# Supplementary material for: Measuring single constructs by single items: Constructing an even shorter version of the “Short Five” personality inventory
Source: PLoS One. 2017 Aug 11;12(8):e0182714. doi: 10.1371/journal.pone.0182714 (PMC5553894; doi:10.1371/journal.pone.0182714)
Supplement: S1 Data — (ZIP) [file pone.0182714.s003.zip]

Archive with 3 entries (3 files):
- Study1Data.csv
- Study2Data.csv
- Variables.txt
