# Supplementary material for: Measuring single constructs by single items: Constructing an even shorter version of the “Short Five” personality inventory
Source: PLoS One. 2017 Aug 11;12(8):e0182714. doi: 10.1371/journal.pone.0182714 (PMC5553894; doi:10.1371/journal.pone.0182714)
Supplement: S1 Data — (ZIP) [file pone.0182714.s003.zip › Study1Data.csv]

Country	Sex	Age	MoTo	N1	N2	N3	N4	N5	N6	E1	E2	E3	E4	E5	E6	O1	O2	O3	O4	O5	O6	A1	A2	A3	A4	A5	A6	C1	C2	C3	C4	C5	C6	N	E	O	A	C	S5.N1	S5.N2	S5.N3	S5.N4	S5.N5	S5.N6	S5.E1	S5.E2	S5.E3	S5.E4	S5.E5
EE	2	19	eesti	-0.333333333333333	-0.666666666666667	-0.333333333333333	-0.666666666666667	0.333333333333333	-0.333333333333333	0.666666666666667	1	0.333333333333333	0.666666666666667	0.666666666666667	0.666666666666667	0.333333333333333	0.333333333333333	1	1	0.333333333333333	1	0.333333333333333	-0.333333333333333	0.666666666666667	0.666666666666667	-0.333333333333333	1	-0.333333333333333	1	0.666666666666667	1	0.333333333333333	0.333333333333333	-0.333333333333333	0.666666666666667	0.666666666666667	0.333333333333333	0.5	-0.5	-0.166666666666667	0	-0.666666666666667	0.166666666666667	-0.5	0.833333333333333	0.666666666666667	0	0.166666666666667	0.666666666666667
EE	2	19	eesti	-0.333333333333333	0.333333333333333	-0.666666666666667	-1	1	-0.333333333333333	1	1	0.333333333333333	1	0.666666666666667	1	1	0.666666666666667	1	1	-0.666666666666667	-0.333333333333333	0.666666666666667	1	1	0.666666666666667	-0.666666666666667	1	0.333333333333333	-0.333333333333333	0.666666666666667	0.666666666666667	-0.333333333333333	-0.666666666666667	-0.166666666666667	0.833333333333333	0.444444444444444	0.611111111111111	0.0555555555555556	0.333333333333333	-0.166666666666667	-0.833333333333333	-0.833333333333333	0.666666666666667	-0.5	1	0.666666666666667	0.333333333333333	1	0.666666666666667
EE	2	19	eesti	0.333333333333333	-0.333333333333333	-0.333333333333333	0.666666666666667	-0.666666666666667	0.333333333333333	0.333333333333333	0.333333333333333	-0.333333333333333	-0.333333333333333	0.666666666666667	0.333333333333333	0.333333333333333	1	1	0.333333333333333	0.333333333333333	-0.333333333333333	1	1	1	0.333333333333333	0.333333333333333	0.666666666666667	0.333333333333333	1	0.666666666666667	0	-0.333333333333333	0.333333333333333	0	0.166666666666667	0.444444444444444	0.722222222222222	0.333333333333333	-0.166666666666667	0	0	0.5	0	-0.166666666666667	0.333333333333333	0	0	-0.333333333333333	0.5
EE	2	19	eesti	-0.333333333333333	0.666666666666667	0.666666666666667	-0.333333333333333	1	1	0.666666666666667	0	0.666666666666667	-0.333333333333333	-0.333333333333333	-0.666666666666667	0.666666666666667	0.666666666666667	1	0	0.333333333333333	-0.666666666666667	-0.333333333333333	1	1	-1	1	1	-0.333333333333333	0.333333333333333	1	0.666666666666667	-0.666666666666667	0.333333333333333	0.444444444444444	0	0.333333333333333	0.444444444444444	0.222222222222222	0.333333333333333	0.833333333333333	0.5	0	0.5	0.333333333333333	0.666666666666667	-0.5	0.5	-0.333333333333333	-0.166666666666667
EE	2	19	eesti	-0.333333333333333	0.333333333333333	0.666666666666667	-0.666666666666667	0.666666666666667	0.333333333333333	0.666666666666667	0.666666666666667	-0.333333333333333	0.333333333333333	0.333333333333333	0.666666666666667	-0.666666666666667	0.333333333333333	1	1	0.666666666666667	-0.666666666666667	-0.333333333333333	0.666666666666667	0.666666666666667	-0.333333333333333	0.333333333333333	0.666666666666667	0.333333333333333	1	1	1	0.666666666666667	0.666666666666667	0.166666666666667	0.388888888888889	0.277777777777778	0.277777777777778	0.777777777777778	0.333333333333333	-0.333333333333333	0.5	0	0.166666666666667	-0.166666666666667	0.666666666666667	0.5	0.166666666666667	0.5	0.5
EE	1	20	eesti	-0.666666666666667	-1	-1	-1	0	-1	1	1	1	1	0.333333333333333	1	0.666666666666667	0.333333333333333	0.666666666666667	0.666666666666667	1	0.333333333333333	0.666666666666667	0.666666666666667	0.333333333333333	0.333333333333333	-0.666666666666667	0.666666666666667	0.666666666666667	1	1	0.666666666666667	0	-0.333333333333333	-0.777777777777778	0.888888888888889	0.611111111111111	0.333333333333333	0.5	-0.666666666666667	-0.833333333333333	-1	-1	-0.333333333333333	-0.833333333333333	1	0.5	1	0.833333333333333	0.5
EE	2	21	eesti	-0.333333333333333	0.333333333333333	-0.333333333333333	-0.333333333333333	1	-0.333333333333333	0.333333333333333	0	-0.666666666666667	-0.333333333333333	-0.333333333333333	-0.333333333333333	0.333333333333333	-0.333333333333333	0.333333333333333	0.333333333333333	-1	0.333333333333333	0.333333333333333	-0.333333333333333	-0.333333333333333	-1	-0.666666666666667	0.333333333333333	0.666666666666667	0.666666666666667	0.333333333333333	0.666666666666667	-1	0.666666666666667	9.25185853854297e-18	-0.222222222222222	-9.25185853854297e-18	-0.277777777777778	0.333333333333333	0	0.166666666666667	0	-0.333333333333333	0.833333333333333	-0.5	0.166666666666667	-0.166666666666667	0	0.166666666666667	0
EE	1	19	eesti	-1	-1	-1	-1	-0.666666666666667	-0.666666666666667	1	0.666666666666667	0	-0.333333333333333	-0.333333333333333	-0.333333333333333	1	1	0.333333333333333	-0.333333333333333	1	0.333333333333333	0.666666666666667	1	1	-0.666666666666667	0.666666666666667	0.666666666666667	0.333333333333333	-0.666666666666667	0	0.666666666666667	0.666666666666667	0.666666666666667	-0.888888888888889	0.111111111111111	0.555555555555556	0.555555555555556	0.277777777777778	-1	-1	-0.833333333333333	-0.833333333333333	-0.666666666666667	-0.666666666666667	0.833333333333333	0.333333333333333	0.166666666666667	-0.5	-0.333333333333333
EE	2	19	eesti	-0.333333333333333	-0.666666666666667	0	-0.666666666666667	-1	0	1	0.666666666666667	0.666666666666667	0.666666666666667	0.666666666666667	1	-1	-0.666666666666667	0.333333333333333	1	0	-0.666666666666667	0.666666666666667	1	0.333333333333333	0.666666666666667	-0.666666666666667	0	0	0.666666666666667	0.333333333333333	-0.333333333333333	0.666666666666667	0.666666666666667	-0.444444444444444	0.777777777777778	-0.166666666666667	0.333333333333333	0.333333333333333	-0.333333333333333	-0.833333333333333	0	-0.833333333333333	-0.666666666666667	0.166666666666667	1	0.666666666666667	0.166666666666667	0.333333333333333	0.5
EE	2	20	eesti	-0.333333333333333	-0.333333333333333	-0.333333333333333	-0.333333333333333	-0.333333333333333	-0.333333333333333	1	0.666666666666667	0.333333333333333	0.333333333333333	0.333333333333333	0.666666666666667	1	0.666666666666667	0.333333333333333	0.666666666666667	-0.333333333333333	0.333333333333333	0.666666666666667	0.666666666666667	0.666666666666667	0	0.333333333333333	0.666666666666667	0.666666666666667	0.333333333333333	0.666666666666667	0.666666666666667	0.333333333333333	0.666666666666667	-0.333333333333333	0.555555555555556	0.444444444444444	0.5	0.555555555555556	-0.166666666666667	-0.333333333333333	-0.333333333333333	-0.333333333333333	-0.166666666666667	-0.5	0.833333333333333	0.5	0	0.333333333333333	0.5
EE	2	20	eesti	-0.666666666666667	-0.666666666666667	-1	-1	-0.666666666666667	-1	0.666666666666667	0.666666666666667	0.666666666666667	1	1	1	0.666666666666667	0	1	0.666666666666667	0	-0.666666666666667	0.333333333333333	0.666666666666667	1	-0.666666666666667	-0.666666666666667	0.666666666666667	1	-0.333333333333333	0.666666666666667	0.666666666666667	0.333333333333333	0.666666666666667	-0.833333333333333	0.833333333333333	0.277777777777778	0.222222222222222	0.5	-0.666666666666667	-0.833333333333333	-1	-0.833333333333333	-0.666666666666667	-0.833333333333333	0.833333333333333	0.666666666666667	0.333333333333333	1	0.833333333333333
EE	1	18	eesti	0.333333333333333	-1	-0.333333333333333	-1	1	-0.666666666666667	0.333333333333333	-0.333333333333333	0.333333333333333	-0.666666666666667	1	0.333333333333333	0.666666666666667	-0.333333333333333	0.333333333333333	0.666666666666667	1	0.666666666666667	0.333333333333333	1	0.666666666666667	-0.333333333333333	0.333333333333333	-0.333333333333333	1	-0.666666666666667	-0.333333333333333	-0.333333333333333	-0.666666666666667	-0.333333333333333	-0.277777777777778	0.166666666666667	0.5	0.277777777777778	-0.222222222222222	0	-1	-0.333333333333333	-0.666666666666667	0.833333333333333	-0.5	0.5	0.166666666666667	0.166666666666667	-0.333333333333333	0.666666666666667
EE	2	20	eesti	0.666666666666667	0.333333333333333	0.333333333333333	0.666666666666667	0.666666666666667	0.666666666666667	0.333333333333333	-0.666666666666667	-0.666666666666667	-0.333333333333333	1	0	1	1	0.666666666666667	0.666666666666667	0.333333333333333	0.333333333333333	0.666666666666667	0.666666666666667	0.333333333333333	-0.333333333333333	0.666666666666667	1	1	-0.333333333333333	0.666666666666667	-0.333333333333333	0	-0.333333333333333	0.555555555555556	-0.0555555555555555	0.666666666666667	0.5	0.111111111111111	0.5	0.5	0.5	0	0.5	0.5	-0.166666666666667	-0.666666666666667	-0.5	-0.166666666666667	0.833333333333333
EE	2	20	eesti	-0.666666666666667	-0.333333333333333	0.333333333333333	-0.333333333333333	-1	-0.666666666666667	0.666666666666667	0.333333333333333	0.333333333333333	0.333333333333333	-0.333333333333333	0.333333333333333	0.333333333333333	0.666666666666667	1	0.333333333333333	0	-0.333333333333333	0.666666666666667	1	1	-0.333333333333333	0.666666666666667	1	0.666666666666667	1	1	0.333333333333333	0.666666666666667	1	-0.444444444444444	0.277777777777778	0.333333333333333	0.666666666666667	0.777777777777778	-0.666666666666667	-0.333333333333333	-0.333333333333333	-0.5	-0.833333333333333	-0.833333333333333	0.833333333333333	-0.166666666666667	0	0	0.166666666666667
EE	2	21	eesti	-1	0.333333333333333	-0.666666666666667	-1	-0.333333333333333	-0.666666666666667	1	1	0.666666666666667	1	1	1	1	1	1	1	0.333333333333333	0.666666666666667	1	1	1	-0.333333333333333	0.333333333333333	1	0.666666666666667	0.333333333333333	0.666666666666667	1	0.666666666666667	-0.333333333333333	-0.555555555555556	0.944444444444444	0.833333333333333	0.666666666666667	0.5	-0.833333333333333	-0.166666666666667	-0.5	-0.833333333333333	-0.333333333333333	-0.666666666666667	1	0.333333333333333	0.5	0.833333333333333	1
EE	2	20	eesti	-0.333333333333333	-1	-0.333333333333333	-1	-0.666666666666667	-0.666666666666667	1	0.333333333333333	0.333333333333333	0	0.666666666666667	0.333333333333333	1	1	0.666666666666667	0.666666666666667	0.666666666666667	-0.333333333333333	0.666666666666667	1	1	0.666666666666667	0.333333333333333	1	1	1	0.666666666666667	0.666666666666667	0.666666666666667	0.666666666666667	-0.666666666666667	0.444444444444444	0.611111111111111	0.777777777777778	0.777777777777778	-0.666666666666667	-0.666666666666667	0	-1	-0.666666666666667	-0.833333333333333	1	0.333333333333333	0.333333333333333	-0.166666666666667	0.666666666666667
EE	1	20	eesti	-1	-1	-1	-0.666666666666667	-0.333333333333333	-1	0.666666666666667	-0.333333333333333	1	0.333333333333333	0.666666666666667	0.666666666666667	1	0.333333333333333	1	1	1	0	0.333333333333333	1	0.666666666666667	0.666666666666667	-0.666666666666667	1	1	-0.666666666666667	0.666666666666667	0.666666666666667	-0.333333333333333	0.666666666666667	-0.833333333333333	0.5	0.722222222222222	0.5	0.333333333333333	-0.833333333333333	-0.666666666666667	-0.833333333333333	-0.666666666666667	-0.333333333333333	-1	0.666666666666667	-0.333333333333333	1	0.166666666666667	0.666666666666667
EE	2	19	eesti	-0.333333333333333	0	-0.333333333333333	-1	-0.333333333333333	-1	1	0.666666666666667	1	0.666666666666667	0	1	1	1	1	1	0.333333333333333	0	1	1	1	0.333333333333333	-0.666666666666667	1	0.333333333333333	1	1	1	0.666666666666667	0.333333333333333	-0.5	0.722222222222222	0.722222222222222	0.611111111111111	0.722222222222222	-0.333333333333333	-0.333333333333333	-0.666666666666667	-0.666666666666667	-0.333333333333333	-0.666666666666667	1	0.833333333333333	0.666666666666667	0.666666666666667	0.166666666666667
EE	1	25	eesti	-0.666666666666667	-0.666666666666667	0.333333333333333	-0.333333333333333	-1	-0.666666666666667	-0.333333333333333	-0.666666666666667	0.333333333333333	-0.333333333333333	0	-0.666666666666667	-0.333333333333333	0.666666666666667	0.333333333333333	-0.333333333333333	0	0	0.333333333333333	1	1	-0.333333333333333	0.333333333333333	0.666666666666667	0.333333333333333	0.333333333333333	0.666666666666667	0.333333333333333	0.666666666666667	0.666666666666667	-0.5	-0.277777777777778	0.0555555555555556	0.5	0.5	-0.5	-0.166666666666667	0.5	0	-0.833333333333333	-0.666666666666667	-0.5	-0.666666666666667	0.166666666666667	-0.666666666666667	-0.333333333333333
EE	2	19	eesti	-0.333333333333333	-0.666666666666667	-0.666666666666667	-0.666666666666667	-1	-0.666666666666667	0.333333333333333	0.333333333333333	-0.666666666666667	0.666666666666667	-0.333333333333333	0.333333333333333	0.333333333333333	-0.333333333333333	0.333333333333333	0.666666666666667	0	0.666666666666667	0.666666666666667	0	0	0.666666666666667	0	0.666666666666667	0.666666666666667	1	0.666666666666667	0.333333333333333	0.333333333333333	0.666666666666667	-0.666666666666667	0.111111111111111	0.277777777777778	0.333333333333333	0.611111111111111	-0.5	-0.666666666666667	-0.666666666666667	-0.166666666666667	-0.833333333333333	-0.666666666666667	0	0	-0.166666666666667	0.333333333333333	-0.166666666666667
EE	1	19	eesti	-0.666666666666667	-0.333333333333333	0.333333333333333	0.333333333333333	0.333333333333333	-0.333333333333333	0.666666666666667	0.666666666666667	0	0.333333333333333	0.333333333333333	-0.333333333333333	-0.333333333333333	0.666666666666667	0.333333333333333	0.333333333333333	1	0.333333333333333	0.333333333333333	0.666666666666667	-0.333333333333333	0.333333333333333	-0.666666666666667	0	-0.333333333333333	-0.333333333333333	0.333333333333333	-0.666666666666667	0.333333333333333	-0.333333333333333	-0.0555555555555556	0.277777777777778	0.388888888888889	0.0555555555555556	-0.166666666666667	-0.5	0.333333333333333	0.333333333333333	-0.166666666666667	-0.333333333333333	-0.166666666666667	0.5	0.166666666666667	0.333333333333333	0.166666666666667	0.166666666666667
EE	2	19	eesti	0.333333333333333	-0.333333333333333	-0.333333333333333	-0.333333333333333	0.333333333333333	-0.333333333333333	0.666666666666667	0.333333333333333	-0.666666666666667	0.333333333333333	0.333333333333333	-0.666666666666667	0.666666666666667	0.666666666666667	0.333333333333333	0.666666666666667	0	-0.333333333333333	0.333333333333333	-0.333333333333333	0.333333333333333	0.333333333333333	-0.333333333333333	0.333333333333333	-0.333333333333333	0.666666666666667	0.666666666666667	0.333333333333333	0.333333333333333	0.333333333333333	-0.111111111111111	0.0555555555555556	0.333333333333333	0.111111111111111	0.333333333333333	0	0	0	-0.333333333333333	0	-0.5	0.166666666666667	0	-0.166666666666667	0.333333333333333	0.333333333333333
EE	2	19	eesti	-0.666666666666667	-1	-0.666666666666667	0.333333333333333	-1	-0.666666666666667	-0.333333333333333	-1	-0.333333333333333	-0.666666666666667	-1	-1	0.666666666666667	0.333333333333333	0.333333333333333	-1	0.333333333333333	-0.666666666666667	0.666666666666667	1	0.666666666666667	0.666666666666667	-0.666666666666667	0.666666666666667	0.666666666666667	1	1	0.666666666666667	0.666666666666667	0.666666666666667	-0.611111111111111	-0.722222222222222	-9.25185853854297e-18	0.5	0.777777777777778	-0.666666666666667	-0.833333333333333	-0.666666666666667	0.333333333333333	-0.833333333333333	-0.666666666666667	-0.333333333333333	-0.833333333333333	-0.333333333333333	-0.666666666666667	-0.833333333333333
EE	2	19	eesti	-0.666666666666667	-0.333333333333333	-0.666666666666667	-0.666666666666667	-0.666666666666667	-1	1	0.666666666666667	0.666666666666667	0.666666666666667	0.666666666666667	-0.333333333333333	1	1	1	1	-1	0.333333333333333	0.666666666666667	1	1	-0.666666666666667	-0.666666666666667	0.666666666666667	0.666666666666667	1	0.333333333333333	0.666666666666667	-0.333333333333333	0.666666666666667	-0.666666666666667	0.555555555555556	0.555555555555556	0.333333333333333	0.5	-0.5	-0.166666666666667	-0.666666666666667	-0.666666666666667	-0.666666666666667	-0.833333333333333	1	0.5	0.5	0.666666666666667	0.833333333333333
EE	2	25	eesti	-0.666666666666667	0.333333333333333	-0.666666666666667	-0.333333333333333	0.666666666666667	-0.333333333333333	0.666666666666667	0.666666666666667	0.333333333333333	0.666666666666667	1	0.333333333333333	1	1	1	1	-0.333333333333333	0.333333333333333	0.666666666666667	1	1	-0.333333333333333	0.333333333333333	1	0.666666666666667	0.333333333333333	0.333333333333333	-0.333333333333333	-0.666666666666667	-0.666666666666667	-0.166666666666667	0.611111111111111	0.666666666666667	0.611111111111111	-0.0555555555555556	-0.666666666666667	0	-0.666666666666667	-0.333333333333333	0.833333333333333	-0.5	0.666666666666667	0	-0.333333333333333	0.5	1
EE	1	19	eesti	-0.666666666666667	-1	-0.333333333333333	-0.333333333333333	-0.666666666666667	-0.333333333333333	1	0.666666666666667	0.333333333333333	0.333333333333333	0.333333333333333	-0.333333333333333	0.666666666666667	1	0.666666666666667	0.333333333333333	0.666666666666667	-0.333333333333333	0.333333333333333	0.666666666666667	1	0.666666666666667	-0.333333333333333	1	0.333333333333333	0.666666666666667	1	0.666666666666667	0.333333333333333	0.333333333333333	-0.555555555555556	0.388888888888889	0.5	0.555555555555556	0.555555555555556	-0.5	-1	-0.333333333333333	-0.333333333333333	-0.666666666666667	-0.5	0.833333333333333	0.166666666666667	0.333333333333333	0	0.333333333333333
EE	2	21	eesti	0	0	-0.333333333333333	0.666666666666667	-1	-1	0	0.333333333333333	-0.333333333333333	-0.333333333333333	-0.666666666666667	-0.333333333333333	0	0.333333333333333	-0.333333333333333	0.333333333333333	0.333333333333333	-0.666666666666667	-0.666666666666667	0.666666666666667	1	0.333333333333333	0.333333333333333	0.666666666666667	0.666666666666667	1	1	0.666666666666667	0.666666666666667	1	-0.277777777777778	-0.222222222222222	0	0.388888888888889	0.833333333333333	0.166666666666667	-0.333333333333333	-0.5	0.5	-0.833333333333333	-0.833333333333333	0.333333333333333	0	-0.166666666666667	-0.666666666666667	-0.666666666666667
EE	2	19	eesti	-0.666666666666667	-1	-0.666666666666667	-0.666666666666667	-0.666666666666667	-1	1	0.666666666666667	0.666666666666667	0.666666666666667	-0.333333333333333	1	1	0.333333333333333	1	0.666666666666667	0	-0.333333333333333	0.333333333333333	1	1	0.333333333333333	-0.666666666666667	0.666666666666667	0.333333333333333	0.333333333333333	0.666666666666667	0.333333333333333	0.666666666666667	0.666666666666667	-0.777777777777778	0.611111111111111	0.444444444444444	0.444444444444444	0.5	-0.666666666666667	-1	-0.666666666666667	-0.666666666666667	-0.5	-0.833333333333333	1	0.666666666666667	0.5	0.333333333333333	0
EE	2	19	eesti	-0.666666666666667	0.333333333333333	-1	-1	0.333333333333333	-1	-0.333333333333333	-0.666666666666667	1	0.666666666666667	0.666666666666667	1	0.666666666666667	-0.666666666666667	0.666666666666667	1	1	0.333333333333333	0.333333333333333	0.666666666666667	0.666666666666667	-1	-0.666666666666667	-0.666666666666667	1	0.333333333333333	0.666666666666667	0.666666666666667	0.333333333333333	-0.333333333333333	-0.5	0.388888888888889	0.5	-0.111111111111111	0.444444444444444	-0.166666666666667	-0.333333333333333	-1	-0.833333333333333	0.333333333333333	-0.833333333333333	0.333333333333333	0.166666666666667	0.833333333333333	0.833333333333333	0.5
EE	2	19	eesti	1	0.666666666666667	0.666666666666667	0.666666666666667	-0.333333333333333	0.666666666666667	-0.666666666666667	-1	0.333333333333333	0	1	0.666666666666667	1	1	0.666666666666667	0.666666666666667	1	1	0.666666666666667	0.666666666666667	0.666666666666667	0.333333333333333	1	0.333333333333333	0.333333333333333	-0.666666666666667	-0.333333333333333	-0.333333333333333	-0.666666666666667	0.333333333333333	0.555555555555556	0.0555555555555556	0.888888888888889	0.611111111111111	-0.222222222222222	0.833333333333333	0	0.666666666666667	0.833333333333333	-0.166666666666667	0.666666666666667	0	-0.833333333333333	-0.333333333333333	0	0.833333333333333
EE	2	21	eesti	-0.666666666666667	-0.333333333333333	-1	0	-0.666666666666667	-0.666666666666667	1	0.333333333333333	0.666666666666667	0.666666666666667	0.666666666666667	0.666666666666667	1	0.666666666666667	1	0.333333333333333	0.666666666666667	0	0	1	1	-0.666666666666667	0.333333333333333	0.666666666666667	0.666666666666667	0.333333333333333	0	0.666666666666667	0	0	-0.555555555555556	0.666666666666667	0.611111111111111	0.388888888888889	0.277777777777778	-0.833333333333333	0	-1	-0.5	-0.333333333333333	-0.5	1	0.333333333333333	0.333333333333333	0.5	0.666666666666667
EE	1	19	eesti	0	0	-0.666666666666667	-0.333333333333333	0	-0.333333333333333	0.333333333333333	0.333333333333333	0	0.333333333333333	0.333333333333333	0.333333333333333	0.666666666666667	0.666666666666667	0.666666666666667	0.333333333333333	0	-0.666666666666667	0	0.666666666666667	0.666666666666667	-0.333333333333333	-0.333333333333333	1	0.666666666666667	0	0.666666666666667	0.666666666666667	-0.333333333333333	0	-0.222222222222222	0.277777777777778	0.277777777777778	0.277777777777778	0.277777777777778	0	0.166666666666667	-0.333333333333333	0	0	-0.5	0.333333333333333	0.166666666666667	0.166666666666667	0.166666666666667	0.333333333333333
EE	2	21	eesti	-0.666666666666667	-0.666666666666667	-0.666666666666667	-0.666666666666667	-0.666666666666667	-0.666666666666667	1	0.666666666666667	0.666666666666667	0.666666666666667	1	0.333333333333333	0.333333333333333	1	0.666666666666667	1	-1	0	0.333333333333333	0.333333333333333	0.666666666666667	0.666666666666667	-0.333333333333333	0.333333333333333	0.666666666666667	0.666666666666667	0.666666666666667	0.666666666666667	1	0.666666666666667	-0.666666666666667	0.722222222222222	0.333333333333333	0.333333333333333	0.722222222222222	-0.666666666666667	-0.666666666666667	-0.666666666666667	-0.666666666666667	-0.5	-0.666666666666667	0.833333333333333	0.5	0.666666666666667	0	0.833333333333333
EE	1	20	eesti	0.666666666666667	1	0.666666666666667	-0.333333333333333	1	0.666666666666667	-0.333333333333333	0.333333333333333	0	-0.666666666666667	-0.333333333333333	-0.666666666666667	1	-0.666666666666667	1	-0.666666666666667	-0.666666666666667	0.666666666666667	-0.333333333333333	-0.333333333333333	0.666666666666667	-1	-0.333333333333333	1	-0.666666666666667	1	0.333333333333333	-0.666666666666667	-0.666666666666667	-0.666666666666667	0.611111111111111	-0.277777777777778	0.111111111111111	-0.0555555555555556	-0.222222222222222	0.5	1	0.666666666666667	-0.333333333333333	0.666666666666667	0.166666666666667	-0.333333333333333	0	-0.166666666666667	-0.5	-0.5
EE	2	18	eesti	0.333333333333333	-0.333333333333333	-0.666666666666667	0.666666666666667	0.333333333333333	0.666666666666667	0.333333333333333	-1	-0.333333333333333	0.333333333333333	-0.333333333333333	1	1	1	1	0.333333333333333	1	0	0.333333333333333	0.666666666666667	1	0.666666666666667	0.666666666666667	0.666666666666667	0.333333333333333	0.666666666666667	1	1	0.666666666666667	1	0.166666666666667	0	0.722222222222222	0.666666666666667	0.777777777777778	0.333333333333333	0.166666666666667	-0.5	0.666666666666667	0	0	0.5	-1	-0.5	-0.333333333333333	-0.166666666666667
EE	2	19	eesti	-0.666666666666667	-0.666666666666667	-0.666666666666667	-1	-0.666666666666667	-1	1	1	1	0.333333333333333	0.333333333333333	0.666666666666667	0	0.333333333333333	1	0.333333333333333	-0.333333333333333	-0.333333333333333	0.333333333333333	1	1	1	-1	0	0	0.666666666666667	1	1	0.666666666666667	1	-0.777777777777778	0.722222222222222	0.166666666666667	0.388888888888889	0.722222222222222	-0.5	-0.833333333333333	-0.833333333333333	-0.833333333333333	-0.666666666666667	-0.833333333333333	1	0.333333333333333	0.666666666666667	0.333333333333333	0.333333333333333
EE	2	19	eesti	0.333333333333333	-0.333333333333333	-0.666666666666667	-0.666666666666667	-0.333333333333333	-0.333333333333333	0.666666666666667	1	0.666666666666667	0.333333333333333	-0.333333333333333	0.333333333333333	0.333333333333333	0.333333333333333	0.666666666666667	0.666666666666667	0.666666666666667	-0.333333333333333	0.333333333333333	0	0.333333333333333	-0.666666666666667	-0.666666666666667	0	0.666666666666667	0.666666666666667	1	0.666666666666667	0	0.666666666666667	-0.333333333333333	0.444444444444444	0.388888888888889	-0.111111111111111	0.611111111111111	0.333333333333333	-0.666666666666667	-0.5	-0.666666666666667	-0.333333333333333	-0.5	0.833333333333333	0.666666666666667	0.666666666666667	0.166666666666667	0
EE	2	20	eesti	0	0.333333333333333	0.333333333333333	0.333333333333333	-1	-0.333333333333333	0.333333333333333	-0.333333333333333	0.333333333333333	0	-1	-0.333333333333333	0.333333333333333	1	0.333333333333333	-0.333333333333333	0.333333333333333	-0.333333333333333	-0.333333333333333	1	0.333333333333333	0.333333333333333	0.333333333333333	0.333333333333333	0	1	0.666666666666667	0.333333333333333	0.333333333333333	1	-0.0555555555555556	-0.166666666666667	0.222222222222222	0.333333333333333	0.555555555555556	-0.166666666666667	0.333333333333333	0	0.166666666666667	-0.666666666666667	-0.166666666666667	0.166666666666667	0	0.166666666666667	0	-0.666666666666667
EE	2	19	eesti	0.333333333333333	0.333333333333333	-0.333333333333333	-0.333333333333333	0.333333333333333	-0.666666666666667	0.333333333333333	0.333333333333333	0.666666666666667	0.333333333333333	0.333333333333333	0.666666666666667	1	0.666666666666667	1	0.666666666666667	0.333333333333333	0.666666666666667	0.666666666666667	-0.333333333333333	0.333333333333333	-1	-0.333333333333333	0.666666666666667	0	0.666666666666667	0.666666666666667	0.666666666666667	-0.333333333333333	-0.666666666666667	-0.0555555555555556	0.444444444444444	0.722222222222222	-9.25185853854297e-18	0.166666666666667	0.5	0.666666666666667	-0.333333333333333	-0.5	0.666666666666667	-0.5	0.666666666666667	-0.166666666666667	0.5	0.5	0.333333333333333
EE	2	19	eesti	0.333333333333333	0.666666666666667	-0.666666666666667	-1	0.666666666666667	-0.666666666666667	0.666666666666667	0.666666666666667	0.666666666666667	1	1	0.666666666666667	1	1	1	1	0.666666666666667	-0.333333333333333	0.666666666666667	0.666666666666667	1	-0.666666666666667	-0.666666666666667	0.666666666666667	0.333333333333333	0.333333333333333	0.666666666666667	1	-0.333333333333333	-0.666666666666667	-0.111111111111111	0.777777777777778	0.722222222222222	0.277777777777778	0.222222222222222	0.666666666666667	0.666666666666667	-0.333333333333333	-0.833333333333333	0.666666666666667	-0.666666666666667	0.833333333333333	0.666666666666667	0.666666666666667	0.833333333333333	1
EE	1	19	eesti	-0.333333333333333	-0.333333333333333	-0.333333333333333	-0.333333333333333	-0.333333333333333	-0.333333333333333	0.333333333333333	0.333333333333333	0.333333333333333	0.333333333333333	0.333333333333333	0.333333333333333	0.333333333333333	0.333333333333333	-0.333333333333333	0.333333333333333	0	-0.666666666666667	0.333333333333333	0.333333333333333	0.333333333333333	0.333333333333333	-0.333333333333333	0.333333333333333	0.333333333333333	0.333333333333333	0.666666666666667	0.666666666666667	0.333333333333333	0	-0.333333333333333	0.333333333333333	0	0.222222222222222	0.388888888888889	-0.333333333333333	0	-0.333333333333333	-0.333333333333333	-0.5	-0.5	0.333333333333333	0.333333333333333	0.5	0	0.5
EE	1	22	eesti	-0.666666666666667	0.333333333333333	-1	-0.666666666666667	-0.666666666666667	-0.666666666666667	0.666666666666667	0	0.666666666666667	0.666666666666667	1	0.666666666666667	0.666666666666667	1	0.666666666666667	1	0.666666666666667	1	0.666666666666667	1	0.666666666666667	-1	-0.333333333333333	-0.333333333333333	1	0.666666666666667	0.666666666666667	0.666666666666667	0.666666666666667	-0.333333333333333	-0.555555555555556	0.611111111111111	0.833333333333333	0.111111111111111	0.555555555555556	-0.666666666666667	-0.166666666666667	-1	-0.333333333333333	-0.166666666666667	-0.666666666666667	0.666666666666667	0	0.666666666666667	0.666666666666667	0.666666666666667
EE	1	19	eesti	-0.666666666666667	0	-0.333333333333333	-0.333333333333333	-0.666666666666667	-0.666666666666667	0.333333333333333	0	0.333333333333333	-0.333333333333333	0	-0.666666666666667	-0.333333333333333	0.333333333333333	0	0.333333333333333	-0.333333333333333	-0.333333333333333	0.666666666666667	0.333333333333333	0	-0.333333333333333	0	0.333333333333333	-0.666666666666667	-0.333333333333333	0.333333333333333	0.333333333333333	-0.333333333333333	0.666666666666667	-0.444444444444444	-0.0555555555555556	-0.0555555555555556	0.166666666666667	0	-0.5	-0.333333333333333	-0.333333333333333	0	-0.666666666666667	-0.833333333333333	0.333333333333333	0.166666666666667	0	-0.5	0.166666666666667
EE	2	20	eesti	-0.666666666666667	-0.333333333333333	-1	0	-0.333333333333333	-0.666666666666667	0.666666666666667	0.333333333333333	1	0.333333333333333	0.666666666666667	1	1	0.333333333333333	0.666666666666667	0.666666666666667	0.666666666666667	0	-0.333333333333333	0.333333333333333	0	0.666666666666667	-0.333333333333333	0.333333333333333	0.666666666666667	1	0.666666666666667	0.333333333333333	1	0	-0.5	0.666666666666667	0.555555555555556	0.111111111111111	0.611111111111111	-0.166666666666667	-0.5	-0.833333333333333	-0.333333333333333	0	-0.666666666666667	0.333333333333333	0.333333333333333	1	0.666666666666667	0.5
EE	1	19	eesti	-1	-0.666666666666667	-0.666666666666667	-0.666666666666667	-0.333333333333333	-0.666666666666667	1	0.666666666666667	0.666666666666667	0.666666666666667	1	0.333333333333333	1	-0.666666666666667	-0.666666666666667	0.666666666666667	-0.666666666666667	0	0.333333333333333	-0.666666666666667	0	-0.666666666666667	0	-0.333333333333333	0.333333333333333	-0.666666666666667	0	0.666666666666667	-0.333333333333333	-0.666666666666667	-0.666666666666667	0.722222222222222	-0.0555555555555555	-0.222222222222222	-0.111111111111111	-0.833333333333333	-0.666666666666667	-0.666666666666667	-0.666666666666667	0	-0.666666666666667	0.666666666666667	0.666666666666667	0.833333333333333	0.333333333333333	1
EE	2	19	eesti	-0.666666666666667	0	-1	-1	-0.333333333333333	-0.666666666666667	1	0.666666666666667	1	1	0.666666666666667	1	1	0.333333333333333	1	1	0.333333333333333	0.333333333333333	-0.333333333333333	1	1	-0.666666666666667	-0.333333333333333	1	0.333333333333333	1	0.666666666666667	0.333333333333333	0.333333333333333	0.666666666666667	-0.611111111111111	0.888888888888889	0.666666666666667	0.277777777777778	0.555555555555556	-0.833333333333333	-0.166666666666667	-0.833333333333333	-0.666666666666667	0	-0.666666666666667	1	0.666666666666667	1	0.833333333333333	0.833333333333333
EE	2	23	eesti	-0.666666666666667	-0.333333333333333	-0.666666666666667	-0.666666666666667	-0.333333333333333	-0.666666666666667	0.666666666666667	0.333333333333333	0.666666666666667	0.333333333333333	0.333333333333333	0.666666666666667	-0.333333333333333	0.666666666666667	0.333333333333333	0	-0.333333333333333	-0.333333333333333	0.333333333333333	0.333333333333333	0.333333333333333	-0.333333333333333	-0.333333333333333	0.333333333333333	0.666666666666667	0.333333333333333	0.333333333333333	0.333333333333333	0.333333333333333	0.666666666666667	-0.555555555555556	0.5	0	0.111111111111111	0.444444444444444	-0.5	-0.333333333333333	-0.666666666666667	-0.666666666666667	-0.333333333333333	-0.666666666666667	0.666666666666667	0.333333333333333	0.666666666666667	0.333333333333333	0.166666666666667
EE	2	19	eesti	-0.666666666666667	0.333333333333333	-0.666666666666667	-0.666666666666667	-0.666666666666667	-0.333333333333333	1	0.666666666666667	1	1	1	1	1	1	0.666666666666667	0.666666666666667	-0.666666666666667	-0.333333333333333	0.666666666666667	0.666666666666667	0.333333333333333	-0.333333333333333	-1	0.333333333333333	0.666666666666667	-0.333333333333333	0.666666666666667	0.666666666666667	0.666666666666667	0	-0.444444444444444	0.944444444444444	0.388888888888889	0.111111111111111	0.388888888888889	-0.666666666666667	0	-0.5	-0.833333333333333	-0.166666666666667	-0.5	1	0.333333333333333	0.833333333333333	1	0.833333333333333
EE	2	18	eesti	-0.333333333333333	-1	0.666666666666667	-0.333333333333333	-0.333333333333333	-0.333333333333333	0.333333333333333	-0.333333333333333	-0.666666666666667	-0.333333333333333	-0.333333333333333	0	1	0.333333333333333	1	-0.333333333333333	1	-0.333333333333333	1	1	1	1	0.666666666666667	0.666666666666667	0	0.666666666666667	0.666666666666667	0.666666666666667	0.666666666666667	1	-0.277777777777778	-0.222222222222222	0.444444444444444	0.888888888888889	0.611111111111111	0.166666666666667	-0.666666666666667	0.833333333333333	0.333333333333333	0	-0.5	0.5	-0.666666666666667	-0.833333333333333	0	-0.333333333333333
EE	2	24	eesti	-0.666666666666667	-0.333333333333333	-0.333333333333333	0.333333333333333	-0.333333333333333	-0.333333333333333	-0.333333333333333	0.333333333333333	-0.666666666666667	0.333333333333333	0.333333333333333	0.333333333333333	0.666666666666667	0.666666666666667	1	0.333333333333333	0.666666666666667	0.333333333333333	-0.333333333333333	0.666666666666667	0.333333333333333	0.666666666666667	0.333333333333333	0.333333333333333	-0.333333333333333	0.333333333333333	0.333333333333333	0.333333333333333	0.666666666666667	0.333333333333333	-0.277777777777778	0.0555555555555556	0.611111111111111	0.333333333333333	0.277777777777778	-0.166666666666667	0	-0.5	0.333333333333333	-0.333333333333333	-0.333333333333333	-0.166666666666667	-0.166666666666667	-0.5	0	0
EE	2	20	eesti	-0.666666666666667	0	-0.666666666666667	-0.666666666666667	-0.333333333333333	-0.666666666666667	1	1	0.666666666666667	0.666666666666667	0.333333333333333	1	0.666666666666667	0.666666666666667	1	1	0.333333333333333	0	0.666666666666667	1	1	0.333333333333333	-0.333333333333333	0.333333333333333	0.333333333333333	0.666666666666667	0.666666666666667	-0.333333333333333	0	0.666666666666667	-0.5	0.777777777777778	0.611111111111111	0.5	0.333333333333333	-0.333333333333333	-0.166666666666667	-0.666666666666667	-0.5	-0.333333333333333	-0.5	1	0.833333333333333	0.166666666666667	0.5	0.333333333333333
EE	2	20	eesti	-1	0.666666666666667	-0.666666666666667	0.666666666666667	-0.666666666666667	0.333333333333333	1	1	-0.333333333333333	-0.333333333333333	0	1	0.666666666666667	0.666666666666667	0.666666666666667	0	0	0.666666666666667	0.666666666666667	0.666666666666667	1	0.333333333333333	0	1	-0.666666666666667	1	0.666666666666667	0.333333333333333	0.333333333333333	0	-0.111111111111111	0.388888888888889	0.444444444444444	0.611111111111111	0.277777777777778	-0.333333333333333	0.666666666666667	-0.666666666666667	0.166666666666667	-0.666666666666667	-0.166666666666667	1	0.833333333333333	0.166666666666667	0.166666666666667	-0.166666666666667
EE	1	19	eesti	-1	-0.666666666666667	-1	-0.666666666666667	-1	-0.333333333333333	0.666666666666667	0.333333333333333	0.666666666666667	0.666666666666667	0.333333333333333	0.333333333333333	1	1	1	0.333333333333333	0.333333333333333	-0.333333333333333	0.333333333333333	1	0.333333333333333	-0.333333333333333	-0.333333333333333	1	0.333333333333333	1	0.333333333333333	1	1	-0.666666666666667	-0.777777777777778	0.5	0.555555555555556	0.333333333333333	0.5	-0.833333333333333	-0.666666666666667	-0.833333333333333	-0.666666666666667	-0.833333333333333	-0.5	0.5	-0.166666666666667	0.666666666666667	0.333333333333333	0.166666666666667
EE	2	20	eesti	-0.666666666666667	-0.333333333333333	-1	-1	0	-1	1	1	0.666666666666667	0.666666666666667	0.333333333333333	1	1	1	1	0.666666666666667	1	0.333333333333333	0	1	1	0	-0.666666666666667	0.666666666666667	1	0.666666666666667	1	1	0.666666666666667	0.666666666666667	-0.666666666666667	0.777777777777778	0.833333333333333	0.333333333333333	0.833333333333333	-0.5	-0.333333333333333	-0.666666666666667	-1	-0.166666666666667	-1	1	0.5	0.666666666666667	0.666666666666667	0.333333333333333
EE	2	20	eesti	1	-0.666666666666667	0.666666666666667	0.666666666666667	-0.333333333333333	1	0.666666666666667	1	-0.666666666666667	-0.666666666666667	-0.333333333333333	-0.333333333333333	0.333333333333333	0.666666666666667	1	0.333333333333333	-0.333333333333333	-0.666666666666667	0.666666666666667	1	1	1	0.333333333333333	0.333333333333333	0.333333333333333	0.333333333333333	0.666666666666667	0.333333333333333	-0.333333333333333	-0.333333333333333	0.388888888888889	-0.0555555555555555	0.222222222222222	0.722222222222222	0.166666666666667	1	-0.666666666666667	0.666666666666667	0.166666666666667	0.166666666666667	0.833333333333333	0.666666666666667	0.333333333333333	-0.666666666666667	-0.666666666666667	0
EE	2	20	eesti	0.333333333333333	0.333333333333333	-0.333333333333333	-0.333333333333333	0.333333333333333	0.333333333333333	1	1	0.333333333333333	0.666666666666667	0.333333333333333	1	0.333333333333333	1	1	0.666666666666667	0.333333333333333	0.333333333333333	0.666666666666667	0.333333333333333	1	-0.666666666666667	-0.666666666666667	0.666666666666667	0.333333333333333	0.333333333333333	0.333333333333333	0.333333333333333	0	-0.333333333333333	0.111111111111111	0.722222222222222	0.611111111111111	0.222222222222222	0.166666666666667	0	0.5	0	-0.333333333333333	0.166666666666667	0.166666666666667	1	0.666666666666667	0.333333333333333	0.666666666666667	0.333333333333333
EE	2	20	eesti	-0.333333333333333	0	0	-0.333333333333333	-0.333333333333333	-0.333333333333333	0.333333333333333	0.666666666666667	1	0.666666666666667	0.666666666666667	0.333333333333333	0.333333333333333	0.666666666666667	1	0.666666666666667	0.666666666666667	0.333333333333333	0	0.333333333333333	0.333333333333333	-0.333333333333333	-0.666666666666667	-0.333333333333333	0.333333333333333	1	1	1	1	1	-0.222222222222222	0.611111111111111	0.611111111111111	-0.111111111111111	0.888888888888889	-0.166666666666667	0.166666666666667	0.166666666666667	-0.5	-0.333333333333333	-0.5	0.333333333333333	0.166666666666667	0.666666666666667	0.833333333333333	0.666666666666667
EE	2	19	eesti	-0.666666666666667	0.333333333333333	1	0.333333333333333	-0.333333333333333	0.333333333333333	-0.333333333333333	-0.333333333333333	0	-0.666666666666667	0	-0.666666666666667	-1	0.333333333333333	0.666666666666667	0	1	0	0.666666666666667	1	0.666666666666667	0.666666666666667	0.333333333333333	0.666666666666667	-1	-0.333333333333333	1	-0.666666666666667	-0.666666666666667	0.666666666666667	0.166666666666667	-0.333333333333333	0.166666666666667	0.666666666666667	-0.166666666666667	-0.166666666666667	-0.166666666666667	1	0.666666666666667	0.166666666666667	0	0	-0.333333333333333	0	-0.5	0.166666666666667
EE	2	19	eesti	-0.333333333333333	-0.333333333333333	-0.333333333333333	-0.666666666666667	-0.666666666666667	-0.666666666666667	0.666666666666667	0.666666666666667	0.666666666666667	0.666666666666667	0.333333333333333	0.666666666666667	0.333333333333333	0.666666666666667	0.666666666666667	0.666666666666667	0	-0.333333333333333	0.666666666666667	0.666666666666667	0.666666666666667	0.333333333333333	-0.333333333333333	0.666666666666667	0.666666666666667	0.666666666666667	0.333333333333333	0.333333333333333	0.666666666666667	0.666666666666667	-0.5	0.611111111111111	0.333333333333333	0.444444444444444	0.555555555555556	-0.5	-0.5	-0.333333333333333	-0.5	-0.5	-0.666666666666667	0.666666666666667	0.5	0.666666666666667	0.5	0.5
EE	2	20	eesti	-0.666666666666667	-0.666666666666667	0.333333333333333	-0.666666666666667	-0.333333333333333	0.333333333333333	0.666666666666667	0.666666666666667	-0.333333333333333	0.333333333333333	0	0.333333333333333	0.333333333333333	0	0	0.333333333333333	0.333333333333333	0	0.333333333333333	0.666666666666667	0.666666666666667	0	0.333333333333333	0.666666666666667	-0.333333333333333	0.666666666666667	0.666666666666667	0	-0.333333333333333	0.333333333333333	-0.277777777777778	0.277777777777778	0.166666666666667	0.444444444444444	0.166666666666667	-0.5	-0.666666666666667	0.166666666666667	-0.5	0	-0.166666666666667	0.666666666666667	0.5	-0.166666666666667	0.166666666666667	0.166666666666667
EE	2	19	eesti	0.666666666666667	-0.666666666666667	-1	-0.333333333333333	-1	-1	1	0.666666666666667	1	1	0.666666666666667	1	1	1	1	1	1	-0.666666666666667	1	1	1	0.333333333333333	-0.666666666666667	1	1	0.666666666666667	1	1	0.666666666666667	1	-0.555555555555556	0.888888888888889	0.722222222222222	0.611111111111111	0.888888888888889	0.5	-0.666666666666667	-1	-0.333333333333333	-0.833333333333333	-1	1	0.666666666666667	1	0.833333333333333	0.666666666666667
EE	1	18	eesti	-0.333333333333333	-1	0.333333333333333	0.333333333333333	0.333333333333333	-0.666666666666667	-0.666666666666667	-0.666666666666667	-0.333333333333333	0.333333333333333	-0.333333333333333	-0.333333333333333	0.666666666666667	1	1	-0.666666666666667	1	-0.666666666666667	0.666666666666667	0.333333333333333	0.333333333333333	0.333333333333333	-0.333333333333333	1	1	0.333333333333333	0.333333333333333	0.666666666666667	-0.333333333333333	-0.666666666666667	-0.166666666666667	-0.333333333333333	0.388888888888889	0.388888888888889	0.222222222222222	-0.5	-1	0	0	-0.166666666666667	-0.833333333333333	-0.5	-0.5	-0.333333333333333	0	0.166666666666667
EE	1	19	eesti	0	0	0	-0.666666666666667	0.333333333333333	-0.666666666666667	1	1	0.666666666666667	1	-0.666666666666667	0.333333333333333	1	-0.333333333333333	-1	1	1	0.666666666666667	0.666666666666667	-0.333333333333333	-0.333333333333333	-0.666666666666667	-0.666666666666667	-0.666666666666667	1	0	0.666666666666667	1	-0.666666666666667	0.666666666666667	-0.166666666666667	0.555555555555556	0.388888888888889	-0.333333333333333	0.444444444444444	0.166666666666667	0.5	-0.333333333333333	-0.5	0.5	-0.666666666666667	0.833333333333333	0.333333333333333	0.833333333333333	0.833333333333333	0.166666666666667
EE	2	18	eesti	-0.333333333333333	0	0.333333333333333	-0.666666666666667	0.333333333333333	-1	1	1	1	1	0.333333333333333	1	1	0.333333333333333	1	1	0	-0.666666666666667	0.666666666666667	0.666666666666667	0.666666666666667	0	-0.666666666666667	1	0.666666666666667	0.333333333333333	0.333333333333333	0.333333333333333	-0.333333333333333	-0.333333333333333	-0.222222222222222	0.888888888888889	0.444444444444444	0.388888888888889	0.166666666666667	-0.166666666666667	-0.166666666666667	-0.166666666666667	-0.666666666666667	0	-0.833333333333333	1	0.833333333333333	0.666666666666667	0.833333333333333	0.5
EE	2	19	eesti	-0.666666666666667	-0.666666666666667	-0.666666666666667	-1	-0.666666666666667	-1	1	0.666666666666667	1	0.333333333333333	1	0.666666666666667	-0.333333333333333	0.333333333333333	0.666666666666667	1	-0.666666666666667	0.333333333333333	0.333333333333333	-0.333333333333333	1	-0.333333333333333	-0.666666666666667	0.666666666666667	1	0.666666666666667	0.333333333333333	0.666666666666667	-0.333333333333333	-0.666666666666667	-0.777777777777778	0.777777777777778	0.222222222222222	0.111111111111111	0.277777777777778	-0.5	-0.666666666666667	-0.666666666666667	-1	-0.666666666666667	-1	1	0.666666666666667	0.833333333333333	0.666666666666667	0.833333333333333
EE	2	18	eesti	0.666666666666667	0.333333333333333	-0.333333333333333	-0.666666666666667	0	-0.333333333333333	1	1	0.333333333333333	0.333333333333333	-1	0.666666666666667	-0.666666666666667	0.333333333333333	0.666666666666667	0.666666666666667	0.333333333333333	-0.333333333333333	0.666666666666667	0	0.666666666666667	1	-0.666666666666667	0.333333333333333	0	1	0.666666666666667	0.333333333333333	0.333333333333333	0.666666666666667	-0.0555555555555556	0.388888888888889	0.166666666666667	0.333333333333333	0.5	0.666666666666667	0.5	-0.166666666666667	-0.666666666666667	-0.166666666666667	-0.333333333333333	1	0.666666666666667	0	0.333333333333333	-0.833333333333333
EE	2	19	eesti	-0.333333333333333	-0.333333333333333	-1	-0.333333333333333	-1	-1	1	0.666666666666667	1	0.333333333333333	0.666666666666667	1	1	0.666666666666667	1	0.666666666666667	0.333333333333333	-1	0.333333333333333	1	1	-0.333333333333333	-0.666666666666667	1	1	1	1	1	1	0.333333333333333	-0.666666666666667	0.777777777777778	0.444444444444444	0.388888888888889	0.888888888888889	-0.333333333333333	-0.333333333333333	-1	-0.666666666666667	-1	-0.833333333333333	1	0.666666666666667	1	0.333333333333333	0.5
EE	1	19	eesti	1	0.333333333333333	-0.333333333333333	0	0	-0.333333333333333	0.666666666666667	0	0	-0.333333333333333	0	0	0.666666666666667	0.666666666666667	1	0.666666666666667	0.333333333333333	0	0.333333333333333	0.666666666666667	0	0	0	1	1	-0.333333333333333	0	0.666666666666667	-0.333333333333333	0	0.111111111111111	0.0555555555555556	0.555555555555556	0.333333333333333	0.166666666666667	1	0.166666666666667	-0.333333333333333	0	0.333333333333333	-0.166666666666667	0.5	-0.333333333333333	0.166666666666667	-0.166666666666667	0.166666666666667
EE	2	20	eesti	0.666666666666667	0.333333333333333	0.333333333333333	0.333333333333333	0	0.333333333333333	1	0.333333333333333	0.333333333333333	0.666666666666667	0.666666666666667	0.666666666666667	1	0.666666666666667	0.666666666666667	0.666666666666667	0.666666666666667	0.333333333333333	0.666666666666667	0.666666666666667	0.666666666666667	0.333333333333333	-0.666666666666667	0.333333333333333	-0.333333333333333	0.666666666666667	0.333333333333333	0	0.333333333333333	0.333333333333333	0.333333333333333	0.611111111111111	0.666666666666667	0.333333333333333	0.222222222222222	0.666666666666667	0.5	0.333333333333333	0.333333333333333	0.166666666666667	0	0.833333333333333	0	0	0.5	0.5
EE	2	18	eesti	0.666666666666667	0	-0.333333333333333	0.333333333333333	0.333333333333333	-0.333333333333333	0.333333333333333	0	0	0.333333333333333	0.333333333333333	-0.666666666666667	0.333333333333333	0.333333333333333	0.666666666666667	0.666666666666667	0.666666666666667	0.333333333333333	0	1	0.666666666666667	0	0.333333333333333	1	0	0.666666666666667	0.666666666666667	0.333333333333333	0.333333333333333	0.333333333333333	0.111111111111111	0.0555555555555556	0.5	0.5	0.388888888888889	0.5	0.166666666666667	0	0.333333333333333	0.333333333333333	-0.333333333333333	0.5	0.166666666666667	-0.333333333333333	0	0.5
EE	1	20	eesti	-0.666666666666667	0	-0.333333333333333	-1	-0.333333333333333	-0.666666666666667	0.666666666666667	1	1	0.666666666666667	0.333333333333333	0.333333333333333	0.666666666666667	0.666666666666667	0.666666666666667	1	0.333333333333333	0.666666666666667	1	0.333333333333333	1	0.333333333333333	-0.333333333333333	0.333333333333333	0.666666666666667	1	0.666666666666667	0.666666666666667	0.333333333333333	0.333333333333333	-0.5	0.666666666666667	0.666666666666667	0.444444444444444	0.611111111111111	-0.166666666666667	-0.333333333333333	-0.5	-1	-0.666666666666667	-0.833333333333333	0.666666666666667	0.666666666666667	0.833333333333333	0.666666666666667	0.333333333333333
EE	2	19	eesti	0.333333333333333	-0.666666666666667	-0.666666666666667	-0.666666666666667	0.333333333333333	1	0.666666666666667	0.666666666666667	0.333333333333333	0	0.666666666666667	0.333333333333333	0.666666666666667	0.333333333333333	1	0.333333333333333	0.666666666666667	0.333333333333333	0.666666666666667	0.666666666666667	0.666666666666667	0.666666666666667	-0.666666666666667	0.333333333333333	0.666666666666667	0.333333333333333	0.666666666666667	0.333333333333333	0	0.333333333333333	-0.0555555555555555	0.444444444444444	0.555555555555556	0.388888888888889	0.388888888888889	0	-0.833333333333333	-0.166666666666667	-0.666666666666667	0.5	0.333333333333333	0.5	0.166666666666667	0.333333333333333	0.166666666666667	0.5
EE	1	20	eesti	0.666666666666667	-0.666666666666667	-0.666666666666667	-1	0.333333333333333	0.333333333333333	1	1	0.333333333333333	1	1	1	1	1	1	1	1	-0.666666666666667	0	-0.333333333333333	0.333333333333333	-0.666666666666667	-1	0.666666666666667	1	0.666666666666667	0.666666666666667	1	-0.333333333333333	0.333333333333333	-0.166666666666667	0.888888888888889	0.722222222222222	-0.166666666666667	0.555555555555556	0.333333333333333	-0.5	-0.833333333333333	-0.833333333333333	0.5	-0.166666666666667	1	0.333333333333333	0.5	0.833333333333333	0.833333333333333
EE	1	19	eesti	0.666666666666667	-1	0.333333333333333	0	0.666666666666667	-1	0.666666666666667	0	0.333333333333333	-0.666666666666667	-0.666666666666667	-0.333333333333333	-0.333333333333333	1	0.333333333333333	0	0.333333333333333	0	-0.666666666666667	0.666666666666667	0.666666666666667	-1	-0.333333333333333	1	1	0.333333333333333	1	1	0.333333333333333	0.666666666666667	-0.0555555555555556	-0.111111111111111	0.222222222222222	0.0555555555555556	0.722222222222222	0.333333333333333	-0.833333333333333	0.166666666666667	0.333333333333333	0.666666666666667	-1	0.666666666666667	0	0.5	-0.333333333333333	-0.333333333333333
EE	1	18	eesti	-0.666666666666667	0.333333333333333	-1	-0.666666666666667	-0.666666666666667	-1	1	0.666666666666667	0.666666666666667	1	0.333333333333333	1	0.666666666666667	1	1	0.333333333333333	0.333333333333333	-0.666666666666667	0.666666666666667	-0.333333333333333	0.666666666666667	-0.666666666666667	-1	0.333333333333333	1	0.666666666666667	0.666666666666667	0.666666666666667	0.666666666666667	0.333333333333333	-0.611111111111111	0.777777777777778	0.444444444444444	-0.0555555555555556	0.666666666666667	-0.166666666666667	0.5	-1	-0.666666666666667	-0.166666666666667	-0.833333333333333	1	0.666666666666667	0.666666666666667	1	0.333333333333333
EE	1	20	eesti	-1	1	-0.666666666666667	-0.666666666666667	-0.333333333333333	-0.666666666666667	0.666666666666667	0.666666666666667	0.666666666666667	0.666666666666667	0.666666666666667	0.333333333333333	0.666666666666667	1	0.666666666666667	1	0	-1	0.333333333333333	-0.333333333333333	0	0.333333333333333	-0.666666666666667	0.333333333333333	0.666666666666667	1	1	0.666666666666667	0.666666666666667	0.666666666666667	-0.388888888888889	0.611111111111111	0.388888888888889	0	0.777777777777778	-0.833333333333333	0.166666666666667	-0.833333333333333	-0.5	-0.5	-0.666666666666667	0.666666666666667	0	0.666666666666667	0.333333333333333	0.833333333333333
EE	1	19	eesti	-0.666666666666667	-0.333333333333333	-1	-0.333333333333333	-0.666666666666667	-1	1	0.333333333333333	0.666666666666667	-0.333333333333333	0.333333333333333	0.666666666666667	0.333333333333333	0.333333333333333	0.333333333333333	0.666666666666667	0.333333333333333	-0.666666666666667	0.333333333333333	0.666666666666667	0.666666666666667	0.333333333333333	-0.333333333333333	0.333333333333333	0.666666666666667	0.333333333333333	1	0.333333333333333	0.666666666666667	0.666666666666667	-0.666666666666667	0.444444444444444	0.222222222222222	0.333333333333333	0.611111111111111	-0.666666666666667	-0.666666666666667	-1	-0.333333333333333	-0.666666666666667	-1	0.833333333333333	0.333333333333333	0.5	0	0.333333333333333
EE	1	19	eesti	-1	-0.333333333333333	-0.666666666666667	-1	-0.666666666666667	-1	0.333333333333333	0.333333333333333	0.666666666666667	0	0.333333333333333	0.333333333333333	0.333333333333333	-0.333333333333333	1	1	0	-0.333333333333333	-1	0	0.666666666666667	-0.666666666666667	-0.666666666666667	-0.333333333333333	1	0.333333333333333	0.666666666666667	0.666666666666667	-0.333333333333333	1	-0.777777777777778	0.333333333333333	0.277777777777778	-0.333333333333333	0.555555555555556	-0.333333333333333	-0.5	-0.166666666666667	0	-0.666666666666667	-0.833333333333333	0.666666666666667	0.166666666666667	0.5	0.166666666666667	0.5
EE	1	19	eesti	-1	0.666666666666667	-0.666666666666667	0	0.666666666666667	-0.333333333333333	1	0.666666666666667	0.333333333333333	0.666666666666667	0.666666666666667	1	0.666666666666667	-0.333333333333333	0.666666666666667	0.666666666666667	0	0	0.666666666666667	0.333333333333333	0.333333333333333	0	-0.333333333333333	0.333333333333333	-0.333333333333333	-0.666666666666667	0	-0.333333333333333	0.333333333333333	-0.666666666666667	-0.111111111111111	0.722222222222222	0.277777777777778	0.222222222222222	-0.277777777777778	-0.333333333333333	0.166666666666667	-0.5	-0.5	0.5	-0.5	1	0.5	0	0.666666666666667	0.666666666666667
EE	2	19	eesti	-0.333333333333333	-0.333333333333333	-1	-1	0.333333333333333	-0.666666666666667	1	1	0.666666666666667	1	-1	0.333333333333333	1	1	1	1	1	0.333333333333333	0.666666666666667	1	1	0.333333333333333	-0.666666666666667	1	1	0.333333333333333	1	0.666666666666667	0.666666666666667	0.333333333333333	-0.5	0.5	0.888888888888889	0.555555555555556	0.666666666666667	-0.5	-0.5	-0.833333333333333	-0.833333333333333	0	-0.833333333333333	1	0.833333333333333	0	1	-0.666666666666667
EE	2	19	eesti	-0.666666666666667	-0.666666666666667	-1	-0.666666666666667	-0.333333333333333	-0.333333333333333	1	1	0.333333333333333	0.666666666666667	0	0.333333333333333	1	0.666666666666667	0.333333333333333	0.666666666666667	0.333333333333333	-1	0.666666666666667	0	-0.666666666666667	0.333333333333333	0	1	0.333333333333333	0.666666666666667	1	0.333333333333333	-0.666666666666667	-0.333333333333333	-0.611111111111111	0.555555555555556	0.333333333333333	0.222222222222222	0.222222222222222	-0.333333333333333	-0.166666666666667	-0.5	-0.666666666666667	-0.5	-0.666666666666667	0.666666666666667	0.833333333333333	0.5	0.166666666666667	0.333333333333333
EE	2	20	eesti	-0.666666666666667	-0.333333333333333	0.333333333333333	-0.333333333333333	-0.333333333333333	-0.666666666666667	0.666666666666667	0.666666666666667	0.333333333333333	0.333333333333333	0.333333333333333	0.333333333333333	0.666666666666667	-0.333333333333333	-0.333333333333333	0.333333333333333	-0.333333333333333	0.333333333333333	0.333333333333333	0	0.333333333333333	0.333333333333333	0	0.333333333333333	0.333333333333333	1	0.333333333333333	0.666666666666667	0.333333333333333	0.333333333333333	-0.333333333333333	0.444444444444444	0.0555555555555556	0.222222222222222	0.5	-0.5	-0.333333333333333	0	-0.5	-0.333333333333333	-0.666666666666667	0.5	0.333333333333333	0.333333333333333	0.166666666666667	0.333333333333333
EE	1	20	eesti	0.333333333333333	-1	0	-1	-0.666666666666667	-0.666666666666667	1	0	0.666666666666667	1	1	0.666666666666667	1	-0.333333333333333	0.666666666666667	0.666666666666667	1	-0.666666666666667	0.666666666666667	0.666666666666667	0.666666666666667	0.666666666666667	-0.666666666666667	1	0.333333333333333	-0.666666666666667	0.666666666666667	0	-0.666666666666667	-0.666666666666667	-0.5	0.722222222222222	0.388888888888889	0.5	-0.166666666666667	-0.333333333333333	-1	-0.333333333333333	-0.833333333333333	-0.5	-0.666666666666667	0.666666666666667	-0.333333333333333	0.666666666666667	0.833333333333333	0.833333333333333
EE	2	20	eesti	-0.666666666666667	0.333333333333333	-0.666666666666667	-0.666666666666667	0.333333333333333	-1	0.666666666666667	1	0.666666666666667	1	0.333333333333333	1	1	1	1	1	0.666666666666667	-0.333333333333333	0.666666666666667	0.666666666666667	0.666666666666667	-1	-0.666666666666667	0.666666666666667	1	0.333333333333333	0.333333333333333	0.666666666666667	0.666666666666667	-0.333333333333333	-0.388888888888889	0.777777777777778	0.722222222222222	0.166666666666667	0.444444444444444	-0.166666666666667	-0.166666666666667	-0.833333333333333	-0.833333333333333	0.5	-0.666666666666667	0.833333333333333	1	0.833333333333333	1	0.5
EE	2	19	eesti	0	0.333333333333333	-0.333333333333333	-0.666666666666667	0	0	0.666666666666667	0.666666666666667	0.333333333333333	0.333333333333333	0.333333333333333	0.666666666666667	0.666666666666667	0.666666666666667	0.666666666666667	1	0.333333333333333	0	0.333333333333333	0.666666666666667	0.666666666666667	-0.333333333333333	-0.666666666666667	0.666666666666667	0	-0.333333333333333	0.333333333333333	0.333333333333333	-0.333333333333333	-0.333333333333333	-0.111111111111111	0.5	0.555555555555556	0.222222222222222	-0.0555555555555556	-0.166666666666667	0.166666666666667	-0.166666666666667	-0.666666666666667	0.166666666666667	-0.166666666666667	0.666666666666667	0.333333333333333	0.333333333333333	0.166666666666667	0.333333333333333
EE	2	21	eesti	1	-0.333333333333333	-0.333333333333333	-0.333333333333333	0	-0.666666666666667	0.666666666666667	0.666666666666667	0.666666666666667	0.333333333333333	0	1	0.666666666666667	0.333333333333333	1	0.333333333333333	1	0.333333333333333	0.333333333333333	0.666666666666667	0.666666666666667	0.666666666666667	-0.666666666666667	0.333333333333333	0.333333333333333	0.333333333333333	0.333333333333333	0	-0.333333333333333	0.333333333333333	-0.111111111111111	0.555555555555556	0.611111111111111	0.333333333333333	0.166666666666667	0.333333333333333	-0.333333333333333	-0.166666666666667	-0.5	0.166666666666667	-0.666666666666667	0.666666666666667	0.333333333333333	0.666666666666667	0.5	0
EE	2	19	eesti	-0.666666666666667	-0.666666666666667	-0.333333333333333	-0.666666666666667	0.666666666666667	-0.666666666666667	1	0.666666666666667	0.666666666666667	1	0.666666666666667	1	0.666666666666667	0.666666666666667	0.333333333333333	1	-0.333333333333333	0.666666666666667	0.666666666666667	0.333333333333333	0.666666666666667	0.333333333333333	-0.666666666666667	1	0.333333333333333	0.333333333333333	0.333333333333333	0.333333333333333	0	-0.333333333333333	-0.388888888888889	0.833333333333333	0.5	0.388888888888889	0.166666666666667	-0.5	-0.666666666666667	-0.5	-0.666666666666667	0.5	-0.666666666666667	0.833333333333333	0.5	0.666666666666667	0.833333333333333	0.833333333333333
EE	1	20	eesti	-1	-0.666666666666667	-0.666666666666667	-0.666666666666667	-0.666666666666667	-1	0.666666666666667	0.666666666666667	0.333333333333333	0.333333333333333	0.666666666666667	0.333333333333333	1	0.333333333333333	1	0.666666666666667	0.333333333333333	-0.333333333333333	0.666666666666667	0.666666666666667	0.666666666666667	-0.333333333333333	0.333333333333333	0.666666666666667	0.666666666666667	0.666666666666667	0.666666666666667	0.666666666666667	0.666666666666667	0.666666666666667	-0.777777777777778	0.5	0.5	0.444444444444444	0.666666666666667	-0.833333333333333	-0.666666666666667	-0.833333333333333	-0.333333333333333	-0.5	-0.833333333333333	0.5	0	0.333333333333333	0.5	0.666666666666667
EE	1	19	eesti	-0.333333333333333	-0.666666666666667	-0.666666666666667	-0.333333333333333	0.666666666666667	0.333333333333333	0.333333333333333	0.333333333333333	0.333333333333333	0.333333333333333	0.666666666666667	0.333333333333333	0.666666666666667	0.666666666666667	0.666666666666667	0.666666666666667	0.666666666666667	0.666666666666667	0.333333333333333	0.333333333333333	0	-0.333333333333333	-0.333333333333333	0.333333333333333	0.333333333333333	0.333333333333333	0.333333333333333	-0.333333333333333	-0.666666666666667	0.333333333333333	-0.166666666666667	0.388888888888889	0.666666666666667	0.0555555555555556	0.0555555555555556	0	-0.5	-0.166666666666667	0	0.666666666666667	-0.166666666666667	0.5	0.333333333333333	0.333333333333333	0.5	0.5
EE	1	23	eesti	-1	-0.666666666666667	-1	-0.666666666666667	-1	-1	0.333333333333333	-0.333333333333333	0.666666666666667	0.333333333333333	0	-0.333333333333333	-0.333333333333333	0	0.666666666666667	0.333333333333333	0.333333333333333	0.333333333333333	0.666666666666667	1	1	0.666666666666667	-0.333333333333333	0.666666666666667	1	0.333333333333333	0.666666666666667	0.333333333333333	-0.333333333333333	0.666666666666667	-0.888888888888889	0.111111111111111	0.222222222222222	0.611111111111111	0.444444444444444	-0.833333333333333	-0.833333333333333	-1	-0.166666666666667	-0.833333333333333	-1	0.166666666666667	0	0.666666666666667	0.166666666666667	0.166666666666667
EE	2	21	eesti	-0.333333333333333	-0.333333333333333	-0.333333333333333	-0.333333333333333	-0.666666666666667	-0.666666666666667	0.333333333333333	0.666666666666667	0	0.666666666666667	0	0.333333333333333	1	1	0.333333333333333	0.666666666666667	1	0.333333333333333	0.666666666666667	1	0.333333333333333	0.666666666666667	-0.333333333333333	0.666666666666667	0.666666666666667	0.333333333333333	0.333333333333333	0.333333333333333	-0.666666666666667	0.333333333333333	-0.444444444444444	0.333333333333333	0.722222222222222	0.5	0.222222222222222	0	-0.5	0	0	-0.666666666666667	-0.5	0.166666666666667	0	0	0.333333333333333	0.333333333333333
EE	2	20	eesti	0.333333333333333	1	0.333333333333333	0.333333333333333	0.666666666666667	0.333333333333333	1	0.666666666666667	0.666666666666667	0.333333333333333	0.666666666666667	1	1	-0.666666666666667	1	1	0	-0.333333333333333	0.333333333333333	0.333333333333333	-0.333333333333333	-1	-0.666666666666667	0.666666666666667	0.333333333333333	-0.666666666666667	0.333333333333333	0.333333333333333	-0.666666666666667	-1	0.5	0.722222222222222	0.333333333333333	-0.111111111111111	-0.222222222222222	0.666666666666667	1	0	0.166666666666667	0.833333333333333	0.5	1	0.666666666666667	0.5	0.666666666666667	0.666666666666667
EE	1	20	eesti	0.333333333333333	-0.333333333333333	-0.333333333333333	-0.333333333333333	0	-0.333333333333333	0.333333333333333	0.333333333333333	0.333333333333333	-0.333333333333333	-0.666666666666667	1	0.666666666666667	0.333333333333333	-0.666666666666667	-0.333333333333333	-0.333333333333333	-0.333333333333333	0	0.666666666666667	-0.666666666666667	-1	0.333333333333333	-0.333333333333333	0.333333333333333	0.666666666666667	0.666666666666667	0	0	-0.333333333333333	-0.166666666666667	0.166666666666667	-0.111111111111111	-0.166666666666667	0.222222222222222	0.333333333333333	-0.5	-0.166666666666667	-0.5	0.166666666666667	-0.5	0.333333333333333	0.333333333333333	0.333333333333333	0	-0.5
EE	1	19	eesti	0.333333333333333	0.666666666666667	-0.666666666666667	-0.333333333333333	-0.333333333333333	-0.333333333333333	0.666666666666667	0.666666666666667	0.333333333333333	0.666666666666667	0.666666666666667	0	0.333333333333333	0	0	0.666666666666667	0	0	0	0.333333333333333	0	-0.333333333333333	-0.333333333333333	0	0.333333333333333	0.333333333333333	0.333333333333333	0.666666666666667	0.333333333333333	0	-0.111111111111111	0.5	0.166666666666667	-0.0555555555555556	0.333333333333333	0.333333333333333	0.5	-0.5	-0.5	-0.333333333333333	-0.5	0.666666666666667	0.333333333333333	0.5	0.5	0.666666666666667
EE	2	18	eesti	-0.333333333333333	-0.333333333333333	-0.666666666666667	0	0	-0.333333333333333	0.333333333333333	0.333333333333333	0	0.666666666666667	0.666666666666667	0.333333333333333	0.666666666666667	0.333333333333333	0.666666666666667	0.666666666666667	0.333333333333333	0	0	0.333333333333333	0.666666666666667	0.333333333333333	-0.333333333333333	0.333333333333333	0.333333333333333	0	0.333333333333333	0.333333333333333	0.333333333333333	0.666666666666667	-0.277777777777778	0.388888888888889	0.444444444444444	0.222222222222222	0.333333333333333	-0.166666666666667	-0.5	-0.333333333333333	-0.166666666666667	0	-0.333333333333333	0.166666666666667	0.333333333333333	0.166666666666667	0.333333333333333	0.5
EE	2	19	eesti	-0.666666666666667	1	-0.666666666666667	-0.666666666666667	1	0	1	1	0.333333333333333	0	0.666666666666667	1	1	0.333333333333333	1	1	0	0.333333333333333	0.333333333333333	0	-0.666666666666667	-1	-1	0.666666666666667	0	0.666666666666667	0.333333333333333	0.666666666666667	-0.333333333333333	-1	1.85037170770859e-17	0.666666666666667	0.611111111111111	-0.277777777777778	0.0555555555555555	-0.5	0.666666666666667	-0.166666666666667	-0.5	0.833333333333333	-0.333333333333333	0.833333333333333	0.333333333333333	0.666666666666667	0.5	0.666666666666667
EE	2	19	eesti	-1	-0.666666666666667	-0.333333333333333	-1	-0.333333333333333	-0.666666666666667	1	1	1	1	1	1	-0.666666666666667	-0.333333333333333	0.333333333333333	1	-0.666666666666667	0.333333333333333	1	0.666666666666667	0.666666666666667	0.666666666666667	-0.333333333333333	0.666666666666667	0.333333333333333	0.333333333333333	0.333333333333333	0.333333333333333	0.666666666666667	0.333333333333333	-0.666666666666667	1	9.25185853854297e-18	0.555555555555556	0.388888888888889	-0.333333333333333	-0.833333333333333	-0.666666666666667	-1	-0.333333333333333	-0.666666666666667	0.833333333333333	0.666666666666667	1	0.833333333333333	1
EE	2	20	eesti	-0.333333333333333	0.666666666666667	0	-0.666666666666667	0.333333333333333	-0.333333333333333	1	1	0.666666666666667	0.333333333333333	0.666666666666667	0.666666666666667	0.333333333333333	0.333333333333333	0.666666666666667	0.666666666666667	-0.333333333333333	-0.666666666666667	0	0.333333333333333	1	-1	-1	0.666666666666667	0.333333333333333	0.666666666666667	0.333333333333333	0.666666666666667	0.333333333333333	0.333333333333333	-0.0555555555555556	0.722222222222222	0.166666666666667	-9.25185853854297e-18	0.444444444444444	0	0.5	-0.166666666666667	-0.5	0	0	1	1	0.5	0.333333333333333	0.5
EE	2	22	eesti	0.666666666666667	-0.333333333333333	0	0.666666666666667	0.333333333333333	0.333333333333333	1	0.333333333333333	-0.333333333333333	0	0.333333333333333	0.333333333333333	1	1	-0.333333333333333	0.333333333333333	0.666666666666667	0	1	0	0.666666666666667	-0.666666666666667	0.666666666666667	0.666666666666667	0	-0.333333333333333		0.333333333333333	-0.333333333333333	-0.666666666666667	0.277777777777778	0.277777777777778	0.444444444444444	0.388888888888889		0.5	0.166666666666667	0.333333333333333	0.666666666666667	0.333333333333333	-0.166666666666667	0.333333333333333	0	0	0.333333333333333	0.333333333333333
EE	1	20	eesti	-0.666666666666667	0.333333333333333	-0.666666666666667	-0.333333333333333	0.333333333333333	0	1	0.666666666666667	1	0.333333333333333	0.333333333333333	1	1	0	1	0.666666666666667	0.333333333333333	-0.333333333333333	0.666666666666667	0.333333333333333	0.666666666666667	-0.333333333333333	-0.333333333333333	0.666666666666667	0.333333333333333	1	1	0.333333333333333	-1	0	-0.166666666666667	0.722222222222222	0.444444444444444	0.277777777777778	0.277777777777778	-0.666666666666667	0	-0.666666666666667	-0.5	0.333333333333333	-0.166666666666667	1	0.166666666666667	0.666666666666667	0.5	0.5
EE	2	20	eesti	0.666666666666667	0.333333333333333	-0.666666666666667	-0.666666666666667	0.666666666666667	0	1	0.666666666666667	0.666666666666667	0.666666666666667	0.666666666666667	1	1	1	1	0.666666666666667	0	-1	-0.333333333333333	0.666666666666667	0.666666666666667	-1	-0.666666666666667	1	0.666666666666667	0.666666666666667	0.666666666666667	1	0.333333333333333	-0.666666666666667	0.0555555555555556	0.777777777777778	0.444444444444444	0.0555555555555556	0.444444444444444	0.5	0.333333333333333	-0.666666666666667	-0.666666666666667	0.166666666666667	-0.166666666666667	0.833333333333333	0.666666666666667	0.666666666666667	0.666666666666667	0.666666666666667
EE	2	18	eesti	-0.666666666666667	0.333333333333333	-0.666666666666667	-0.666666666666667	-0.333333333333333	-0.666666666666667	0.666666666666667	1	0.333333333333333	0.666666666666667	0.666666666666667	1	0.666666666666667	0.666666666666667	1	0.666666666666667	-0.333333333333333	0.666666666666667	0.666666666666667	1	1	-0.333333333333333	-0.666666666666667	0.666666666666667	0	0.666666666666667	0.666666666666667	0.333333333333333	0.333333333333333	0	-0.444444444444444	0.722222222222222	0.555555555555556	0.388888888888889	0.333333333333333	-0.666666666666667	-0.166666666666667	-0.666666666666667	-0.666666666666667	0	-0.666666666666667	0.833333333333333	0.833333333333333	0.5	0.833333333333333	0.666666666666667
EE	2	19	eesti	-1	-1	-0.666666666666667	-0.333333333333333	-0.666666666666667	-0.666666666666667	0.666666666666667	1	0.333333333333333	0.666666666666667	0.666666666666667	1	0.666666666666667	0.333333333333333	1	1	-0.666666666666667	0.333333333333333	0.666666666666667	1	1	0.333333333333333	0.333333333333333	1	0.666666666666667	1	0.333333333333333	0.333333333333333	-0.333333333333333	0.333333333333333	-0.722222222222222	0.722222222222222	0.444444444444444	0.722222222222222	0.388888888888889	-0.833333333333333	-0.833333333333333	-0.666666666666667	-0.5	-0.5	-0.833333333333333	0.666666666666667	0.333333333333333	0.333333333333333	0.5	0.833333333333333
EE	2	20	eesti	-0.333333333333333	0.666666666666667	0.333333333333333	0	0	-0.666666666666667	0.666666666666667	1	1	0.666666666666667	1	0.333333333333333	0.666666666666667	1	0.666666666666667	1	0	0	0.333333333333333	0	1	0.333333333333333	-0.333333333333333	0.666666666666667	0.333333333333333	-1	-0.333333333333333	0.333333333333333	-0.333333333333333	-0.666666666666667	0	0.777777777777778	0.555555555555556	0.333333333333333	-0.277777777777778	0	0	-0.166666666666667	-0.333333333333333	0.5	-0.666666666666667	0.666666666666667	0.833333333333333	0.666666666666667	0.666666666666667	0.833333333333333
EE	2	20	eesti	-0.333333333333333	-0.333333333333333	-0.333333333333333	0.333333333333333	0.333333333333333	-0.333333333333333	-0.333333333333333	-0.666666666666667	-0.333333333333333	0.333333333333333	-0.333333333333333	-0.333333333333333	0.666666666666667	0.666666666666667	0.666666666666667	0.333333333333333	-0.333333333333333	-0.333333333333333	-0.333333333333333	0.333333333333333	-0.333333333333333	-0.333333333333333	0.333333333333333	0.333333333333333	-0.333333333333333	0.333333333333333	0.666666666666667	0.333333333333333	-0.333333333333333	0.333333333333333	-0.111111111111111	-0.277777777777778	0.277777777777778	0	0.166666666666667	-0.333333333333333	-0.333333333333333	0	0	0.333333333333333	-0.333333333333333	-0.333333333333333	-0.666666666666667	-0.333333333333333	0.333333333333333	-0.333333333333333
EE	1	19	eesti	-0.666666666666667	0.333333333333333	-1	-0.333333333333333	-0.333333333333333	-0.666666666666667	0.666666666666667	0.666666666666667	0.333333333333333	0.333333333333333	0.333333333333333	0.666666666666667	0.666666666666667	0.333333333333333	1	0.333333333333333	0.333333333333333	-0.333333333333333	0.333333333333333	0.333333333333333	0	-0.666666666666667	-1	0.333333333333333	0.666666666666667	-0.333333333333333	0	0	-0.333333333333333	-0.333333333333333	-0.444444444444444	0.5	0.388888888888889	-0.111111111111111	-0.0555555555555556	-0.5	0	-0.833333333333333	-0.5	-0.333333333333333	-0.5	0.833333333333333	0.833333333333333	0.333333333333333	0.333333333333333	0.166666666666667
EE	2	19	eesti	-0.333333333333333	0	0.333333333333333	-1	1	0.666666666666667	0.333333333333333	0.333333333333333	0	0	0	-0.333333333333333	1	-1	1	0.333333333333333	-0.333333333333333	0.333333333333333	0	0	1	0.333333333333333	-1	0.666666666666667	-0.333333333333333	1	1	0.666666666666667	-0.666666666666667	0.666666666666667	0.111111111111111	0.0555555555555556	0.222222222222222	0.166666666666667	0.388888888888889	-0.166666666666667	-0.5	0.333333333333333	-0.833333333333333	0.833333333333333	0.333333333333333	0.666666666666667	0	0.333333333333333	0.166666666666667	0.333333333333333
EE	2	19	eesti	0.333333333333333	0.666666666666667	0	0.333333333333333	0.666666666666667	0	0.666666666666667	0.666666666666667	0.333333333333333	0	0.333333333333333	0.333333333333333	1	-0.333333333333333	0.666666666666667	1	0.666666666666667	-1	0.333333333333333	0.666666666666667	1	-1	0.333333333333333	1	-0.333333333333333	0.333333333333333	0.666666666666667	-0.333333333333333	-1	-0.333333333333333	0.333333333333333	0.388888888888889	0.333333333333333	0.388888888888889	-0.166666666666667	0.333333333333333	0.666666666666667	0.166666666666667	0.333333333333333	0.666666666666667	-0.333333333333333	0.666666666666667	0	0.333333333333333	0.333333333333333	0.333333333333333
EE	2	19	eesti	-0.333333333333333	-0.333333333333333	-1	-0.666666666666667	-0.666666666666667	-0.666666666666667	0.666666666666667	0.333333333333333	0.666666666666667	0.666666666666667	-0.333333333333333	0.666666666666667	1	0.666666666666667	1	0.333333333333333	0.666666666666667	-0.333333333333333	1	0.666666666666667	0.666666666666667	0.333333333333333	0.333333333333333	1	0.333333333333333	0.666666666666667	0.666666666666667	0.666666666666667	0.666666666666667	-0.333333333333333	-0.611111111111111	0.444444444444444	0.555555555555556	0.666666666666667	0.444444444444444	-0.333333333333333	0	-1	-0.166666666666667	-0.5	-0.666666666666667	0.666666666666667	0	0.666666666666667	0.666666666666667	0
EE	2	26	eesti	-0.333333333333333	-0.333333333333333	0.333333333333333	-0.333333333333333	-1	1	-0.333333333333333	-0.333333333333333	0.666666666666667	-0.333333333333333	-0.666666666666667	-1	0.666666666666667	0.333333333333333	1	-0.333333333333333	-0.333333333333333	-0.666666666666667	-0.333333333333333	1	0	-0.333333333333333	-0.333333333333333	-0.333333333333333	0.333333333333333	0.666666666666667	0.666666666666667	0.666666666666667	1	0.666666666666667	-0.111111111111111	-0.333333333333333	0.111111111111111	-0.0555555555555555	0.666666666666667	0.166666666666667	-0.333333333333333	0.333333333333333	0	-1	0	-0.166666666666667	-0.333333333333333	0.666666666666667	-0.5	-0.666666666666667
EE	2	19	eesti	-0.333333333333333	0.333333333333333	-1	-0.666666666666667	0.333333333333333	-0.333333333333333	1	0.666666666666667	1	1	0	-0.666666666666667	1	0.333333333333333	1	1	-0.333333333333333	-0.666666666666667	0.333333333333333	0	0.333333333333333	-1	-0.333333333333333	0.333333333333333	0.333333333333333	1	1	1	-0.333333333333333	-0.333333333333333	-0.277777777777778	0.5	0.388888888888889	-0.0555555555555556	0.444444444444444	-0.5	0.5	-0.666666666666667	-0.5	-0.166666666666667	-0.666666666666667	0.666666666666667	0	0.833333333333333	0.333333333333333	0.333333333333333
EE	1	20	eesti	-0.333333333333333	-0.666666666666667	0.333333333333333	-0.333333333333333	0.666666666666667	-0.333333333333333	1	0.666666666666667	0.666666666666667	0.666666666666667	0.333333333333333	0.333333333333333	0.666666666666667	-0.333333333333333	0.333333333333333	0.666666666666667	0	-0.333333333333333	0.333333333333333	0.333333333333333	0.333333333333333	-0.333333333333333	-0.333333333333333	0.666666666666667	0.666666666666667	0.333333333333333	0.333333333333333	0.666666666666667	0.333333333333333	-0.333333333333333	-0.111111111111111	0.611111111111111	0.166666666666667	0.166666666666667	0.333333333333333	-0.5	-0.333333333333333	0	-0.5	0.166666666666667	-0.5	0.833333333333333	0.5	0.666666666666667	0.5	0.5
EE	1	20	eesti	-0.666666666666667	-0.666666666666667	-0.333333333333333	-0.666666666666667	0	-0.666666666666667	1	1	0.666666666666667	0.333333333333333	1	0.333333333333333	1	0.666666666666667	-1	1	1	0.666666666666667	-0.666666666666667	-0.666666666666667	1	0.666666666666667	-0.666666666666667	1	-0.333333333333333	-0.666666666666667	0.333333333333333	0	-0.333333333333333	0	-0.5	0.722222222222222	0.555555555555556	0.111111111111111	-0.166666666666667	-0.666666666666667	-0.833333333333333	-0.333333333333333	-0.666666666666667	-0.166666666666667	-0.666666666666667	1	0.666666666666667	0.166666666666667	0.333333333333333	0.833333333333333
EE	2	19	eesti	0.666666666666667	1	0.333333333333333	-0.333333333333333	0.666666666666667	0.666666666666667	0.333333333333333	0.666666666666667	0.333333333333333	0.333333333333333	0.333333333333333	0.666666666666667	1	0.333333333333333	1	0.333333333333333	-0.333333333333333	0.333333333333333	0.666666666666667	0	0.333333333333333	-0.666666666666667	0.333333333333333	0.333333333333333	-0.333333333333333	0.333333333333333	0.333333333333333	0.333333333333333	-0.333333333333333	-0.333333333333333	0.5	0.444444444444444	0.444444444444444	0.166666666666667	0	0.666666666666667	1	0.5	0	0.666666666666667	0.166666666666667	0.333333333333333	0.333333333333333	0.333333333333333	0.333333333333333	0.166666666666667
EE	2	19	eesti	0.333333333333333	0.333333333333333	1	0.333333333333333	0	0.333333333333333	0.333333333333333	-0.666666666666667	-0.666666666666667	-0.666666666666667	-0.333333333333333	-0.333333333333333	0.333333333333333	-0.666666666666667	0.666666666666667	0.666666666666667	0.666666666666667	0.333333333333333	0.333333333333333	0.666666666666667	0	-0.333333333333333	0.666666666666667	0.666666666666667	0.333333333333333	0.666666666666667	0.666666666666667	-0.333333333333333	0.666666666666667	0.666666666666667	0.388888888888889	-0.388888888888889	0.333333333333333	0.333333333333333	0.444444444444444	0.5	0.333333333333333	0.833333333333333	0.5	-0.166666666666667	0.333333333333333	0	-0.166666666666667	-0.333333333333333	-0.5	0
EE	2	19	eesti	0.666666666666667	0.333333333333333	0.333333333333333	-0.333333333333333	-1	0.666666666666667	-0.333333333333333	-0.333333333333333	0.666666666666667	-0.666666666666667	-1	-1	0.666666666666667	0.333333333333333	0.666666666666667	0.333333333333333	0.333333333333333	-0.666666666666667	0.333333333333333	1	1	-0.666666666666667	-1	0.666666666666667	-0.333333333333333	0.666666666666667	1	0.333333333333333	-0.333333333333333	0.666666666666667	0.111111111111111	-0.444444444444444	0.277777777777778	0.222222222222222	0.333333333333333	0.5	0	0.333333333333333	0	-0.833333333333333	0.166666666666667	-0.333333333333333	-0.333333333333333	0.333333333333333	-0.666666666666667	-0.333333333333333
EE	1	19	eesti	-0.333333333333333	-1	-0.666666666666667	-0.666666666666667	-1	-1	-0.333333333333333	-0.333333333333333	0.666666666666667	0	0	0.666666666666667	0.666666666666667	-0.666666666666667	0.333333333333333	0.333333333333333	-0.333333333333333	-0.333333333333333	0.333333333333333	0.666666666666667	1	0.333333333333333	-0.333333333333333	0.666666666666667	1	-0.333333333333333	0.333333333333333	0.666666666666667	0.333333333333333	0.666666666666667	-0.777777777777778	0.111111111111111	0	0.444444444444444	0.444444444444444	-0.5	-1	-0.666666666666667	-0.666666666666667	-0.666666666666667	-0.833333333333333	0	-0.333333333333333	0.5	0	0.166666666666667
EE	2	19	eesti	0.333333333333333	0.333333333333333	-0.333333333333333	-0.666666666666667	-0.333333333333333	-0.333333333333333	0.666666666666667	0.666666666666667	0.333333333333333	0.333333333333333	0.333333333333333	0.666666666666667	0.666666666666667	0.333333333333333	0.333333333333333	0.333333333333333	-0.333333333333333	-0.333333333333333	0.666666666666667	0.666666666666667	0.666666666666667	-0.333333333333333	-0.333333333333333	0.333333333333333	0.333333333333333	0.333333333333333	0.666666666666667	0.333333333333333	0.666666666666667	-0.333333333333333	-0.166666666666667	0.5	0.166666666666667	0.277777777777778	0.333333333333333	0.333333333333333	0	-0.5	-0.666666666666667	-0.333333333333333	-0.333333333333333	0.666666666666667	0.5	0.333333333333333	0.333333333333333	0
EE	1	19	eesti	-0.333333333333333	1	-0.333333333333333	0.666666666666667	0.666666666666667	-0.666666666666667	-0.666666666666667	-0.666666666666667	-1	-0.666666666666667	0.333333333333333	-1	0.666666666666667	0.333333333333333	0.666666666666667	0.666666666666667	-0.333333333333333	-1	0.333333333333333	-0.666666666666667	0.666666666666667	0.666666666666667	0.666666666666667	0.333333333333333	-0.666666666666667	-0.333333333333333	0.333333333333333	0.333333333333333	-1	0	0.166666666666667	-0.611111111111111	0.166666666666667	0.333333333333333	-0.222222222222222	0.166666666666667	0.833333333333333	0.333333333333333	0.833333333333333	0.5	-0.5	-0.5	-0.833333333333333	-0.833333333333333	-0.166666666666667	0.333333333333333
EE	2	18	eesti	-0.333333333333333	0.333333333333333	-0.333333333333333	-0.333333333333333	0.333333333333333	-0.666666666666667	0.666666666666667	1	0.666666666666667	0.333333333333333	0	1	0.333333333333333	0.333333333333333	1	0	0.333333333333333	-0.333333333333333	0.333333333333333	0.666666666666667	0.666666666666667	-0.666666666666667	-1	0.333333333333333	0.666666666666667	0.333333333333333	0.666666666666667	0.666666666666667	-0.333333333333333	0.333333333333333	-0.166666666666667	0.611111111111111	0.277777777777778	0.0555555555555555	0.388888888888889	-0.333333333333333	-0.166666666666667	-0.5	-0.666666666666667	0.333333333333333	-0.666666666666667	0.666666666666667	1	0.5	0.333333333333333	-0.166666666666667
EE	2	20	eesti	0.333333333333333	-0.333333333333333	0.333333333333333	0.333333333333333	-0.333333333333333	-0.333333333333333	0.666666666666667	0.333333333333333	-0.333333333333333	-0.333333333333333	0.666666666666667	-0.333333333333333	0.333333333333333	0.333333333333333	0.333333333333333	0.666666666666667	0	0	0.333333333333333	0.666666666666667	0.666666666666667	1	0	0.666666666666667	-0.333333333333333	0.333333333333333	1	0.666666666666667	0.666666666666667	0.666666666666667	0	0.111111111111111	0.277777777777778	0.555555555555556	0.5	0.166666666666667	-0.166666666666667	0.333333333333333	0.333333333333333	0	-0.333333333333333	0.5	-0.166666666666667	-0.5	-0.333333333333333	0.5
EE	2	19	eesti	0.333333333333333	0.333333333333333	-1	-0.333333333333333	-0.666666666666667	-1	0.666666666666667	-0.666666666666667	0	0	0.333333333333333	0	-0.333333333333333	-1	1	0.333333333333333	-0.666666666666667	0.333333333333333	1	0	-0.333333333333333	-0.666666666666667	-0.333333333333333	0.666666666666667	-0.333333333333333	0.333333333333333	0.666666666666667	0.333333333333333	1	0	-0.388888888888889	0.0555555555555556	-0.0555555555555556	0.0555555555555556	0.333333333333333	0.166666666666667	0.5	-0.666666666666667	-0.333333333333333	-0.5	-0.833333333333333	0.166666666666667	0.166666666666667	0.333333333333333	0	0.166666666666667
EE	2	19	eesti	0.333333333333333	0	0	-0.333333333333333	0.333333333333333	-0.333333333333333	0.666666666666667	0.666666666666667	0	0.333333333333333	0.333333333333333	0.666666666666667	-0.333333333333333	0	0.666666666666667	0.333333333333333	0	0.333333333333333	0	-1	1	-0.333333333333333	0.333333333333333	0.666666666666667	-0.333333333333333	0.666666666666667	0	0.333333333333333	0.666666666666667	-0.333333333333333	0	0.444444444444444	0.166666666666667	0.111111111111111	0.166666666666667	0.166666666666667	0.166666666666667	0.166666666666667	-0.5	0	0	0.833333333333333	0.5	-0.166666666666667	0.5	0.5
EE	1	20	eesti	-0.666666666666667	-0.333333333333333	-1	-0.333333333333333	-0.333333333333333	-0.666666666666667	0.666666666666667	0.333333333333333	-0.333333333333333	-0.333333333333333	0.333333333333333	-0.333333333333333	1	0.666666666666667	0	1	1	0.333333333333333	-0.333333333333333	-0.333333333333333	-0.333333333333333	0	0.666666666666667	-0.333333333333333	0.333333333333333	0.333333333333333	0.333333333333333	0.666666666666667	-0.333333333333333	0.333333333333333	-0.555555555555556	0.0555555555555556	0.666666666666667	-0.111111111111111	0.277777777777778	-0.666666666666667	-0.5	-1	-0.333333333333333	0	-0.666666666666667	0.5	0.166666666666667	0.166666666666667	-0.333333333333333	0.333333333333333
EE	2	19	eesti	-0.666666666666667	-0.666666666666667	-0.333333333333333	0.333333333333333	-0.333333333333333	-0.666666666666667	0.666666666666667	-1	0.666666666666667	0.666666666666667	1	-0.333333333333333	1	1	0.666666666666667	0.666666666666667	0.333333333333333	0.666666666666667	0.666666666666667	1	1	-0.333333333333333	0.666666666666667	0.666666666666667	0.333333333333333	0	0.333333333333333	0.666666666666667	0.666666666666667	0.666666666666667	-0.388888888888889	0.277777777777778	0.722222222222222	0.611111111111111	0.444444444444444	-0.5	-0.5	-0.5	0.333333333333333	-0.333333333333333	-0.666666666666667	0.166666666666667	-1	0.666666666666667	0	0.833333333333333
EE	2	19	eesti	0.333333333333333	0.333333333333333	-0.333333333333333	-0.333333333333333	-0.666666666666667	-0.333333333333333	0.666666666666667	0.666666666666667	-0.666666666666667	0.666666666666667	0.333333333333333	0.666666666666667	0.333333333333333	0.666666666666667	0.666666666666667	0.333333333333333	-0.333333333333333	0.333333333333333	0.666666666666667	0.333333333333333	0.666666666666667	-0.333333333333333	-0.333333333333333	0.333333333333333	-0.666666666666667	1	1	0.666666666666667	1	0.333333333333333	-0.166666666666667	0.388888888888889	0.333333333333333	0.222222222222222	0.555555555555556	0.333333333333333	0	-0.333333333333333	0	-0.833333333333333	-0.5	0.666666666666667	0	-0.5	0.166666666666667	0
EE	2	19	eesti	0.333333333333333	0.333333333333333	0	-0.333333333333333	0.666666666666667	0	0.666666666666667	0.333333333333333	0.333333333333333	0	0.333333333333333	0.333333333333333	0.666666666666667	1	0.666666666666667	0.333333333333333	-0.333333333333333	-0.666666666666667	0.666666666666667	1	1	-0.666666666666667	0	1	0.666666666666667	0.333333333333333	0.333333333333333	0.333333333333333	-0.333333333333333	-0.666666666666667	0.166666666666667	0.333333333333333	0.277777777777778	0.5	0.111111111111111	0.666666666666667	0	0.333333333333333	-0.166666666666667	0.5	-0.166666666666667	0.666666666666667	0.333333333333333	0.333333333333333	-0.166666666666667	0.5
EE	2	19	eesti	-0.666666666666667	-0.333333333333333	-0.333333333333333	-0.333333333333333	0	-0.333333333333333	0.333333333333333	0.666666666666667	0.333333333333333	0.333333333333333	0.333333333333333	0.333333333333333	-0.333333333333333	0.333333333333333	0.666666666666667	0.666666666666667	0	-0.333333333333333	0.666666666666667	1	0.666666666666667	0.333333333333333	-0.333333333333333	0.666666666666667	-0.333333333333333	0.666666666666667	0.666666666666667	0.333333333333333	-0.333333333333333	0.333333333333333	-0.333333333333333	0.388888888888889	0.166666666666667	0.5	0.222222222222222	-0.5	-0.333333333333333	-0.333333333333333	0	-0.166666666666667	-0.5	0.333333333333333	0.666666666666667	0.333333333333333	0.166666666666667	0.333333333333333
EE	1	19	eesti	-0.666666666666667	-0.333333333333333	-1	-0.333333333333333	-0.333333333333333	0	0.333333333333333	0	0	0.666666666666667	0.333333333333333	0.333333333333333	0.333333333333333	0.333333333333333	0.333333333333333	0.666666666666667	0	0	0	0.333333333333333	0.333333333333333	0	0	0	0.333333333333333	0	0.333333333333333	0.666666666666667	0.333333333333333	0.333333333333333	-0.444444444444444	0.277777777777778	0.277777777777778	0.111111111111111	0.333333333333333	-0.5	-0.333333333333333	-0.666666666666667	-0.333333333333333	-0.333333333333333	-0.166666666666667	0.333333333333333	0	0.166666666666667	0.333333333333333	0.333333333333333
EE	2	19	eesti	0.666666666666667	0.333333333333333	0	0.333333333333333	-0.666666666666667	-0.333333333333333	-0.666666666666667	-0.333333333333333	0.333333333333333	0.333333333333333	-0.666666666666667	0	0.666666666666667	0.333333333333333	-0.333333333333333	0.333333333333333	-0.666666666666667	-1	-0.333333333333333	0.666666666666667	0.333333333333333	-0.666666666666667	0.333333333333333	0.333333333333333	0.333333333333333	-0.333333333333333	1	0	-0.333333333333333	-0.666666666666667	0.0555555555555556	-0.166666666666667	-0.111111111111111	0.111111111111111	9.25185853854297e-18	0.666666666666667	0.333333333333333	0	0	-0.5	-0.333333333333333	0	-0.333333333333333	0	0.166666666666667	-0.833333333333333
EE	2	19	eesti	-0.666666666666667	-0.333333333333333	-0.666666666666667	-0.666666666666667	0	-0.666666666666667	1	1	1	1	-0.333333333333333	1	1	0.666666666666667	1	0.333333333333333	-0.666666666666667	-0.666666666666667	1	1	1	-1	-0.666666666666667	1	0.666666666666667	0.333333333333333	1	1	0.333333333333333	0.666666666666667	-0.5	0.777777777777778	0.277777777777778	0.388888888888889	0.666666666666667	-0.666666666666667	-0.5	-0.666666666666667	-0.666666666666667	0.166666666666667	-0.666666666666667	1	0.666666666666667	0.833333333333333	0.666666666666667	-0.333333333333333
EE	2	19	eesti	-1	-0.333333333333333	-0.666666666666667	0.666666666666667	-1	-0.666666666666667	0.666666666666667	0	1	0	0.333333333333333	0.666666666666667	1	0.333333333333333	1	0.333333333333333	0.666666666666667	0.666666666666667	0.666666666666667	0.666666666666667	0.666666666666667	0.666666666666667	-0.333333333333333	0.333333333333333	0.333333333333333	0	0.333333333333333	0.666666666666667	0.666666666666667	0.666666666666667	-0.5	0.444444444444444	0.666666666666667	0.444444444444444	0.444444444444444	-0.833333333333333	-0.5	-0.666666666666667	0.666666666666667	-0.833333333333333	-0.833333333333333	0.666666666666667	-0.333333333333333	0.333333333333333	0.166666666666667	0.5
EE	2	19	eesti	0.333333333333333	0.333333333333333	0	-0.333333333333333	0.333333333333333	-0.333333333333333	0.333333333333333	0.333333333333333	0.333333333333333	0.666666666666667	0.666666666666667	0.666666666666667	1	1	0.666666666666667	1	1	-0.333333333333333	0.666666666666667	1	0.333333333333333	-0.666666666666667	-0.333333333333333	1	0.333333333333333	0	0.333333333333333	0.333333333333333	-0.333333333333333	-0.666666666666667	0.0555555555555556	0.5	0.722222222222222	0.333333333333333	0	0.166666666666667	0.5	0.166666666666667	-0.333333333333333	0.166666666666667	-0.333333333333333	0.166666666666667	0	0.5	0.5	0.666666666666667
EE	2	18	eesti	-0.666666666666667	0.666666666666667	-1	-0.666666666666667	0.333333333333333	-0.666666666666667	0.666666666666667	0.666666666666667	0.666666666666667	1	1	1	0.333333333333333	-0.666666666666667	-0.333333333333333	0.333333333333333	-0.333333333333333	-0.333333333333333	-0.333333333333333	-0.333333333333333	-0.666666666666667	-1	-1	-0.666666666666667	1	1	0.666666666666667	1	0.666666666666667	-1	-0.333333333333333	0.833333333333333	-0.166666666666667	-0.666666666666667	0.555555555555556	-0.666666666666667	0.5	-1	-0.833333333333333	0.333333333333333	-0.833333333333333	0.5	0.666666666666667	0.833333333333333	1	0.833333333333333
EE	2	19	eesti	1	-0.333333333333333	1	0.666666666666667	0.666666666666667	0.666666666666667	0.666666666666667	0.333333333333333	-1	1	-0.666666666666667	0.333333333333333	0.333333333333333	0.666666666666667	0	0.333333333333333	0	-1	0.333333333333333	1	1	-0.666666666666667	0.666666666666667	0.666666666666667	-0.666666666666667	1	1	1	1	1	0.611111111111111	0.111111111111111	0.0555555555555555	0.5	0.722222222222222	0.833333333333333	-0.5	1	0.833333333333333	0.5	0	0.833333333333333	-0.166666666666667	-0.666666666666667	0.666666666666667	-0.333333333333333
EE	2	19	eesti	-1	-0.333333333333333	-1	-0.333333333333333	-0.666666666666667	-0.666666666666667	1	0.666666666666667	1	1	0.666666666666667	1	0.666666666666667	0.333333333333333	1	1	0	0.333333333333333	1	0.666666666666667	1	-0.333333333333333	-0.666666666666667	1	0.666666666666667	0.666666666666667	0.666666666666667	0.333333333333333	0.333333333333333	-0.333333333333333	-0.666666666666667	0.888888888888889	0.555555555555556	0.444444444444444	0.388888888888889	-0.666666666666667	-0.5	-0.833333333333333	-0.5	-0.5	-0.666666666666667	1	0.5	0.833333333333333	1	0.666666666666667
EE	2	19	eesti	-0.666666666666667	0.333333333333333	-1	-0.333333333333333	-0.333333333333333	-1	1	0.333333333333333	0.666666666666667	-0.333333333333333	0.333333333333333	0.666666666666667	1	0	1	0.333333333333333	0.333333333333333	0	0.333333333333333	0.666666666666667	1	0.333333333333333	-0.333333333333333	0.666666666666667	1	0.333333333333333	0.333333333333333	0.333333333333333	-0.333333333333333	0.333333333333333	-0.5	0.444444444444444	0.444444444444444	0.444444444444444	0.333333333333333	-0.666666666666667	-0.166666666666667	-1	-0.5	-0.166666666666667	-1	0.833333333333333	0.333333333333333	0.5	0	0.166666666666667
EE	1	19	eesti	0.666666666666667	-0.666666666666667	-0.666666666666667	0.333333333333333	-0.666666666666667	0	0.666666666666667	0.333333333333333	0.666666666666667	1	0.666666666666667	0.666666666666667	1	0	0.333333333333333	1	-0.666666666666667	0	0.666666666666667	0.666666666666667	-0.666666666666667	-0.333333333333333	0	0.666666666666667	-0.333333333333333	0.333333333333333	1	1	0.333333333333333	-0.333333333333333	-0.166666666666667	0.666666666666667	0.277777777777778	0.166666666666667	0.333333333333333	0.333333333333333	-0.166666666666667	-0.5	0.333333333333333	-0.5	-0.5	0.666666666666667	-0.166666666666667	0.666666666666667	0.666666666666667	0.5
EE	2	19	eesti	-0.333333333333333	-0.333333333333333	-0.333333333333333	-0.666666666666667	-0.333333333333333	-0.333333333333333	1	0.666666666666667	-0.333333333333333	0.333333333333333	0.333333333333333	1	1	0.666666666666667	0.666666666666667	0.666666666666667	0.333333333333333	0.333333333333333	0.666666666666667	0.666666666666667	1	0.333333333333333	-0.333333333333333	0.666666666666667	0.333333333333333	0.333333333333333	0.333333333333333	-0.333333333333333	-0.333333333333333	-0.333333333333333	-0.388888888888889	0.5	0.611111111111111	0.5	0	-0.333333333333333	-0.333333333333333	0	-0.5	-0.166666666666667	-0.333333333333333	0.833333333333333	0.333333333333333	0	0.166666666666667	0.333333333333333
EE	1	18	eesti	0.333333333333333	-0.666666666666667	0.333333333333333	0.333333333333333	-0.666666666666667	-1	-0.333333333333333	-0.333333333333333	-0.333333333333333	-0.333333333333333	-0.333333333333333	0.333333333333333	1	0	0	0.666666666666667	0.666666666666667	0.333333333333333	0.666666666666667	-0.333333333333333	-1	0.666666666666667	0.333333333333333	0.333333333333333	0.333333333333333	1	0.333333333333333	1	0	0	-0.222222222222222	-0.222222222222222	0.444444444444444	0.111111111111111	0.444444444444444	0.166666666666667	-0.666666666666667	0	0.666666666666667	-0.5	-0.833333333333333	-0.5	-0.666666666666667	0.166666666666667	-0.333333333333333	-0.333333333333333
EE	2	19	eesti	-1	-0.666666666666667	-0.666666666666667	-1	-0.666666666666667	-0.333333333333333	1	1	1	1	1	1	1	1	1	1	0.666666666666667	-0.666666666666667	0.666666666666667	1	1	0.666666666666667	0.333333333333333	0.333333333333333	0	0.666666666666667	1	1	1	-0.333333333333333	-0.722222222222222	1	0.666666666666667	0.666666666666667	0.555555555555556	-0.333333333333333	-0.833333333333333	-0.666666666666667	-1	-0.666666666666667	-0.666666666666667	1	0.333333333333333	0.5	0.833333333333333	1
EE	2	19	eesti	-0.333333333333333	-0.666666666666667	-0.666666666666667	0.666666666666667	0	-0.666666666666667	0	0.333333333333333	-0.666666666666667	-0.666666666666667	0.666666666666667	0.666666666666667	0.333333333333333	0	0.666666666666667	0.666666666666667	-0.333333333333333	0.666666666666667	0.666666666666667	0.666666666666667	1	0.666666666666667	0.666666666666667	0	-0.333333333333333	-0.333333333333333	0.333333333333333	-0.333333333333333	-0.333333333333333	0.333333333333333	-0.277777777777778	0.0555555555555556	0.333333333333333	0.611111111111111	-0.111111111111111	-0.333333333333333	-0.833333333333333	-0.666666666666667	0.666666666666667	0.333333333333333	-0.666666666666667	0	0.333333333333333	-0.666666666666667	-0.333333333333333	0.5
EE	2	19	eesti	0.333333333333333	-0.333333333333333	-0.333333333333333	-0.666666666666667	-0.333333333333333	-0.333333333333333	0.666666666666667	0.333333333333333	0.333333333333333	0.333333333333333	0.666666666666667	1	0.666666666666667	0.333333333333333	0.666666666666667	0.666666666666667	0.333333333333333	0.333333333333333	0.666666666666667	0.333333333333333	0.666666666666667	-0.333333333333333	-0.666666666666667	0.333333333333333	0.333333333333333	0.333333333333333	0.666666666666667	0.333333333333333	-0.333333333333333	0.333333333333333	-0.277777777777778	0.555555555555556	0.5	0.166666666666667	0.277777777777778	0	-0.333333333333333	-0.333333333333333	-0.666666666666667	-0.333333333333333	-0.5	0.666666666666667	0.333333333333333	0.333333333333333	0	0.666666666666667
EE	2	19	eesti	-0.333333333333333	-0.333333333333333	0.333333333333333	-0.666666666666667	0.333333333333333	-0.666666666666667	1	1	0.666666666666667	0.666666666666667	1	0.666666666666667	1	1	1	1	0.333333333333333	0.333333333333333	0.333333333333333	0.333333333333333	1	-0.666666666666667	-0.666666666666667	1	-0.333333333333333	-0.333333333333333	0.333333333333333	0.666666666666667	-0.333333333333333	-0.666666666666667	-0.222222222222222	0.833333333333333	0.777777777777778	0.222222222222222	-0.111111111111111	-0.166666666666667	-0.5	0.333333333333333	-0.5	0.333333333333333	-0.666666666666667	1	0.833333333333333	0.833333333333333	0.666666666666667	1
EE	2	21	eesti	-0.666666666666667	-0.666666666666667	-0.666666666666667	-0.666666666666667	-0.333333333333333	-0.333333333333333	1	1	0	0.666666666666667	0.666666666666667	0.333333333333333	0.666666666666667	1	1	0.666666666666667	0.333333333333333	-1	0.666666666666667	1	1	1	0.666666666666667	1	0	0.333333333333333	0.666666666666667	0.666666666666667	0.666666666666667	0	-0.555555555555556	0.611111111111111	0.444444444444444	0.888888888888889	0.388888888888889	-0.666666666666667	-0.5	-0.5	-0.333333333333333	0	-0.333333333333333	0.666666666666667	0.333333333333333	0	0.166666666666667	0.666666666666667
EE	2	19	eesti	-0.666666666666667	-0.333333333333333	-0.666666666666667	-0.666666666666667	0.333333333333333	-1	0.666666666666667	1	0.666666666666667	0.333333333333333	1	1	1	0.333333333333333	1	1	0	0.333333333333333	0.666666666666667	0.666666666666667	0.666666666666667	0.333333333333333	-0.666666666666667	-0.333333333333333	1	0.333333333333333	0.666666666666667	1	0.666666666666667	0	-0.5	0.777777777777778	0.611111111111111	0.222222222222222	0.611111111111111	-0.166666666666667	-0.333333333333333	-0.833333333333333	-0.5	0.5	-0.833333333333333	0.833333333333333	1	0.5	0.666666666666667	1
EE	2	19	eesti	-0.333333333333333	-0.333333333333333	-0.666666666666667	-0.666666666666667	-0.333333333333333	-0.666666666666667	0.666666666666667	0.666666666666667	0.666666666666667	0.333333333333333	1	1	1	0.666666666666667	1	1	-0.666666666666667	0.333333333333333	0.666666666666667	0.333333333333333	0.333333333333333	-0.666666666666667	-1	0.666666666666667	1	-0.333333333333333	0.666666666666667	0.666666666666667	0.333333333333333	-0.333333333333333	-0.5	0.722222222222222	0.555555555555556	0.0555555555555555	0.333333333333333	-0.333333333333333	-0.5	-0.833333333333333	-0.166666666666667	-0.5	-0.5	0.666666666666667	0.666666666666667	0.5	0.666666666666667	0.833333333333333
EE	2	18	eesti	-0.333333333333333	0.333333333333333	-0.333333333333333	-0.333333333333333	-0.333333333333333	0.333333333333333	0.666666666666667	0.666666666666667	0.333333333333333	0.666666666666667	0.333333333333333	0.666666666666667	1	1	1	1	0.666666666666667	-0.333333333333333	0.333333333333333	0.333333333333333	1	-0.333333333333333	-0.666666666666667	0.666666666666667	0.666666666666667	1	0.666666666666667	0.333333333333333	0.333333333333333	0.666666666666667	-0.111111111111111	0.555555555555556	0.722222222222222	0.222222222222222	0.611111111111111	0	0	-0.333333333333333	-0.166666666666667	0.166666666666667	0	0.666666666666667	0.5	0.333333333333333	0.5	0.5
EE	1	19	eesti	-0.666666666666667	-0.333333333333333	-1	-0.333333333333333	-0.666666666666667	-0.666666666666667	0.333333333333333	0	0.333333333333333	0.666666666666667	0.333333333333333	0.333333333333333	0.666666666666667	-0.333333333333333	0	0	0	0	0.333333333333333	0.666666666666667	0.333333333333333	0.666666666666667	-0.333333333333333	0.333333333333333	1	0.333333333333333	0.666666666666667	0.666666666666667	0.666666666666667	0.666666666666667	-0.611111111111111	0.333333333333333	0.0555555555555556	0.333333333333333	0.666666666666667	-0.666666666666667	-0.666666666666667	-0.833333333333333	0.166666666666667	-0.833333333333333	-0.833333333333333	0.166666666666667	-0.333333333333333	0.333333333333333	0.333333333333333	0.333333333333333
EE	2	19	eesti	-0.666666666666667	0.666666666666667	-1	-0.333333333333333	0.333333333333333	-0.666666666666667	0.333333333333333	0.666666666666667	1	0.666666666666667	0.666666666666667	0.333333333333333	0.333333333333333	0.333333333333333	1	1	0.666666666666667	0.333333333333333	0.333333333333333	1	0.333333333333333	-1	-0.666666666666667	-0.333333333333333	0.666666666666667	-0.666666666666667	0.333333333333333	1	0	0.333333333333333	-0.277777777777778	0.611111111111111	0.611111111111111	-0.0555555555555556	0.277777777777778	-0.666666666666667	0.666666666666667	-0.666666666666667	-0.333333333333333	0.5	-0.666666666666667	0.333333333333333	0.5	1	0.166666666666667	0.833333333333333
EE	2	19	eesti	0.333333333333333	0.333333333333333	0.333333333333333	0.666666666666667	-1	0	0.333333333333333	-0.333333333333333	-0.333333333333333	-0.666666666666667	-0.666666666666667	0.333333333333333	1	0.333333333333333	1	-0.666666666666667	0.333333333333333	-0.333333333333333	-0.333333333333333	0.666666666666667	1	-1	-0.666666666666667	0.666666666666667	1	1	0	0.666666666666667	1	1	0.111111111111111	-0.222222222222222	0.277777777777778	0.0555555555555556	0.777777777777778	0.333333333333333	0.5	0.333333333333333	0.666666666666667	-1	-0.333333333333333	0.333333333333333	-0.5	-0.333333333333333	-0.5	-0.833333333333333
EE	1	19	eesti	-0.666666666666667	-0.333333333333333	-0.333333333333333	-0.333333333333333	-0.333333333333333	-0.666666666666667	0.333333333333333	0	-0.333333333333333	-0.333333333333333	0.333333333333333	0.333333333333333	0.666666666666667	1	0.666666666666667	0.333333333333333	0.666666666666667	1	0.666666666666667	0.333333333333333	0	0.333333333333333	0.333333333333333	0.333333333333333	0.333333333333333	-0.333333333333333	-0.333333333333333	0	0.666666666666667	0.666666666666667	-0.444444444444444	0.0555555555555556	0.722222222222222	0.333333333333333	0.166666666666667	-0.666666666666667	-0.5	-0.5	0	0	-0.5	0	-0.333333333333333	-0.333333333333333	-0.5	0.333333333333333
EE	2	19	eesti	-1	-0.333333333333333	-0.666666666666667	-0.666666666666667	-0.333333333333333	-0.666666666666667	1	0.666666666666667	1	1	1	1	0.333333333333333	0.333333333333333	0.333333333333333	1	-0.333333333333333	0.333333333333333	0.666666666666667	0.333333333333333	0.666666666666667	-0.333333333333333	-1	0.666666666666667	0.666666666666667	0.333333333333333	0.333333333333333	0.666666666666667	0.333333333333333	-0.333333333333333	-0.611111111111111	0.944444444444444	0.333333333333333	0.166666666666667	0.333333333333333	-0.666666666666667	-0.5	-0.666666666666667	-0.666666666666667	-0.5	-0.666666666666667	1	0.833333333333333	1	1	0.833333333333333
EE	2	18	eesti	-1	-0.666666666666667	-1	-1	-0.666666666666667	-1	1	1	0.666666666666667	0.666666666666667	1	0.666666666666667	1	0.666666666666667	1	1	1	0.333333333333333	0.666666666666667	0.666666666666667	0.666666666666667	-0.666666666666667	-0.666666666666667	0.666666666666667	1	0.333333333333333	1	1	1	0.666666666666667	-0.888888888888889	0.833333333333333	0.833333333333333	0.222222222222222	0.833333333333333	-0.833333333333333	-0.833333333333333	-1	-1	-0.166666666666667	-1	1	0.833333333333333	0.666666666666667	0.833333333333333	1
EE	1	20	eesti	-0.333333333333333	-0.333333333333333	-0.666666666666667	-1	-0.333333333333333	-0.666666666666667	0.666666666666667	1	1	0	0.333333333333333	0.666666666666667	0.333333333333333	0.333333333333333	0.666666666666667	0.333333333333333	0	-0.666666666666667	0.666666666666667	0.666666666666667	0.333333333333333	0	-0.666666666666667	0.333333333333333	0.666666666666667	0.666666666666667	1	0.333333333333333	0	0.666666666666667	-0.555555555555556	0.611111111111111	0.166666666666667	0.222222222222222	0.555555555555556	-0.333333333333333	-0.5	-0.666666666666667	-1	0	-0.666666666666667	0.666666666666667	0.833333333333333	1	0.5	0.166666666666667
EE	2	18	eesti	-1	-1	-0.666666666666667	-0.333333333333333	-0.333333333333333	-0.666666666666667	0.666666666666667	0	-0.333333333333333	-0.333333333333333	0	0.666666666666667	0.333333333333333	1	0.666666666666667	0	-0.333333333333333	-0.333333333333333	0.666666666666667	1	0.666666666666667	1	0.333333333333333	1	0.333333333333333	0.666666666666667	0.666666666666667	0.666666666666667	0.666666666666667	1	-0.666666666666667	0.111111111111111	0.222222222222222	0.777777777777778	0.666666666666667	-0.666666666666667	-1	-0.666666666666667	-0.333333333333333	-0.333333333333333	-0.666666666666667	0.5	-0.333333333333333	-0.333333333333333	-0.5	0
EE	2	20	eesti	-0.666666666666667	0.333333333333333	-0.666666666666667	-0.333333333333333	-0.333333333333333	-0.333333333333333	0.666666666666667	0.333333333333333	0.666666666666667	0	0.666666666666667	0.333333333333333	0.333333333333333	1	1	0.666666666666667	0.333333333333333	0.333333333333333	0.666666666666667	0.666666666666667	0.666666666666667	0	-0.333333333333333	0.333333333333333	0	0.333333333333333	0	0.333333333333333	0.333333333333333	0.333333333333333	-0.333333333333333	0.444444444444444	0.611111111111111	0.333333333333333	0.222222222222222	-0.5	0.166666666666667	-0.666666666666667	-0.5	-0.333333333333333	-0.5	0.666666666666667	0	0.5	0.166666666666667	0.5
EE	2	19	eesti	-0.666666666666667	0.333333333333333	-0.666666666666667	-0.666666666666667	0	-0.666666666666667	1	0.666666666666667	0.666666666666667	0.666666666666667	1	1	1	0.666666666666667	1	1	1	-0.333333333333333	0.666666666666667	1	0.666666666666667	-0.333333333333333	-1	0.666666666666667	0.333333333333333	-0.333333333333333	0.666666666666667	0.666666666666667	0.333333333333333	-0.333333333333333	-0.388888888888889	0.833333333333333	0.722222222222222	0.277777777777778	0.222222222222222	-0.5	0.166666666666667	-0.5	-0.666666666666667	0	-0.666666666666667	1	0.666666666666667	0.833333333333333	0.5	0.833333333333333
EE	2	19	eesti	0.333333333333333	-0.666666666666667	0	0.333333333333333	-0.666666666666667	-0.666666666666667	0.333333333333333	0.333333333333333	0.666666666666667	-0.333333333333333	1	-0.333333333333333	0.666666666666667	0.666666666666667	1	1	1	1	-0.333333333333333	0.666666666666667	1	1	-1	0.333333333333333	0.666666666666667	1	0.666666666666667	0.333333333333333	0.666666666666667	0.333333333333333	-0.222222222222222	0.277777777777778	0.888888888888889	0.277777777777778	0.611111111111111	0	-0.5	0.5	0.333333333333333	-0.666666666666667	-0.5	0.333333333333333	-0.166666666666667	0.333333333333333	-0.5	0.666666666666667
EE	2	19	eesti	-1	0.666666666666667	-0.333333333333333	0.333333333333333	0	0.333333333333333	0.666666666666667	0.333333333333333	1	-0.333333333333333	0.333333333333333	1	1	0.666666666666667	0.333333333333333	1	1	0.333333333333333	0.333333333333333	1	1	-1	-1	0.666666666666667	0	0.333333333333333	0.666666666666667	0.333333333333333	-0.333333333333333	0.333333333333333	-9.25185853854297e-18	0.5	0.722222222222222	0.166666666666667	0.222222222222222	-0.666666666666667	0	-0.5	0	0.166666666666667	0	0.5	0.166666666666667	0.666666666666667	0	0.333333333333333
EE	2	19	eesti	-0.666666666666667	-0.666666666666667	-0.666666666666667	-1	-0.666666666666667	-0.666666666666667	0.666666666666667	0.666666666666667	0.666666666666667	0	-0.333333333333333	0.333333333333333	0.333333333333333	0.333333333333333	0	0.333333333333333	0.333333333333333	-1	1	1	0.666666666666667	0	-0.333333333333333	1	0.666666666666667	0.333333333333333	1	0.666666666666667	0.333333333333333	0.666666666666667	-0.722222222222222	0.333333333333333	0.0555555555555555	0.555555555555556	0.611111111111111	-0.666666666666667	-0.833333333333333	-0.666666666666667	-0.833333333333333	-0.5	-0.666666666666667	0.666666666666667	0	0.666666666666667	0	-0.333333333333333
EE	2	19	eesti	-0.333333333333333	0.333333333333333	-0.333333333333333	-0.333333333333333	-0.333333333333333	0.333333333333333	0.666666666666667	0.666666666666667	0.666666666666667	0.666666666666667	0.333333333333333	0.666666666666667	1	-0.333333333333333	1	1	0.333333333333333	-0.666666666666667	0.666666666666667	0.666666666666667	1	-0.666666666666667	-0.666666666666667	1	1	0.333333333333333	1	1	0.666666666666667	-0.333333333333333	-0.111111111111111	0.611111111111111	0.388888888888889	0.333333333333333	0.611111111111111	-0.166666666666667	0.333333333333333	-0.5	-0.5	0	0	0.666666666666667	0.5	0.666666666666667	0.666666666666667	0.5
EE	2	18	eesti	-1	-1	-1	0	-0.666666666666667	-1	-0.666666666666667	-1	1	0.333333333333333	0.666666666666667	-0.666666666666667	1	1	1	0.666666666666667	0.666666666666667	1	-0.333333333333333	1	0.666666666666667	0.333333333333333	1	1	0.333333333333333	0.333333333333333	0.333333333333333	1	0.666666666666667	1	-0.777777777777778	-0.0555555555555556	0.888888888888889	0.611111111111111	0.611111111111111	-0.833333333333333	-1	-1	-0.5	-0.5	-0.833333333333333	-0.5	-0.833333333333333	0.833333333333333	0.166666666666667	0.5
EE	1	21	eesti	-1	0.333333333333333	-1	-0.666666666666667	0.333333333333333	-0.666666666666667	1	1	0.333333333333333	1	0.666666666666667	1	1	1	1	1	1	1	0.666666666666667	1	1	-0.333333333333333	-0.666666666666667	1	-0.333333333333333	-1	-0.666666666666667	0.666666666666667	-1	0.333333333333333	-0.444444444444444	0.833333333333333	1	0.444444444444444	-0.333333333333333	-0.833333333333333	-0.166666666666667	-1	-0.833333333333333	0.5	-0.666666666666667	1	0	0	1	0.666666666666667
EE	2	19	eesti	-0.333333333333333	-0.333333333333333	0	-0.666666666666667	0	-0.666666666666667	0.666666666666667	0.333333333333333	0.333333333333333	0	0.333333333333333	0.666666666666667	0.333333333333333	0.666666666666667	0.666666666666667	0.666666666666667	0	0.333333333333333	0	0.666666666666667	0.666666666666667	-0.333333333333333	-0.333333333333333	0	0	0	0.333333333333333	0	-0.666666666666667	-0.333333333333333	-0.333333333333333	0.388888888888889	0.444444444444444	0.111111111111111	-0.111111111111111	-0.166666666666667	-0.166666666666667	0.166666666666667	-0.666666666666667	0.166666666666667	-0.333333333333333	0.666666666666667	0.333333333333333	0.5	0.166666666666667	0.333333333333333
EE	2	19	eesti	-0.666666666666667	-0.333333333333333	-0.666666666666667	-0.333333333333333	-0.666666666666667	-0.666666666666667	0.666666666666667	0.333333333333333	0.666666666666667	0.333333333333333	-0.333333333333333	0.333333333333333	-1	0.333333333333333	0	0.333333333333333	0.333333333333333	-0.666666666666667	0.333333333333333	0.666666666666667	0.333333333333333	-0.333333333333333	-0.333333333333333	0.666666666666667	0.666666666666667	0.666666666666667	1	0.666666666666667	0.333333333333333	0.666666666666667	-0.555555555555556	0.333333333333333	-0.111111111111111	0.222222222222222	0.666666666666667	-0.666666666666667	-0.5	-0.5	-0.333333333333333	-0.5	-0.5	0.5	0.166666666666667	0.666666666666667	0.166666666666667	0
EE	1	20	eesti	-0.333333333333333	-0.666666666666667	-1	-1	0.666666666666667	-1	1	0.666666666666667	0	1	1	0.666666666666667	0.666666666666667	1	1	1	-0.333333333333333	0.333333333333333	0.333333333333333	0	0	0	-0.666666666666667	0	1	0.666666666666667	0.333333333333333	1	-1	-0.666666666666667	-0.555555555555556	0.722222222222222	0.611111111111111	-0.0555555555555556	0.222222222222222	-0.5	-0.333333333333333	-0.5	-1	0.333333333333333	-1	1	0.333333333333333	0.5	1	1
EE	2	19	eesti	0.333333333333333	0	0	0	0.666666666666667	0.666666666666667	0.666666666666667	0.666666666666667	-0.666666666666667	-0.333333333333333	-0.666666666666667	1	0.666666666666667	1	1	1	0	0.666666666666667	1	1	0.666666666666667	0.666666666666667	1	1	-0.333333333333333	0	0.666666666666667	0.333333333333333	-0.333333333333333	0	0.277777777777778	0.111111111111111	0.722222222222222	0.888888888888889	0.0555555555555556	0.166666666666667	0	0.166666666666667	0.333333333333333	0.666666666666667	0.5	0.666666666666667	0.166666666666667	-0.333333333333333	-0.166666666666667	0
EE	2	19	eesti	-0.333333333333333	-0.333333333333333	0.333333333333333	0.666666666666667	0.666666666666667	0.666666666666667	0.333333333333333	0.333333333333333	-0.666666666666667	-0.333333333333333	0.666666666666667	0.666666666666667	-0.333333333333333	1	0.666666666666667	0.666666666666667	0.333333333333333	0.666666666666667	0.666666666666667	0.666666666666667	1	0.666666666666667	0.666666666666667	0.666666666666667	-0.666666666666667	-0.666666666666667	-0.333333333333333	0.333333333333333	-0.666666666666667	-0.666666666666667	0.277777777777778	0.166666666666667	0.5	0.722222222222222	-0.444444444444444	-0.333333333333333	-0.333333333333333	0.5	0.666666666666667	0.666666666666667	0.5	0.333333333333333	0	-0.666666666666667	0	0.5
EE	2	19	eesti	-1	0	-0.666666666666667	0	-0.666666666666667	-0.333333333333333	0.333333333333333	-0.333333333333333	-0.333333333333333	0	0.333333333333333	0.333333333333333	0.333333333333333	0.333333333333333	0.333333333333333	0.333333333333333	0.333333333333333	0.333333333333333	0.666666666666667	0.666666666666667	0	0.666666666666667	0	0	0.333333333333333	-0.333333333333333	0.333333333333333	0	0.666666666666667	0.666666666666667	-0.444444444444444	0.0555555555555556	0.333333333333333	0.333333333333333	0.277777777777778	-0.666666666666667	-0.333333333333333	-0.5	-0.166666666666667	-0.5	-0.5	0.166666666666667	-0.5	-0.333333333333333	0.166666666666667	0.166666666666667
EE	2	19	eesti	1	0.333333333333333	0.333333333333333	0.333333333333333	0.333333333333333	0.333333333333333	-0.333333333333333	-0.333333333333333	-0.666666666666667	0.333333333333333	-0.333333333333333	-0.333333333333333	0.666666666666667	0.666666666666667	0.333333333333333	0.666666666666667	0.333333333333333	0.333333333333333	0.333333333333333	0.333333333333333	0.333333333333333	-0.666666666666667	0.333333333333333	0.666666666666667	0	1	0.666666666666667	0.666666666666667	-0.666666666666667	0.333333333333333	0.444444444444444	-0.277777777777778	0.5	0.222222222222222	0.333333333333333	0.666666666666667	0.333333333333333	0.333333333333333	0.666666666666667	0	0.166666666666667	-0.166666666666667	-0.5	-0.5	0.333333333333333	0.166666666666667
EE	2	19	eesti	0.333333333333333	-0.333333333333333	-0.666666666666667	0.333333333333333	-0.666666666666667	-0.666666666666667	-0.333333333333333	-1	0.666666666666667	-0.666666666666667	-1	-0.666666666666667	1	1	0	-0.666666666666667	0.666666666666667	-0.333333333333333	-0.333333333333333	-0.333333333333333	0.333333333333333	-0.333333333333333	0	0	1	0.333333333333333	1	1	0.666666666666667	0.666666666666667	-0.277777777777778	-0.5	0.277777777777778	-0.111111111111111	0.777777777777778	0.333333333333333	-0.166666666666667	-0.166666666666667	0.166666666666667	-0.5	-0.666666666666667	-0.5	-0.833333333333333	0.666666666666667	-0.5	-0.833333333333333
EE	1	19	eesti	-0.333333333333333	0.333333333333333	-0.666666666666667	0.333333333333333	-0.666666666666667	-0.333333333333333	-0.333333333333333	-0.333333333333333	0.333333333333333	0.333333333333333	-0.666666666666667	-0.333333333333333	-0.666666666666667	-0.333333333333333	0.333333333333333	-0.666666666666667	-0.666666666666667	-1	0.666666666666667	1	0.666666666666667	0.666666666666667	0.666666666666667	-0.333333333333333	1	1	1	0.666666666666667	0.666666666666667	1	-0.222222222222222	-0.166666666666667	-0.5	0.555555555555556	0.888888888888889	0	0	-0.666666666666667	0.333333333333333	-0.5	-0.333333333333333	-0.333333333333333	-0.666666666666667	-0.333333333333333	0	-0.666666666666667
EE	2	19	eesti	0	-0.333333333333333	-0.666666666666667	-1	-0.666666666666667	-1	0.333333333333333	0.333333333333333	0	0.666666666666667	-0.666666666666667	0	0.333333333333333	0.333333333333333	1	0	0.666666666666667	-0.333333333333333	0.666666666666667	-0.333333333333333	0.666666666666667	-0.333333333333333	0	1	0.333333333333333	1	1	1	0.666666666666667	0.666666666666667	-0.611111111111111	0.111111111111111	0.333333333333333	0.277777777777778	0.777777777777778	-0.333333333333333	-0.666666666666667	-0.833333333333333	-0.333333333333333	-0.5	-1	0.5	0.166666666666667	0.333333333333333	0.166666666666667	-0.333333333333333
EE	1	19	eesti	-0.666666666666667	-0.333333333333333	-0.333333333333333	-0.333333333333333	-0.333333333333333	-0.333333333333333	0.333333333333333	0	0.333333333333333	-0.333333333333333	0.333333333333333	0.333333333333333	0.666666666666667	-0.666666666666667	0	-0.333333333333333	0.666666666666667	-0.666666666666667	0.666666666666667	0.666666666666667	0.333333333333333	-0.333333333333333	0.333333333333333	0.333333333333333	0.666666666666667	0.666666666666667	0.666666666666667	0.333333333333333	0.333333333333333	1	-0.388888888888889	0.166666666666667	-0.0555555555555556	0.333333333333333	0.611111111111111	-0.5	-0.333333333333333	-0.5	-0.333333333333333	-0.333333333333333	-0.5	0.333333333333333	-0.166666666666667	0.333333333333333	-0.333333333333333	0
EE	1	19	eesti	0.333333333333333	-0.666666666666667	-0.333333333333333	-0.333333333333333	-0.333333333333333	-0.666666666666667	0.333333333333333	-0.666666666666667	0	0.333333333333333	-0.333333333333333	-0.333333333333333	0.333333333333333	-0.333333333333333	1	-0.333333333333333	0.666666666666667	-0.666666666666667	0.666666666666667	1	0.666666666666667	0.333333333333333	0.333333333333333	0.333333333333333	1	0.666666666666667	1	0.666666666666667	1	0.333333333333333	-0.333333333333333	-0.111111111111111	0.111111111111111	0.555555555555556	0.777777777777778	0	-0.166666666666667	-0.5	0	-0.5	-0.833333333333333	0.333333333333333	-0.5	0.166666666666667	0	-0.333333333333333
EE	2	19	eesti	-1	-1	-1	-0.666666666666667	-0.333333333333333	-0.333333333333333	1	1	0.333333333333333	1	1	1	-0.333333333333333	-0.333333333333333	0.666666666666667	1	-0.333333333333333	-0.333333333333333	0.666666666666667	0.333333333333333	0.333333333333333	-0.333333333333333	-0.666666666666667	0.666666666666667	1	-0.333333333333333	0.666666666666667	0.666666666666667	0.333333333333333	-0.333333333333333	-0.722222222222222	0.888888888888889	0.0555555555555556	0.166666666666667	0.333333333333333	-0.166666666666667	-0.833333333333333	-1	-0.666666666666667	-0.166666666666667	-0.5	1	0.833333333333333	0.333333333333333	1	0.833333333333333
EE	1	20	eesti	-0.333333333333333	0	-0.333333333333333	0	-0.666666666666667	-0.666666666666667	0.333333333333333	0.333333333333333	0.666666666666667	0.333333333333333	0.666666666666667	0.666666666666667	0.666666666666667	-0.666666666666667	0.333333333333333	0.333333333333333	-0.666666666666667	-0.666666666666667	0.333333333333333	0.666666666666667	0.666666666666667	-0.333333333333333	-0.666666666666667	1	0.666666666666667	0.333333333333333	0.666666666666667	0.666666666666667	0.666666666666667	0.333333333333333	-0.333333333333333	0.5	-0.111111111111111	0.277777777777778	0.555555555555556	-0.166666666666667	0	-0.333333333333333	0.166666666666667	-0.5	-0.5	0.5	0.5	0.666666666666667	0.166666666666667	0.5
EE	1	19	eesti	0.333333333333333	-1	0.333333333333333	-0.333333333333333	-0.333333333333333	-0.333333333333333	0.666666666666667	0.666666666666667	-0.666666666666667	0.333333333333333	0.333333333333333	-0.666666666666667	1	0.666666666666667	0.666666666666667	0.333333333333333	1	-0.333333333333333	0.333333333333333	0.333333333333333	0.666666666666667	-0.333333333333333	-0.333333333333333	-0.333333333333333	0.333333333333333	0.666666666666667	-0.333333333333333	-0.333333333333333	-0.666666666666667	0.666666666666667	-0.222222222222222	0.111111111111111	0.555555555555556	0.0555555555555556	0.0555555555555556	0.5	-0.833333333333333	0.333333333333333	-0.333333333333333	-0.333333333333333	-0.333333333333333	0.5	0	-0.166666666666667	-0.166666666666667	0.333333333333333
EE	2	20	eesti	-0.666666666666667	-0.666666666666667	0.333333333333333	-0.333333333333333	0.666666666666667	0.333333333333333	0.666666666666667	-0.333333333333333	0	1	0.666666666666667	0.666666666666667	1	1	1	1	1	0.333333333333333	0.666666666666667	1	1	0.666666666666667	0.666666666666667	1	-0.666666666666667	0.333333333333333	0.666666666666667	1	0	-1	-0.0555555555555556	0.444444444444444	0.888888888888889	0.833333333333333	0.0555555555555556	-0.333333333333333	-0.833333333333333	0.333333333333333	-0.333333333333333	0.333333333333333	-0.166666666666667	0.5	-0.5	-0.333333333333333	0.5	0.666666666666667
EE	2	20	eesti	-0.666666666666667	-0.333333333333333	-0.333333333333333	-0.666666666666667	-0.666666666666667	-0.666666666666667	0.333333333333333	0.333333333333333	-0.333333333333333	0.333333333333333	0.666666666666667	0.666666666666667	0	-0.333333333333333	1	0.666666666666667	0	-0.666666666666667	0.666666666666667	0.666666666666667	1	1	0.333333333333333	1	0.333333333333333	1	0.666666666666667	0.666666666666667	1	0.333333333333333	-0.555555555555556	0.333333333333333	0.111111111111111	0.777777777777778	0.666666666666667	-0.666666666666667	-0.5	-0.666666666666667	-0.5	-0.666666666666667	-0.666666666666667	0.5	0.333333333333333	0	0.333333333333333	0.5
EE	1	19	eesti	-0.333333333333333	-0.333333333333333	-0.666666666666667	-0.333333333333333	0.333333333333333	-0.666666666666667	0.666666666666667	0.333333333333333	0.666666666666667	0.666666666666667	0.666666666666667	0.666666666666667	1	0.666666666666667	-0.666666666666667	0.666666666666667	-0.333333333333333	-0.333333333333333	-0.333333333333333	0.333333333333333	0.333333333333333	-0.333333333333333	-0.666666666666667	0.333333333333333	0.666666666666667	-0.333333333333333	0.333333333333333	0.333333333333333	0.333333333333333	0.333333333333333	-0.333333333333333	0.611111111111111	0.166666666666667	-0.0555555555555556	0.277777777777778	-0.333333333333333	-0.333333333333333	-0.666666666666667	-0.333333333333333	0.333333333333333	-0.666666666666667	0.666666666666667	0.333333333333333	0.833333333333333	0.666666666666667	0.666666666666667
EE	2	19	eesti	0.333333333333333	1	1	-0.666666666666667	0.666666666666667	0.333333333333333	1	1	0.666666666666667	0.666666666666667	1	0.666666666666667	1	0.666666666666667	1	1	0	0.666666666666667	0	-0.666666666666667	1	0	-0.666666666666667	0.666666666666667	0.666666666666667	0.333333333333333	1	0.666666666666667	1	1	0.444444444444444	0.833333333333333	0.722222222222222	0.0555555555555556	0.777777777777778	0.5	0.666666666666667	1	-0.5	0.833333333333333	0	1	0.5	0.5	0.666666666666667	0.833333333333333
EE	2	19	eesti	-0.666666666666667	-0.666666666666667	-0.333333333333333	-0.666666666666667	-0.666666666666667	-0.333333333333333	1	0.666666666666667	0.333333333333333	0.666666666666667	0.666666666666667	0.333333333333333	0.666666666666667	1	0.666666666666667	0.666666666666667	0.666666666666667	-1	0.666666666666667	1	1	-0.666666666666667	0.333333333333333	1	0.666666666666667	0.666666666666667	0.666666666666667	0.666666666666667	0.666666666666667	0.333333333333333	-0.555555555555556	0.611111111111111	0.444444444444444	0.555555555555556	0.611111111111111	-0.5	-0.5	-0.5	-0.666666666666667	-0.666666666666667	-0.333333333333333	1	0.666666666666667	0.333333333333333	0.666666666666667	0.833333333333333
EE	2	19	eesti	-0.666666666666667	0.333333333333333	-0.333333333333333	-0.666666666666667	0.333333333333333	-0.333333333333333	0.666666666666667	0	0.666666666666667	0.333333333333333	0.666666666666667	-1	0	1	-0.333333333333333	0.333333333333333	-0.333333333333333	-1	-0.333333333333333	-0.333333333333333	0.333333333333333	-1	-0.333333333333333	0.333333333333333	-0.666666666666667	0.333333333333333	0.666666666666667	0.333333333333333	0	0.333333333333333	-0.222222222222222	0.222222222222222	-0.0555555555555556	-0.222222222222222	0.166666666666667	-0.333333333333333	0.333333333333333	-0.166666666666667	-0.5	0.333333333333333	-0.333333333333333	0	-0.166666666666667	0.666666666666667	0.166666666666667	0.666666666666667
EE	2	18	eesti	-1	0.333333333333333	-1	-1	1	-1	1	1	1	1	1	1	1	0.666666666666667	1	1	-0.333333333333333	1	0.666666666666667	1	1	0.333333333333333	0.333333333333333	1	1	-0.333333333333333	0.333333333333333	0.333333333333333	-0.666666666666667	-0.333333333333333	-0.444444444444444	1	0.722222222222222	0.722222222222222	0.0555555555555556	-0.166666666666667	0.166666666666667	-1	-1	1	-0.833333333333333	1	0.833333333333333	0.666666666666667	1	1
EE	2	18	eesti	-0.666666666666667	-0.333333333333333	-0.333333333333333	-0.333333333333333	-0.333333333333333	0.333333333333333	1	0.666666666666667	0.333333333333333	0.666666666666667	0.333333333333333	1	0.666666666666667	0.333333333333333	0.333333333333333	0.666666666666667	-0.333333333333333	0.333333333333333	0.333333333333333	0.333333333333333	0.333333333333333	-0.666666666666667	-0.333333333333333	0.333333333333333	-0.333333333333333	0.666666666666667	0.333333333333333	0	-0.333333333333333	0.333333333333333	-0.277777777777778	0.666666666666667	0.333333333333333	0.0555555555555556	0.111111111111111	-0.5	-0.333333333333333	-0.333333333333333	-0.333333333333333	0	-0.333333333333333	1	0.166666666666667	0.5	0.666666666666667	0.333333333333333
EE	2	19	eesti	-0.666666666666667	-0.666666666666667	0	0	0.333333333333333	0.666666666666667	0.666666666666667	0.333333333333333	-0.333333333333333	-0.333333333333333	0	-0.333333333333333	0	0.333333333333333	0.666666666666667	0.666666666666667	0.666666666666667	0.333333333333333	-0.333333333333333	-0.333333333333333	0.333333333333333	-0.333333333333333	0.333333333333333	-0.666666666666667	-1	-0.333333333333333	0.333333333333333	-0.333333333333333	-0.333333333333333	0.666666666666667	-0.0555555555555556	0	0.444444444444444	-0.166666666666667	-0.166666666666667	-0.5	-0.5	0.166666666666667	-0.166666666666667	0.5	0	0.333333333333333	0.333333333333333	-0.333333333333333	-0.333333333333333	0
EE	2	19	eesti	-0.333333333333333	0.333333333333333	-0.333333333333333	-0.333333333333333	-1	-0.666666666666667	0.666666666666667	0.666666666666667	0.333333333333333	-0.333333333333333	0.666666666666667	0.333333333333333	1	1	0.666666666666667	1	0.666666666666667	0.333333333333333	-0.333333333333333	0.333333333333333	1	-0.333333333333333	-0.333333333333333	0.666666666666667	0.666666666666667	0.333333333333333	0.333333333333333	0.333333333333333	-0.666666666666667	0.666666666666667	-0.388888888888889	0.388888888888889	0.777777777777778	0.166666666666667	0.277777777777778	-0.5	0.333333333333333	-0.333333333333333	0	-0.833333333333333	-0.666666666666667	0.666666666666667	0.5	0.333333333333333	0	0.666666666666667
EE	2	19	eesti	-0.666666666666667	-1	0	-0.333333333333333	-0.333333333333333	-0.666666666666667	0.666666666666667	0.333333333333333	0.333333333333333	0.333333333333333	0.333333333333333	0.333333333333333	1	1	0.666666666666667	0.666666666666667	0.666666666666667	0.333333333333333	0.333333333333333	0	0	0.333333333333333	0.333333333333333	0.333333333333333	-0.333333333333333	0.333333333333333	0.333333333333333	0.333333333333333	0.333333333333333	0.333333333333333	-0.5	0.388888888888889	0.722222222222222	0.222222222222222	0.222222222222222	-0.666666666666667	-0.666666666666667	-0.166666666666667	-0.333333333333333	0	-0.5	0.5	0	0	0.166666666666667	0.333333333333333
EE	2	19	eesti	-0.666666666666667	0.666666666666667	0.666666666666667	0.333333333333333	0.666666666666667	-0.666666666666667	0.333333333333333	-0.333333333333333	-0.333333333333333	-0.666666666666667	-0.333333333333333	-0.666666666666667	0.666666666666667	0.333333333333333	1	-0.333333333333333	0.666666666666667	1	-0.666666666666667	1	0.666666666666667	-0.666666666666667	0.666666666666667	0.666666666666667	-0.666666666666667	0.666666666666667	0.666666666666667	0.333333333333333	-0.333333333333333	0.333333333333333	0.166666666666667	-0.333333333333333	0.555555555555556	0.277777777777778	0.166666666666667	-0.5	0.5	0.5	0	0.666666666666667	-0.5	0.333333333333333	-0.666666666666667	-0.333333333333333	-0.5	-0.333333333333333
EE	2	19	eesti	0.333333333333333	0.333333333333333	-0.333333333333333	0.333333333333333	-0.666666666666667	-0.333333333333333	0.666666666666667	1	-0.333333333333333	0	-0.333333333333333	0.333333333333333	1	1	1	0.333333333333333	0	-0.666666666666667	0.333333333333333	1	0.333333333333333	0.666666666666667	-0.333333333333333	0.666666666666667	0.333333333333333	0.666666666666667	1	1	0.666666666666667	-0.333333333333333	-0.0555555555555556	0.222222222222222	0.444444444444444	0.444444444444444	0.555555555555556	0.333333333333333	0.5	0.166666666666667	0.333333333333333	-0.666666666666667	-0.5	0.666666666666667	0.333333333333333	-0.333333333333333	-0.166666666666667	-0.333333333333333
EE	2	21	eesti	-0.333333333333333	0	-0.333333333333333	-0.333333333333333	0	-0.333333333333333	0.666666666666667	0	0	0.333333333333333	1	0.333333333333333	1	1	1	0.666666666666667	1	-0.333333333333333	1	0.666666666666667	0.666666666666667	0	-0.333333333333333	1	0.666666666666667	0.666666666666667	0.666666666666667	0.333333333333333	-0.333333333333333	0.333333333333333	-0.222222222222222	0.388888888888889	0.722222222222222	0.5	0.388888888888889	-0.333333333333333	-0.166666666666667	-0.166666666666667	-0.5	0	-0.5	0.5	0	0.333333333333333	0.333333333333333	0.666666666666667
EE	2	18	eesti	0.666666666666667	0.666666666666667	0.333333333333333	0.333333333333333	-0.333333333333333	0.333333333333333	-0.333333333333333	-0.666666666666667	0.333333333333333	-0.666666666666667	0.333333333333333	-0.666666666666667	0.666666666666667	-0.333333333333333	0.666666666666667	-0.666666666666667	-0.333333333333333	-0.333333333333333	-0.333333333333333	0.333333333333333	0.333333333333333	-0.666666666666667	0.333333333333333	0.666666666666667	0.333333333333333	1	0	0.333333333333333	0.666666666666667	0.333333333333333	0.333333333333333	-0.277777777777778	-0.0555555555555556	0.111111111111111	0.444444444444444	0.5	0.833333333333333	0.5	0	0	0.333333333333333	-0.5	-0.833333333333333	0	-0.166666666666667	0
EE	2	19	eesti	0.333333333333333	0.333333333333333	-0.333333333333333	0.333333333333333	0.666666666666667	-0.666666666666667	1	1	0.666666666666667	1	0.666666666666667	0.333333333333333	1	1	0.666666666666667	1	0.666666666666667	0.333333333333333	0.333333333333333	0.666666666666667	1	0.333333333333333	-0.333333333333333	0.666666666666667	0.333333333333333	0.333333333333333	0.666666666666667	0.666666666666667	0.333333333333333	-1	0.111111111111111	0.777777777777778	0.777777777777778	0.444444444444444	0.222222222222222	0.5	0	0	-0.166666666666667	0.666666666666667	-0.833333333333333	1	0.666666666666667	0.666666666666667	1	0.666666666666667
EE	2	20	eesti	-0.666666666666667	-0.333333333333333	-0.666666666666667	0.666666666666667	-0.666666666666667	-0.666666666666667	0.333333333333333	-0.333333333333333	-0.666666666666667	-0.333333333333333	-0.333333333333333	-0.333333333333333	-0.333333333333333	-0.666666666666667	0.666666666666667	0	0	0	0.666666666666667	0.666666666666667	0.666666666666667	0.333333333333333	0.666666666666667	0.333333333333333	0	0.666666666666667	0.666666666666667	-0.666666666666667	0.666666666666667	0.666666666666667	-0.388888888888889	-0.277777777777778	-0.0555555555555556	0.555555555555556	0.333333333333333	-0.333333333333333	-0.5	-0.666666666666667	0.5	-0.666666666666667	-0.666666666666667	0.166666666666667	0	-0.666666666666667	-0.166666666666667	-0.5
EE	1	19	eesti	-1	-1	-0.333333333333333	-1	-0.333333333333333	-1	0.666666666666667	0.666666666666667	-0.333333333333333	-0.333333333333333	-0.333333333333333	-0.666666666666667	-0.666666666666667	0	-0.666666666666667	0.333333333333333	0.333333333333333	-0.333333333333333	0.333333333333333	-0.333333333333333	0.333333333333333	0.666666666666667	0.666666666666667	0.666666666666667	-0.333333333333333	-0.666666666666667	0	-0.666666666666667	1	0.333333333333333	-0.777777777777778	-0.0555555555555556	-0.166666666666667	0.388888888888889	-0.0555555555555555	-0.833333333333333	-1	-0.5	-0.333333333333333	-0.5	-0.833333333333333	0.666666666666667	0.5	-0.166666666666667	-0.333333333333333	0
EE	2	19	eesti	1	1	0.666666666666667	0	0	0.666666666666667	0.333333333333333	0	-0.333333333333333	-0.666666666666667	-0.666666666666667	-0.666666666666667	0	0	0.666666666666667	-0.666666666666667	-0.333333333333333	-0.333333333333333	-0.333333333333333	0	0	-0.666666666666667	0.666666666666667	0.333333333333333	-0.666666666666667	1	0.666666666666667	0.666666666666667	0.666666666666667	0.666666666666667	0.555555555555556	-0.333333333333333	-0.111111111111111	0	0.5	1	0.833333333333333	0.833333333333333	0.166666666666667	0.166666666666667	0.333333333333333	0.5	0.166666666666667	-0.333333333333333	-0.166666666666667	-0.666666666666667
EE	1	19	eesti	-0.666666666666667	-0.333333333333333	-0.666666666666667	-0.333333333333333	-0.333333333333333	-1	0.333333333333333	-0.333333333333333	0.333333333333333	0.333333333333333	0.333333333333333	0.333333333333333	1	0.666666666666667	1	0	0.333333333333333	-0.666666666666667	0.333333333333333	0.666666666666667	0.666666666666667	0.666666666666667	-0.333333333333333	0.666666666666667	1	0.333333333333333	1	0.666666666666667	0.666666666666667	0.666666666666667	-0.555555555555556	0.222222222222222	0.388888888888889	0.444444444444444	0.722222222222222	-0.666666666666667	-0.333333333333333	-0.833333333333333	-0.333333333333333	-0.333333333333333	-0.833333333333333	0.5	-0.333333333333333	0.5	0.333333333333333	0.333333333333333
EE	2	20	eesti	-0.666666666666667	-0.333333333333333	-0.666666666666667	-0.333333333333333	-0.333333333333333	-0.333333333333333	0.666666666666667	0.666666666666667	0.333333333333333	0.333333333333333	0.666666666666667	0.666666666666667	0.666666666666667	0.666666666666667	1	0.666666666666667	-0.333333333333333	-0.666666666666667	1	1	0.666666666666667	-0.333333333333333	-0.333333333333333	0.666666666666667	0.666666666666667	1	0.666666666666667	0.666666666666667	0.333333333333333	0.333333333333333	-0.444444444444444	0.555555555555556	0.333333333333333	0.444444444444444	0.611111111111111	-0.666666666666667	-0.333333333333333	-0.833333333333333	-0.5	-0.333333333333333	-0.333333333333333	0.666666666666667	0.666666666666667	0.333333333333333	0.333333333333333	0.5
EE	2	20	eesti	-0.333333333333333	0.333333333333333	-0.333333333333333	0.333333333333333	-0.333333333333333	-0.333333333333333	-0.333333333333333	0	-0.333333333333333	0	0.333333333333333	0.333333333333333	1	0	1	-0.333333333333333	0	0	0.333333333333333	0.666666666666667	0.666666666666667	0.333333333333333	-1	0.333333333333333	-0.333333333333333	0.666666666666667	0.333333333333333	0.333333333333333	0.333333333333333	0.333333333333333	-0.111111111111111	0	0.277777777777778	0.222222222222222	0.277777777777778	0	0.333333333333333	0	0.333333333333333	0	0	0	-0.166666666666667	-0.333333333333333	-0.166666666666667	0
EE	2	19	eesti	0.666666666666667	0.666666666666667	0.666666666666667	0.333333333333333	0.666666666666667	0.333333333333333	0.666666666666667	1	0.333333333333333	0.333333333333333	0.666666666666667	0.666666666666667	0.666666666666667	-0.333333333333333	1	1	0	1	0.666666666666667	0.666666666666667	0.333333333333333	-1	0.666666666666667	0.666666666666667	-0.666666666666667	0.666666666666667	0.333333333333333	-0.333333333333333	-1	-0.666666666666667	0.555555555555556	0.611111111111111	0.555555555555556	0.333333333333333	-0.277777777777778	0.666666666666667	0.5	0.833333333333333	0.333333333333333	0.666666666666667	0.666666666666667	0.666666666666667	0.833333333333333	0.166666666666667	0.166666666666667	0.5
EE	2	18	eesti	-0.333333333333333	-0.666666666666667	-0.333333333333333	-0.666666666666667	0.666666666666667	0.333333333333333	0.666666666666667	0.666666666666667	0.333333333333333	0.666666666666667	0.666666666666667	0.333333333333333	1	0.666666666666667	0.666666666666667	0.666666666666667	1	-0.666666666666667	1	1	0.666666666666667	-0.666666666666667	-0.333333333333333	1	-0.666666666666667	-0.666666666666667	0.333333333333333	-0.333333333333333	-0.333333333333333	-0.666666666666667	-0.166666666666667	0.555555555555556	0.555555555555556	0.444444444444444	-0.388888888888889	-0.333333333333333	-0.666666666666667	-0.333333333333333	-0.666666666666667	0.666666666666667	-0.166666666666667	0.5	0	0.333333333333333	0.5	0.666666666666667
EE	2	19	eesti	0.666666666666667	0.333333333333333	0.333333333333333	0.666666666666667	0.333333333333333	0.333333333333333	-0.333333333333333	-0.666666666666667	-0.666666666666667	0	-0.666666666666667	-0.333333333333333	0.666666666666667	-0.333333333333333	0.666666666666667	-0.666666666666667	0	-0.333333333333333	-0.333333333333333	0.333333333333333	0.333333333333333	-0.333333333333333	0.666666666666667	0.333333333333333	-0.333333333333333	1	0.333333333333333	0	-0.333333333333333	0	0.444444444444444	-0.444444444444444	0	0.166666666666667	0.111111111111111	0.5	0.333333333333333	0.333333333333333	0.5	0.333333333333333	0.333333333333333	-0.333333333333333	-0.833333333333333	-0.666666666666667	-0.166666666666667	-0.666666666666667
EE	2	19	eesti	-0.333333333333333	-0.666666666666667	-0.333333333333333	-0.666666666666667	0.333333333333333	-0.333333333333333	1	0.666666666666667	0.666666666666667	1	0.666666666666667	0.333333333333333	0.666666666666667	0.333333333333333	0.333333333333333	1	0.333333333333333	-0.333333333333333	0.333333333333333	-0.333333333333333	0.666666666666667	0.333333333333333	-0.666666666666667	1	0	0.333333333333333	0.333333333333333	1	0	0.333333333333333	-0.333333333333333	0.722222222222222	0.388888888888889	0.222222222222222	0.333333333333333	-0.166666666666667	-0.666666666666667	0	-0.666666666666667	-0.166666666666667	-0.5	0.833333333333333	0.5	0.666666666666667	0.666666666666667	0.666666666666667
EE	2	19	eesti	-1	1	0.666666666666667	-1	1	-1	1	1	0.666666666666667	1	1	0.333333333333333	1	-1	1	1	0.333333333333333	0.333333333333333	-0.333333333333333	0.666666666666667	1	-1	-0.666666666666667	1	-0.666666666666667	-1	0.333333333333333	0.666666666666667	1	-1	-0.0555555555555556	0.833333333333333	0.444444444444444	0.111111111111111	-0.111111111111111	-0.166666666666667	1	-0.166666666666667	-0.833333333333333	0.833333333333333	-0.666666666666667	0.833333333333333	0.166666666666667	0.833333333333333	0.666666666666667	1
EE	2	19	eesti	0.333333333333333	0.666666666666667	-0.666666666666667	-1	-0.666666666666667	-0.666666666666667	1	1	1	1	0.666666666666667	0.666666666666667	1	0.333333333333333	1	1	0.666666666666667	0.666666666666667	0.333333333333333	0.666666666666667	1	-0.666666666666667	-1	0.666666666666667	1	1	0.666666666666667	1	1	0.666666666666667	-0.333333333333333	0.888888888888889	0.777777777777778	0.166666666666667	0.888888888888889	0.166666666666667	0.5	-0.666666666666667	-0.833333333333333	-0.5	-0.5	1	0.833333333333333	0.833333333333333	1	0.666666666666667
EE	2	19	eesti	-1	-1	-0.666666666666667	-1	-0.666666666666667	-1	1	1	1	1	0.333333333333333	1	0.666666666666667	1	1	0.666666666666667	0.666666666666667	-0.333333333333333	0.333333333333333	1	1	0.666666666666667	-0.666666666666667	0.666666666666667	0.666666666666667	0.666666666666667	0.666666666666667	1	-0.333333333333333	0.666666666666667	-0.888888888888889	0.888888888888889	0.611111111111111	0.5	0.555555555555556	-1	-1	-0.833333333333333	-1	-0.666666666666667	-1	1	0.5	0.833333333333333	0.5	0.5
EE	1	19	eesti	0.333333333333333	-1	-1	-0.666666666666667	-0.333333333333333	-1	0.666666666666667	0.666666666666667	0.333333333333333	0.333333333333333	-0.333333333333333	0.333333333333333	-0.333333333333333	0.666666666666667	0.333333333333333	0.333333333333333	1	0.333333333333333	0.666666666666667	0.666666666666667	0.666666666666667	0.666666666666667	-0.333333333333333	0.666666666666667	0.666666666666667	1	1	1	0.666666666666667	0.666666666666667	-0.611111111111111	0.333333333333333	0.388888888888889	0.5	0.833333333333333	0.333333333333333	-0.666666666666667	-0.833333333333333	-0.833333333333333	-0.5	-1	0.5	0.5	0.333333333333333	0	0
EE	1	19	eesti	0.333333333333333	0.333333333333333	0	-0.333333333333333	0.333333333333333	0	0.666666666666667	0.333333333333333	0	-0.333333333333333	0.333333333333333	0.333333333333333	1	0.333333333333333	0	0.333333333333333	-0.333333333333333	-0.666666666666667	0.666666666666667	0.666666666666667	0.666666666666667	0	-0.333333333333333	-0.666666666666667	0.666666666666667	0	0.666666666666667	-1	-1	0.666666666666667	0.111111111111111	0.222222222222222	0.111111111111111	0.166666666666667	-1.85037170770859e-17	0.166666666666667	0	0.333333333333333	-0.5	0.5	0	0.833333333333333	0.166666666666667	0.166666666666667	-0.166666666666667	0.166666666666667
EE	2	19	eesti	-0.666666666666667	0.333333333333333	0	-0.666666666666667	0.333333333333333	0.333333333333333	0.333333333333333	0.666666666666667	0.666666666666667	0.333333333333333	0.333333333333333	0.666666666666667	0	-0.333333333333333	0.666666666666667	0.333333333333333	-0.666666666666667	0	-0.666666666666667	0.333333333333333	0.333333333333333	-0.666666666666667	-0.666666666666667	0.333333333333333	-0.333333333333333	0.333333333333333	0.666666666666667	0.666666666666667	-0.333333333333333	-0.333333333333333	-0.0555555555555556	0.5	0	-0.166666666666667	0.111111111111111	-0.166666666666667	0	0.166666666666667	-0.5	0.333333333333333	-0.166666666666667	0.333333333333333	0.5	0.5	0.5	0.333333333333333
EE	2	19	eesti	1	1	-0.333333333333333	-0.333333333333333	0.666666666666667	-0.666666666666667	1	1	1	0	1	0.666666666666667	0.333333333333333	1	1	1	-0.333333333333333	0.333333333333333	0.333333333333333	0.666666666666667	1	-1	-0.333333333333333	0.666666666666667	0.666666666666667	1	1	1	1	1	0.222222222222222	0.777777777777778	0.555555555555556	0.222222222222222	0.944444444444444	0.833333333333333	1	0.166666666666667	-0.5	0.5	-0.666666666666667	1	0.666666666666667	0.166666666666667	-0.333333333333333	1
EE	2	19	eesti	-1	-0.333333333333333	-0.666666666666667	-0.333333333333333	1	-1	0.666666666666667	0.333333333333333	0	-0.333333333333333	-0.333333333333333	1	0.333333333333333	0.333333333333333	0.666666666666667	0.333333333333333	0	-0.666666666666667	0.666666666666667	1	1	0.333333333333333	1	0.666666666666667	1	1	1	1	1	1	-0.388888888888889	0.222222222222222	0.166666666666667	0.777777777777778	1	-0.333333333333333	-0.666666666666667	-0.166666666666667	0	0.666666666666667	-0.833333333333333	0.333333333333333	0	0	-0.5	0
EE	2	19	eesti	-1	-1	-0.333333333333333	-0.333333333333333	-0.333333333333333	-0.666666666666667	1	-0.333333333333333	0.333333333333333	0.333333333333333	0.333333333333333	0.333333333333333	-0.333333333333333	0.333333333333333	0.333333333333333	0.333333333333333	-0.333333333333333	-1	-0.666666666666667	0.666666666666667	1	0.333333333333333	0.666666666666667	1	1	0.666666666666667	1	1	1	0.666666666666667	-0.611111111111111	0.333333333333333	-0.111111111111111	0.5	0.888888888888889	-0.333333333333333	-1	0	0.166666666666667	-0.333333333333333	-0.666666666666667	0.666666666666667	0	0.333333333333333	0.5	0.333333333333333
EE	2	19	eesti	-0.666666666666667	-0.333333333333333	-0.333333333333333	-0.666666666666667	-0.666666666666667	-0.666666666666667	0.666666666666667	0.333333333333333	0.333333333333333	0.333333333333333	0.666666666666667	0.666666666666667	1	0.666666666666667	1	0.666666666666667	0.333333333333333	0	0.333333333333333	0.666666666666667	0.666666666666667	0.333333333333333	-0.333333333333333	0.666666666666667	0.333333333333333	0.666666666666667	0.666666666666667	1	0.666666666666667	0.666666666666667	-0.555555555555556	0.5	0.611111111111111	0.388888888888889	0.666666666666667	-0.333333333333333	-0.333333333333333	-0.5	-0.333333333333333	-0.5	-0.666666666666667	0.666666666666667	0	0.333333333333333	0.333333333333333	0.5
EE	2	20	eesti	-0.333333333333333	-0.333333333333333	-1	-0.666666666666667	-1	-1	1	0.333333333333333	1	1	-0.333333333333333	0.333333333333333	0.666666666666667	1	1	0	0	-0.666666666666667	0.666666666666667	1	1	-1	-0.666666666666667	1	1	0.666666666666667	1	1	0.333333333333333	0.333333333333333	-0.722222222222222	0.555555555555556	0.333333333333333	0.333333333333333	0.722222222222222	-0.333333333333333	-0.166666666666667	-0.333333333333333	-0.166666666666667	-0.666666666666667	-0.833333333333333	1	0	1	0.833333333333333	-0.166666666666667
EE	2	18	eesti	1	1	0.666666666666667	-0.333333333333333	0.666666666666667	0.333333333333333	0.333333333333333	-0.333333333333333	0	-0.666666666666667	0.666666666666667	-1	0.666666666666667	-0.666666666666667	0.333333333333333	1	0.666666666666667	0.333333333333333	-0.666666666666667	0.333333333333333	1	-0.333333333333333	1	1	-1	0.333333333333333	0.666666666666667	1	-0.333333333333333	0.666666666666667	0.555555555555556	-0.166666666666667	0.388888888888889	0.388888888888889	0.222222222222222	0.833333333333333	1	0.5	-0.333333333333333	0.833333333333333	0	0	-0.166666666666667	-0.166666666666667	-0.333333333333333	0.666666666666667
EE	1	19	eesti	-1	0.333333333333333	-0.333333333333333	-0.666666666666667	-0.333333333333333	-0.666666666666667	1	0.666666666666667	0.666666666666667	0.666666666666667	0.333333333333333	1	0.666666666666667	0	0.666666666666667	0.666666666666667	-0.666666666666667	0.333333333333333	0.666666666666667	0.666666666666667	0.666666666666667	-0.333333333333333	0.333333333333333	-0.333333333333333	0.666666666666667	1	0.333333333333333	0.666666666666667	0.666666666666667	0.666666666666667	-0.444444444444444	0.722222222222222	0.277777777777778	0.277777777777778	0.666666666666667	-0.666666666666667	-0.333333333333333	-0.5	-0.5	0	-0.666666666666667	1	0.833333333333333	0.666666666666667	0.833333333333333	0
EE	2	19	eesti	-0.666666666666667	0.666666666666667	-0.666666666666667	-0.666666666666667	-0.666666666666667	-0.666666666666667	1	1	0.666666666666667	0.666666666666667	0.333333333333333	1	1	0.666666666666667	1	1	0.666666666666667	0.666666666666667	0.666666666666667	1	1	0.333333333333333	0	0.666666666666667	0.666666666666667	0.333333333333333	0.666666666666667	0.333333333333333	0.333333333333333	0.333333333333333	-0.444444444444444	0.777777777777778	0.833333333333333	0.611111111111111	0.444444444444444	-0.166666666666667	0.5	-0.666666666666667	-0.833333333333333	-0.5	-0.666666666666667	1	0.833333333333333	0.5	0.5	0.333333333333333
EE	2	19	eesti	-0.333333333333333	-0.333333333333333	0.333333333333333	-0.333333333333333	0.333333333333333	0.333333333333333	0.333333333333333	0.333333333333333	0.333333333333333	-0.333333333333333	-0.333333333333333	0.333333333333333	0.666666666666667	0.666666666666667	0.666666666666667	0.333333333333333	0	0	0.666666666666667	1	1	1	0	0.333333333333333	-0.333333333333333	-0.333333333333333	0.333333333333333	-0.333333333333333	-0.333333333333333	0.666666666666667	0	0.111111111111111	0.388888888888889	0.666666666666667	-0.0555555555555556	-0.166666666666667	-0.5	0.333333333333333	0	-0.166666666666667	0	0.333333333333333	0	-0.166666666666667	-0.333333333333333	-0.333333333333333
EE	2	19	eesti	-1	0.333333333333333	-1	-1	-0.333333333333333	-1	0.666666666666667	0.666666666666667	0.666666666666667	0.666666666666667	0.666666666666667	0.666666666666667	0.666666666666667	0.333333333333333	1	1	0	0.333333333333333	0.666666666666667	0.666666666666667	0.666666666666667	0.333333333333333	-0.666666666666667	1	-0.333333333333333	-0.333333333333333	0.666666666666667	0.666666666666667	0.333333333333333	-0.666666666666667	-0.666666666666667	0.666666666666667	0.555555555555556	0.444444444444444	0.0555555555555556	-0.5	0.333333333333333	-1	-0.833333333333333	-0.333333333333333	-0.833333333333333	0.833333333333333	0.5	0.666666666666667	0.833333333333333	0.666666666666667
EE	2	20	eesti	0.333333333333333	-0.666666666666667	0.333333333333333	0.333333333333333	-0.333333333333333	0.666666666666667	1	0.666666666666667	-0.666666666666667	0.666666666666667	0.333333333333333	0.666666666666667	1	0.333333333333333	0.666666666666667	0.666666666666667	0.333333333333333	0.333333333333333	0.333333333333333	0.666666666666667	0.666666666666667	-0.333333333333333	0.333333333333333	0.666666666666667	-0.666666666666667	0	0	0	-0.666666666666667	-0.333333333333333	0.111111111111111	0.444444444444444	0.555555555555556	0.388888888888889	-0.277777777777778	0.333333333333333	-0.333333333333333	0.5	0.333333333333333	-0.333333333333333	0.166666666666667	0.833333333333333	0.666666666666667	-0.833333333333333	0.5	0.333333333333333
EE	2	20	eesti	0.666666666666667	-0.333333333333333	-0.666666666666667	0.333333333333333	-1	-1	0.666666666666667	-0.666666666666667	0.666666666666667	-0.333333333333333	-0.333333333333333	-0.666666666666667	0.666666666666667	1	1	-0.333333333333333	0.666666666666667	-1	0.666666666666667	1	1	0.666666666666667	0.666666666666667	0.666666666666667	1	-0.333333333333333	0.666666666666667	1	1	1	-0.333333333333333	-0.111111111111111	0.333333333333333	0.777777777777778	0.722222222222222	0	-0.666666666666667	-0.833333333333333	0	-0.833333333333333	-0.833333333333333	0.5	-0.166666666666667	0	-0.5	-0.666666666666667
EE	1	18	eesti	0.666666666666667	0	-0.333333333333333	-0.333333333333333	0.333333333333333	-0.333333333333333	0.666666666666667	0	0	0.333333333333333	0.333333333333333	0	0.333333333333333	0.333333333333333	0.333333333333333	0.666666666666667	0.666666666666667	-0.333333333333333	0.333333333333333	-0.333333333333333	0.333333333333333	-0.666666666666667	0	1	0	0.666666666666667	0.666666666666667	0	-0.333333333333333	-0.333333333333333	0	0.222222222222222	0.333333333333333	0.111111111111111	0.111111111111111	0.5	-0.166666666666667	-0.333333333333333	0.333333333333333	0.333333333333333	-0.333333333333333	0.5	0	0	0.5	0.5
EE	2	19	eesti	-0.333333333333333	-0.333333333333333	0.666666666666667	0.666666666666667	0.333333333333333	0	0.666666666666667	0.666666666666667			0.333333333333333	0.333333333333333	0.666666666666667	0.666666666666667	0.666666666666667	0.333333333333333	0.666666666666667	-0.333333333333333	0.333333333333333	0.666666666666667	0.333333333333333	0	-0.333333333333333	0.666666666666667	0.333333333333333	0.333333333333333	0.333333333333333	0.333333333333333	-0.666666666666667	0.333333333333333	0.166666666666667		0.444444444444444	0.277777777777778	0.166666666666667	-0.333333333333333	0.166666666666667	0.666666666666667	0.166666666666667	0.333333333333333	-0.166666666666667		0.333333333333333			0.333333333333333
EE	2	20	eesti	-1	0.666666666666667	0.333333333333333	-0.333333333333333	0.333333333333333	-0.333333333333333	0.666666666666667	0.333333333333333	0.666666666666667	0.666666666666667	-0.333333333333333	0.666666666666667	0.666666666666667	1	0.666666666666667	1	0.666666666666667	0.333333333333333	0.666666666666667	0.666666666666667	0.333333333333333	-0.333333333333333	-1	1	0.666666666666667	0.333333333333333	0.666666666666667	0.666666666666667	-0.666666666666667	0.333333333333333	-0.0555555555555556	0.444444444444444	0.722222222222222	0.222222222222222	0.333333333333333	-0.166666666666667	0	0.666666666666667	-0.5	0.166666666666667	-0.333333333333333	0.833333333333333	-0.333333333333333	0.666666666666667	0.833333333333333	0
EE	2	19	eesti	-0.666666666666667	0.333333333333333	-0.333333333333333	-0.666666666666667	0	0	0.666666666666667	1	0.333333333333333	1	0.666666666666667	0.666666666666667	0.666666666666667	0.333333333333333	0.666666666666667	0.666666666666667	0	-0.666666666666667	-0.333333333333333	0.666666666666667	1	-0.333333333333333	-1	0.666666666666667	0.666666666666667	1	0.666666666666667	1	1	-0.666666666666667	-0.222222222222222	0.722222222222222	0.277777777777778	0.111111111111111	0.611111111111111	-0.166666666666667	-0.333333333333333	-0.5	-0.833333333333333	0.166666666666667	0.166666666666667	0.833333333333333	0	0.333333333333333	0.5	0.666666666666667
EE	2	19	eesti	-0.666666666666667	-0.333333333333333	-0.666666666666667	-0.666666666666667	0.333333333333333	0.333333333333333	1	0.666666666666667	0.333333333333333	0.666666666666667	0.666666666666667	1	0.666666666666667	0.333333333333333	0.333333333333333	0.333333333333333	0	0.333333333333333	1	-0.333333333333333	0.666666666666667	-0.333333333333333	-0.333333333333333	-0.333333333333333	0.666666666666667	0.333333333333333	0.333333333333333	-0.666666666666667	-0.666666666666667	-0.333333333333333	-0.277777777777778	0.722222222222222	0.333333333333333	0.0555555555555556	-0.0555555555555556	-0.5	-0.666666666666667	-0.5	-0.666666666666667	0.5	-0.166666666666667	1	0.5	0	0.833333333333333	0.5
EE	2	19	eesti	-0.666666666666667	-0.333333333333333	-0.666666666666667	-0.666666666666667	0.666666666666667	-0.666666666666667	-0.333333333333333	0.666666666666667	0	1	1	1	1	0.333333333333333	0.333333333333333	-0.666666666666667	-0.333333333333333	-0.333333333333333	-0.333333333333333	-0.333333333333333	0.333333333333333	-0.666666666666667	-0.333333333333333	0.333333333333333	0.666666666666667	0.666666666666667	-0.333333333333333	0.333333333333333	-0.333333333333333	-0.666666666666667	-0.388888888888889	0.555555555555556	0.0555555555555556	-0.166666666666667	0.0555555555555556	-0.666666666666667	-0.5	-0.833333333333333	-0.166666666666667	0.833333333333333	-0.666666666666667	0	0.333333333333333	0.166666666666667	1	0.166666666666667
EE	2	19	eesti	-0.666666666666667	0	-0.666666666666667	-0.333333333333333	0	-1	0.333333333333333	0.333333333333333	0.666666666666667	0.333333333333333	0.666666666666667	0.666666666666667	1	0.333333333333333	0.666666666666667	1	0	0.666666666666667	0	-0.333333333333333	-0.333333333333333	-0.666666666666667	-0.666666666666667	0.333333333333333	0	-0.333333333333333	0	0.666666666666667	0	0.666666666666667	-0.444444444444444	0.5	0.611111111111111	-0.277777777777778	0.166666666666667	-0.5	-0.166666666666667	-0.833333333333333	-0.166666666666667	0.333333333333333	-1	0.333333333333333	-0.166666666666667	0.666666666666667	0.5	0.666666666666667
EE	1	19	eesti	-1	-1	-1	-0.666666666666667	0	-0.666666666666667	0.666666666666667	0	0.666666666666667	-0.333333333333333	0.666666666666667	0	0.666666666666667	0	-0.333333333333333	0.666666666666667	0	0.333333333333333	-0.333333333333333	-0.333333333333333	-0.333333333333333	-0.666666666666667	-0.666666666666667	-0.333333333333333	0.333333333333333	0.333333333333333	0.666666666666667	-0.333333333333333	-0.666666666666667	0	-0.722222222222222	0.277777777777778	0.222222222222222	-0.444444444444444	0.0555555555555556	-0.666666666666667	-0.833333333333333	-0.666666666666667	-0.5	-0.166666666666667	-0.833333333333333	0.5	0	0.666666666666667	-0.333333333333333	0.5
EE	2	20	eesti	-0.666666666666667	-0.333333333333333	-0.666666666666667	-0.666666666666667	0.333333333333333	-0.666666666666667	0.666666666666667	0.666666666666667	0.333333333333333	0.333333333333333	0	1	0.666666666666667	1	0.666666666666667	0.666666666666667	0.333333333333333	-0.333333333333333	0.666666666666667	0.333333333333333	0.333333333333333	0	-0.666666666666667	0.666666666666667	0.666666666666667	0	0.666666666666667	0.333333333333333	0.333333333333333	-0.666666666666667	-0.444444444444444	0.5	0.5	0.222222222222222	0.222222222222222	-0.666666666666667	-0.166666666666667	-0.666666666666667	-0.666666666666667	0.166666666666667	-0.833333333333333	0.666666666666667	0.166666666666667	0.333333333333333	0.5	0.166666666666667
EE	2	19	eesti	-0.666666666666667	-0.666666666666667	-0.666666666666667	-1	-0.666666666666667	-0.333333333333333	0.666666666666667	0.666666666666667	0.333333333333333	0.666666666666667	0.666666666666667	0.333333333333333	1	0.333333333333333	1	1	-0.666666666666667	-0.666666666666667	0	1	0.666666666666667	-0.333333333333333	0	1	0.333333333333333	0	0.666666666666667	0.666666666666667	0.666666666666667	0.666666666666667	-0.666666666666667	0.555555555555556	0.333333333333333	0.388888888888889	0.5	-0.666666666666667	-0.833333333333333	-0.833333333333333	-1	-0.666666666666667	-0.5	0.5	0.666666666666667	0.5	0.666666666666667	0.666666666666667
EE	2	19	eesti	-0.333333333333333	-0.666666666666667	-0.666666666666667	-0.666666666666667	-0.666666666666667	-0.666666666666667	0.666666666666667	0.666666666666667	0.666666666666667	0.333333333333333	0.666666666666667	0.666666666666667	0.666666666666667	0.666666666666667	0.666666666666667	1	-0.333333333333333	-0.666666666666667	0.666666666666667	0.666666666666667	1	0.333333333333333	-0.666666666666667	1	0	0.333333333333333	0.666666666666667	0.333333333333333	-0.333333333333333	-0.333333333333333	-0.611111111111111	0.611111111111111	0.333333333333333	0.5	0.111111111111111	-0.5	-0.5	-0.666666666666667	-0.166666666666667	-0.5	-0.666666666666667	0.666666666666667	0.5	0.666666666666667	0.666666666666667	0.833333333333333
EE	2	29	eesti	0.333333333333333	1		0.333333333333333			0.333333333333333	-0.333333333333333			0.666666666666667	-0.333333333333333	0.666666666666667	-0.333333333333333			0.333333333333333	0.666666666666667	-0.666666666666667			-1				0.666666666666667	0.666666666666667		-0.666666666666667	-0.333333333333333							0.666666666666667		0.333333333333333
EE	2	19	eesti	0.333333333333333	0.666666666666667	0	-0.333333333333333	0.666666666666667	-0.333333333333333	0.666666666666667	1	-0.666666666666667	1	0.666666666666667	0.333333333333333	1	0.666666666666667	1	1	-0.333333333333333	-0.333333333333333	0.666666666666667	1	0.666666666666667	-0.666666666666667	-0.333333333333333	0.333333333333333	0.666666666666667	0.333333333333333	-0.333333333333333	0.666666666666667	-0.666666666666667	-0.666666666666667	0.166666666666667	0.5	0.5	0.277777777777778	0	0.333333333333333	0.833333333333333	-0.166666666666667	-0.166666666666667	0.333333333333333	-0.333333333333333	0.666666666666667	0.333333333333333	0	0.666666666666667	0.666666666666667
EE	1	19	eesti	0.666666666666667	0.333333333333333	0.333333333333333	-0.666666666666667	0.333333333333333	-0.333333333333333	0.666666666666667	1	-0.333333333333333	0.333333333333333	1	0.333333333333333	0.666666666666667	0	0.333333333333333	0.333333333333333	0	-0.333333333333333	0.666666666666667	-0.333333333333333	0.333333333333333	0.333333333333333	0.333333333333333	0.666666666666667	0.333333333333333	0.333333333333333	0.333333333333333	0.333333333333333	-0.333333333333333	-0.666666666666667	0.111111111111111	0.5	0.166666666666667	0.333333333333333	0.0555555555555556	0	0.333333333333333	0	-0.5	0.333333333333333	-0.333333333333333	0.666666666666667	0.666666666666667	0	0.166666666666667	0.666666666666667
EE	2	20	eesti	0.666666666666667	0.666666666666667	0.666666666666667	-1	1	0.666666666666667	1	1	-0.333333333333333	0.666666666666667	0.666666666666667	1	-0.333333333333333	1	1	0.666666666666667	-0.333333333333333	0.666666666666667	0.666666666666667	0.666666666666667	0.666666666666667	0	0.333333333333333	0	-0.666666666666667	1	0.666666666666667	0	-0.666666666666667	-0.666666666666667	0.444444444444444	0.666666666666667	0.444444444444444	0.388888888888889	-0.0555555555555555	0.833333333333333	0.666666666666667	0.833333333333333	-0.666666666666667	1	0.166666666666667	1	0.666666666666667	-0.333333333333333	0.833333333333333	0.666666666666667
EE	2	19	eesti	0.666666666666667	-0.666666666666667	0.666666666666667	0.666666666666667	-0.666666666666667	0.333333333333333	0.666666666666667	0.666666666666667	-0.333333333333333	0	0	0.333333333333333	1	1	1	-0.333333333333333	0	0.666666666666667	0.333333333333333	0	1	0.666666666666667	-1	1	-0.333333333333333	-0.666666666666667	0.333333333333333	0.666666666666667	-0.333333333333333	1	0.166666666666667	0.222222222222222	0.555555555555556	0.333333333333333	0.111111111111111	0.5	-0.5	0.5	0.333333333333333	-0.166666666666667	0	0.666666666666667	0.833333333333333	-0.666666666666667	-0.333333333333333	-0.333333333333333
EE	2	19	eesti	-0.333333333333333	0	0	0.666666666666667	-0.333333333333333	0.333333333333333	0.666666666666667	0.666666666666667	0.333333333333333	0.333333333333333	0.666666666666667	0.333333333333333	1	0.333333333333333	0.666666666666667	1	0.333333333333333	0	0	0.333333333333333	0.666666666666667	0	-0.666666666666667	1	-0.666666666666667	0	0.333333333333333	0.666666666666667	-0.666666666666667	-0.333333333333333	0.0555555555555556	0.5	0.555555555555556	0.222222222222222	-0.111111111111111	-0.166666666666667	0.166666666666667	0.166666666666667	0.5	-0.5	0	0.5	0.5	0.333333333333333	0.5	0.666666666666667
EE	1	19	eesti	0.333333333333333	-0.666666666666667	0.666666666666667	-0.333333333333333	0.666666666666667	0	1	0.333333333333333	-0.333333333333333	-0.333333333333333	0	0.333333333333333	1	1	1	0.333333333333333	-1	0.666666666666667	-0.333333333333333	0.333333333333333	0.666666666666667	0.333333333333333	0.333333333333333	0.333333333333333	-0.333333333333333	0.666666666666667	0.333333333333333	-0.333333333333333	-0.666666666666667	-1	0.111111111111111	0.166666666666667	0.5	0.277777777777778	-0.222222222222222	0.5	0.166666666666667	0.833333333333333	0.333333333333333	0.666666666666667	0.166666666666667	0.5	0	-0.333333333333333	-0.5	-0.166666666666667
EE	2	19	eesti	1	-0.666666666666667	0.666666666666667	0.666666666666667	-0.666666666666667	0.333333333333333	0	-0.666666666666667	-1	-0.666666666666667	-1	-1	0.666666666666667	-0.333333333333333	-0.333333333333333	-0.666666666666667	0.333333333333333	-0.666666666666667	0.333333333333333	0.333333333333333	-0.666666666666667	0.666666666666667	0.666666666666667	0	-0.666666666666667	0.333333333333333	1	1	0.333333333333333	0.666666666666667	0.222222222222222	-0.722222222222222	-0.166666666666667	0.222222222222222	0.444444444444444	0.833333333333333	-0.166666666666667	0.833333333333333	0.333333333333333	-0.833333333333333	-0.333333333333333	-0.333333333333333	-0.666666666666667	-1	-0.833333333333333	-1
EE	2	19	eesti	0.333333333333333	1	0.666666666666667	0.333333333333333	-0.333333333333333	1	0.666666666666667	0.666666666666667	-1	1	0.333333333333333	1	1	0.666666666666667	1	1	-0.333333333333333	1	-0.333333333333333	1	1	0.666666666666667	-0.666666666666667	0.666666666666667	-0.666666666666667	-0.333333333333333	0	0.333333333333333	-1	0.666666666666667	0.5	0.444444444444444	0.722222222222222	0.388888888888889	-0.166666666666667	0.333333333333333	0.666666666666667	0.833333333333333	0	0.166666666666667	0.666666666666667	0.5	0.166666666666667	-1	0.333333333333333	0.333333333333333
EE	1	18	eesti	-0.666666666666667	1	-0.666666666666667	0.333333333333333	-0.666666666666667	-0.666666666666667	0.333333333333333	-0.666666666666667	0.666666666666667	0	0.333333333333333	-1	0.333333333333333	0.666666666666667	0.333333333333333	0.666666666666667	1	-0.666666666666667	0	0.333333333333333	1	-1	-0.666666666666667	1	0.666666666666667	1	1	1	0.666666666666667	0.333333333333333	-0.222222222222222	-0.0555555555555556	0.388888888888889	0.111111111111111	0.777777777777778	-0.666666666666667	0.833333333333333	-0.166666666666667	-0.166666666666667	-0.833333333333333	-0.833333333333333	0	-0.833333333333333	0.833333333333333	0.166666666666667	0.166666666666667
EE	1	20	eesti	0.333333333333333	0	-0.333333333333333	-0.666666666666667	-0.666666666666667	-0.666666666666667	1	0	0.333333333333333	0	0.666666666666667	-1	0.666666666666667	0.666666666666667	0.666666666666667	1	0.666666666666667	0.666666666666667	0	0	0	-0.333333333333333	-0.666666666666667	-0.333333333333333	0.666666666666667	0.333333333333333	0.333333333333333	0	0	0	-0.333333333333333	0.166666666666667	0.722222222222222	-0.222222222222222	0.222222222222222	-0.333333333333333	0	-0.333333333333333	-0.666666666666667	-0.333333333333333	-0.666666666666667	0.666666666666667	0	0.5	0	0.833333333333333
EE	2	19	eesti	0.333333333333333	-0.333333333333333	-0.333333333333333	-0.333333333333333	-0.666666666666667	0.666666666666667	1	-0.333333333333333	-0.666666666666667	-0.333333333333333	0	0.333333333333333	0	0.666666666666667	0.666666666666667	0.666666666666667	0.333333333333333	0	0.666666666666667	1	0.666666666666667	-0.333333333333333	0.333333333333333	1	0	0.333333333333333	0.666666666666667	-0.333333333333333	-0.666666666666667	0.333333333333333	-0.111111111111111	9.25185853854297e-18	0.388888888888889	0.555555555555556	0.0555555555555556	0	0	0.333333333333333	0.333333333333333	-0.5	0.166666666666667	0.333333333333333	-0.166666666666667	-0.666666666666667	-0.5	-0.166666666666667
EE	1	19	eesti	-0.333333333333333	1	-0.666666666666667	0.333333333333333	0	-0.333333333333333	0.666666666666667	1	1	0.666666666666667	0.333333333333333	0.333333333333333	0.333333333333333	0.666666666666667	1	1	0	-0.666666666666667	0	0.666666666666667	1	0.666666666666667	-1	1	-0.333333333333333	1	1	1	0.666666666666667	0.333333333333333	9.25185853854297e-18	0.666666666666667	0.388888888888889	0.388888888888889	0.611111111111111	-0.5	0.666666666666667	-0.166666666666667	0.5	0	-0.5	0.833333333333333	0.666666666666667	1	0.333333333333333	0.166666666666667
EE	2	19	eesti	-1	-1	-0.666666666666667	-0.333333333333333	-0.333333333333333	-0.666666666666667	0.333333333333333	0.333333333333333	0.333333333333333	-0.333333333333333	-0.333333333333333	-0.333333333333333	0.333333333333333	0.333333333333333	0.666666666666667	0.333333333333333	0.666666666666667	0.666666666666667	-0.333333333333333	-0.333333333333333	0.666666666666667	1	0	0.333333333333333	0.666666666666667	0.666666666666667	0.333333333333333	0.333333333333333	0.333333333333333	0.666666666666667	-0.666666666666667	0	0.5	0.222222222222222	0.5	-0.833333333333333	-1	-0.666666666666667	-0.5	-0.333333333333333	-0.666666666666667	0.5	0.333333333333333	0.166666666666667	0	0
EE	2	18	eesti	0.333333333333333	0.666666666666667	0.333333333333333	0.333333333333333	0.666666666666667	0.333333333333333	-0.333333333333333	-0.333333333333333	-0.333333333333333	-0.333333333333333	0.333333333333333	-0.333333333333333	1	1	1	-0.333333333333333	-0.333333333333333	0.666666666666667	0	0.333333333333333	1	-0.666666666666667	0.333333333333333	1	1	0.333333333333333	0.666666666666667	1	0.333333333333333	-0.333333333333333	0.444444444444444	-0.222222222222222	0.5	0.333333333333333	0.5	0.333333333333333	0.666666666666667	0.333333333333333	0.333333333333333	0.5	-0.333333333333333	-0.166666666666667	-0.5	-0.333333333333333	0.166666666666667	0
EE	2	19	eesti	0.666666666666667	0.333333333333333	0.333333333333333	0	0	0.333333333333333	0.333333333333333	0.333333333333333	0	0.333333333333333	0.333333333333333	0	0.333333333333333	0.333333333333333	0.666666666666667	0.333333333333333	0.333333333333333	0.333333333333333	-0.333333333333333	0.666666666666667	0.666666666666667	0	-0.333333333333333	0.666666666666667	0	0	0.333333333333333	0.333333333333333	0.333333333333333	0.666666666666667	0.277777777777778	0.222222222222222	0.388888888888889	0.222222222222222	0.277777777777778	0.666666666666667	0.166666666666667	0.333333333333333	0.166666666666667	0.166666666666667	0	0.5	0.333333333333333	0	0.333333333333333	0.166666666666667
EE	2	19	eesti	-1	-0.333333333333333	-0.666666666666667	-1	-0.333333333333333	-0.666666666666667	0.666666666666667	0.333333333333333	0.333333333333333	0.333333333333333	0.666666666666667	0.666666666666667	1	1	0.666666666666667	0.666666666666667	0.666666666666667	0.333333333333333	0	0.666666666666667	0.666666666666667	-1	-0.333333333333333	0.666666666666667	0.666666666666667	-0.333333333333333	0.333333333333333	0.333333333333333	0.666666666666667	0.666666666666667	-0.666666666666667	0.5	0.722222222222222	0.111111111111111	0.388888888888889	-0.833333333333333	-0.333333333333333	-0.833333333333333	-0.833333333333333	-0.5	-0.666666666666667	0.666666666666667	0.333333333333333	0.5	0.333333333333333	0.333333333333333
EE	1	19	eesti	-0.333333333333333	0	-1	-1	0	-0.666666666666667	0.666666666666667	0.666666666666667	0.666666666666667	0.666666666666667	0.333333333333333	0.666666666666667	1	0.666666666666667	1	0.666666666666667	0.666666666666667	0	0.333333333333333	0.666666666666667	0.333333333333333	0	-0.666666666666667	0.666666666666667	0.666666666666667	0.333333333333333	0.333333333333333	0.666666666666667	0.333333333333333	0.333333333333333	-0.5	0.611111111111111	0.666666666666667	0.222222222222222	0.444444444444444	-0.333333333333333	-0.333333333333333	-0.833333333333333	-0.833333333333333	0	-0.666666666666667	0.666666666666667	0.5	0.666666666666667	0.833333333333333	0.333333333333333
EE	2	20	eesti	0.333333333333333	0.666666666666667	-1	-1	0.333333333333333	-0.666666666666667	1	0.666666666666667	0.666666666666667	0.666666666666667	0	0.666666666666667	1	1	1	1	0.333333333333333	-0.666666666666667	0.666666666666667	0.333333333333333	0.666666666666667	-0.333333333333333	-1	1	1	0.333333333333333	0.666666666666667	0.666666666666667	-0.666666666666667	-0.333333333333333	-0.222222222222222	0.611111111111111	0.611111111111111	0.222222222222222	0.277777777777778	0.333333333333333	0.166666666666667	-1	-0.833333333333333	0	-0.833333333333333	1	0.833333333333333	0.833333333333333	0.666666666666667	0.166666666666667
EE	2	18	eesti	0.333333333333333	0	0.333333333333333	-0.666666666666667	0.333333333333333	-0.333333333333333	1	1	0.333333333333333	0.333333333333333	0	1	1	1	1	1	0.333333333333333	0	-0.333333333333333	0.666666666666667	0.666666666666667	-0.333333333333333	-0.333333333333333	0.333333333333333	0.333333333333333	0	0.666666666666667	0.333333333333333	0.333333333333333	0.333333333333333	0	0.611111111111111	0.722222222222222	0.111111111111111	0.333333333333333	0.333333333333333	-0.166666666666667	0	-0.5	0.333333333333333	-0.5	0.833333333333333	0.833333333333333	0.333333333333333	0.333333333333333	0.333333333333333
EE	2	18	eesti	0.333333333333333	0.333333333333333	0.333333333333333	-0.666666666666667	0.333333333333333	-0.666666666666667	0.666666666666667	1	1	0.666666666666667	0.333333333333333	1	0.666666666666667	0.333333333333333	0.666666666666667	1	0	-0.333333333333333	-0.333333333333333	0.333333333333333	0.333333333333333	-0.666666666666667	0.333333333333333	0.333333333333333	-0.333333333333333	1	0.666666666666667	0.333333333333333	0.333333333333333	0	0	0.777777777777778	0.388888888888889	0.0555555555555556	0.333333333333333	0.333333333333333	0.5	0.333333333333333	-0.166666666666667	0.333333333333333	-0.166666666666667	0.666666666666667	0.666666666666667	1	0.833333333333333	0.5
EE	2	19	eesti	-1	0.333333333333333	-0.666666666666667	-0.333333333333333	-0.666666666666667	-1	0.666666666666667	0.333333333333333	0.666666666666667	0.666666666666667	0.666666666666667	1	1	0	1	0.666666666666667	0.666666666666667	0.333333333333333	0	1	1	-0.666666666666667	-0.666666666666667	1	0.666666666666667	1	0.666666666666667	0.666666666666667	0	0.666666666666667	-0.555555555555556	0.666666666666667	0.611111111111111	0.277777777777778	0.611111111111111	-0.333333333333333	0	-0.666666666666667	-0.666666666666667	-0.666666666666667	-0.833333333333333	0.333333333333333	0.166666666666667	0.5	0.666666666666667	0.666666666666667
EE	2	19	eesti	-0.333333333333333	-0.666666666666667	-0.333333333333333	0.333333333333333	0.666666666666667	0.333333333333333	-0.666666666666667	-0.666666666666667	-0.333333333333333	-0.333333333333333	-0.333333333333333	-0.333333333333333	1	1	0.666666666666667	1	0.333333333333333	-0.333333333333333	0	0.666666666666667	0.666666666666667	-0.666666666666667	0.666666666666667	1	0.666666666666667	-0.666666666666667	0.333333333333333	-0.333333333333333	-0.333333333333333	0.666666666666667	0	-0.444444444444444	0.611111111111111	0.388888888888889	0.0555555555555556	-0.5	-0.666666666666667	0.166666666666667	0.333333333333333	0.666666666666667	-0.166666666666667	-0.666666666666667	-0.666666666666667	0	-0.333333333333333	-0.333333333333333
EE	2	20	eesti	0.333333333333333	-0.333333333333333	-0.333333333333333	0.333333333333333	-0.666666666666667	0.666666666666667	-0.333333333333333	0	1	0	0	-0.333333333333333	0.333333333333333	0.666666666666667	1	0	0.666666666666667	0	0	0.666666666666667	0.666666666666667	1	0	0.666666666666667	-0.333333333333333	0.666666666666667	0.333333333333333	0	0	0.666666666666667	0	0.0555555555555556	0.444444444444444	0.5	0.222222222222222	0.166666666666667	0	0	0.5	-0.5	0	0	-0.166666666666667	0.833333333333333	-0.166666666666667	0
EE	2	19	eesti	-0.333333333333333	-0.333333333333333	-0.666666666666667	0	0.333333333333333	0.666666666666667	0.666666666666667	-0.333333333333333	-0.333333333333333	-0.333333333333333	-0.333333333333333	-0.333333333333333	1	0.666666666666667	0.666666666666667	0.333333333333333	0.333333333333333	0.666666666666667	0.666666666666667	-0.333333333333333	0.333333333333333	0.333333333333333	-0.333333333333333	0.666666666666667	-0.666666666666667	0.666666666666667	0.666666666666667	0	-0.666666666666667	-0.333333333333333	-0.0555555555555556	-0.166666666666667	0.611111111111111	0.222222222222222	-0.0555555555555556	-0.333333333333333	0	-0.166666666666667	0.166666666666667	0.5	0.166666666666667	0.5	-0.333333333333333	0	0	-0.333333333333333
EE	2	19	eesti	-0.333333333333333	0	-1	-0.666666666666667	-0.333333333333333	0.333333333333333	0.666666666666667	0.666666666666667	1	0.666666666666667	0.666666666666667	1	1	1	1	1	0	-0.666666666666667	0	0	-0.333333333333333	-0.666666666666667	-1	0.666666666666667	0.666666666666667	0.333333333333333	0.666666666666667	0.666666666666667	-0.666666666666667	0.666666666666667	-0.333333333333333	0.777777777777778	0.555555555555556	-0.222222222222222	0.388888888888889	-0.333333333333333	0	-1	-0.666666666666667	0.166666666666667	-0.166666666666667	0.833333333333333	0.333333333333333	1	0.666666666666667	0.833333333333333
EE	2	20	eesti	-0.666666666666667	-0.333333333333333	-1	-0.666666666666667	0	-0.666666666666667	0.666666666666667	0.666666666666667	0.666666666666667	1	1	1	0.666666666666667	0.666666666666667	1	0.666666666666667	0.666666666666667	0	1	0.333333333333333	1	0.666666666666667	-0.666666666666667	1	1	1	0.666666666666667	0.666666666666667	0.666666666666667	-0.333333333333333	-0.555555555555556	0.833333333333333	0.611111111111111	0.555555555555556	0.611111111111111	-0.666666666666667	-0.166666666666667	-0.833333333333333	-0.5	0	-0.666666666666667	0.833333333333333	0.666666666666667	0.666666666666667	0.833333333333333	0.833333333333333
EE	1	20	eesti	-0.333333333333333	-0.333333333333333	-0.333333333333333	-0.666666666666667	-0.333333333333333	-0.666666666666667	0.666666666666667	1	0.666666666666667	0.666666666666667	0.666666666666667	1	0.666666666666667	0.666666666666667	0.333333333333333	0.666666666666667	1	-0.333333333333333	-0.666666666666667	0.333333333333333	1	0.666666666666667	-0.666666666666667	-0.666666666666667	1	1	0.666666666666667	0.333333333333333	0	0.333333333333333	-0.444444444444444	0.777777777777778	0.5	9.25185853854297e-18	0.555555555555556	-0.166666666666667	-0.5	-0.5	-0.666666666666667	-0.333333333333333	-0.666666666666667	0.833333333333333	0.5	0.666666666666667	0.666666666666667	0.5
EE	2	19	eesti	-0.666666666666667	0.333333333333333	-0.666666666666667	-0.666666666666667	1	-0.666666666666667	0.666666666666667	0.666666666666667	0.666666666666667	0.666666666666667	1	0.666666666666667	1	1	0.666666666666667	1	1	-0.333333333333333	1	1	1	-0.666666666666667	-0.333333333333333	1	0.666666666666667	-0.666666666666667	0.666666666666667	-0.333333333333333	0.333333333333333	-1	-0.222222222222222	0.722222222222222	0.722222222222222	0.5	-0.0555555555555556	-0.5	0	-0.5	-0.666666666666667	0.833333333333333	-0.666666666666667	0.666666666666667	0.5	0.666666666666667	0.833333333333333	1
EE	1	19	eesti	-0.666666666666667	-1	-0.666666666666667	-0.666666666666667	0.333333333333333	-0.333333333333333	1	0.666666666666667	-0.333333333333333	0.666666666666667	1	0	0.666666666666667	0.333333333333333	0.666666666666667	0.666666666666667	0.333333333333333	-0.333333333333333	0.666666666666667	0.666666666666667	0.666666666666667	0.666666666666667	-0.333333333333333	0.666666666666667	0.666666666666667	0.333333333333333	0.333333333333333	0.333333333333333	-0.333333333333333	-0.666666666666667	-0.5	0.5	0.388888888888889	0.5	0.111111111111111	-0.5	-0.833333333333333	-0.666666666666667	-0.5	0.5	-0.333333333333333	1	0.5	0	0.5	1
EE	2	19	eesti	-0.333333333333333	-0.333333333333333	-0.666666666666667	-0.333333333333333	1	-0.333333333333333	0.333333333333333	-0.333333333333333	-0.333333333333333	-0.333333333333333	-0.333333333333333	0.666666666666667	-0.333333333333333	0.666666666666667	0.666666666666667	0.666666666666667	0	1	0.666666666666667	1	0.666666666666667	0.333333333333333	-1	1	-1	-0.333333333333333	0.333333333333333	0.333333333333333	-1	-0.333333333333333	-0.166666666666667	-0.0555555555555556	0.444444444444444	0.444444444444444	-0.333333333333333	0	-0.666666666666667	-0.166666666666667	0	1	-0.5	0.5	-0.666666666666667	-0.5	-0.166666666666667	-0.5
EE	2	21	eesti	-0.666666666666667	0	-1	-0.666666666666667	0	-0.666666666666667	1	0.666666666666667	0.666666666666667	0.666666666666667	0.333333333333333	1	1	1	1	0.666666666666667	1	0.333333333333333	0.333333333333333	0	1	-0.333333333333333	-0.666666666666667	0.666666666666667	1	-0.333333333333333	0	0.666666666666667	0.666666666666667	0	-0.5	0.722222222222222	0.833333333333333	0.166666666666667	0.333333333333333	-0.333333333333333	-0.333333333333333	-1	-0.666666666666667	0.166666666666667	-0.5	1	0.666666666666667	0.5	0.833333333333333	0.333333333333333
EE	1	19	eesti	-0.666666666666667	0	-0.333333333333333	-0.333333333333333	-0.666666666666667	-0.333333333333333	-0.333333333333333	-0.333333333333333	0.333333333333333	0	-0.333333333333333	-0.666666666666667	1	0	0.333333333333333	0	-0.333333333333333	-1	0.333333333333333	0.666666666666667	0.333333333333333	-0.333333333333333	0	-0.333333333333333	0.666666666666667	0.333333333333333	0.666666666666667	0.333333333333333	0	0.666666666666667	-0.388888888888889	-0.222222222222222	0	0.111111111111111	0.444444444444444	-0.333333333333333	-0.166666666666667	-0.333333333333333	-0.333333333333333	-0.666666666666667	-0.333333333333333	-0.166666666666667	-0.333333333333333	0.166666666666667	-0.333333333333333	-0.333333333333333
EE	2	20	eesti	-1	0.333333333333333	-1	-0.666666666666667	0.333333333333333	-0.666666666666667	0.666666666666667	1	0.666666666666667	1	0.666666666666667	1	0.333333333333333	0.666666666666667	0.666666666666667	0.666666666666667	0.666666666666667	0.333333333333333	0.666666666666667	1	1	0.333333333333333	-0.666666666666667	0.666666666666667	0.666666666666667	0.333333333333333	0.333333333333333	1	0.666666666666667	-0.333333333333333	-0.444444444444444	0.833333333333333	0.555555555555556	0.5	0.444444444444444	-0.666666666666667	-0.166666666666667	-1	-0.666666666666667	0.333333333333333	-0.5	0.833333333333333	0.666666666666667	0.5	1	0.5
EE	2	19	eesti	0.666666666666667	-0.333333333333333	-0.333333333333333	0.333333333333333	-0.666666666666667	1	0.333333333333333	0.666666666666667	-0.666666666666667	0.333333333333333	0.666666666666667	1	-0.666666666666667	0.333333333333333	0.333333333333333	0.333333333333333	0.666666666666667	0	0.333333333333333	0.666666666666667	0.333333333333333	0.333333333333333	0.333333333333333	0.666666666666667	-0.333333333333333	-0.333333333333333	0.666666666666667	0.333333333333333	0.666666666666667	0.333333333333333	0.111111111111111	0.388888888888889	0.166666666666667	0.444444444444444	0.222222222222222	0.166666666666667	0	0.333333333333333	0.5	-0.5	0.166666666666667	0.5	0	-0.5	-0.166666666666667	0.333333333333333
EE	2	19	eesti	-1	0.333333333333333	-0.333333333333333	-0.333333333333333	0.333333333333333	-0.666666666666667	0.666666666666667	1	1	0.666666666666667	0.333333333333333	1	1	1	1	0.333333333333333	0.333333333333333	0	1	0.666666666666667	1	-0.666666666666667	-1	0.333333333333333	0.333333333333333	0.666666666666667	0.333333333333333	0	0.333333333333333	0.333333333333333	-0.277777777777778	0.777777777777778	0.611111111111111	0.222222222222222	0.333333333333333	-0.666666666666667	0.333333333333333	-0.5	-0.5	0.333333333333333	-0.833333333333333	0.833333333333333	0.833333333333333	0.5	0.666666666666667	0.333333333333333
EE	2	19	eesti	-0.666666666666667	0.333333333333333	-0.333333333333333	-0.333333333333333	0	-0.333333333333333	0.333333333333333	0.333333333333333	0.333333333333333	0.666666666666667	0.666666666666667	1	0.666666666666667	1	0.666666666666667	1	-0.333333333333333	0.666666666666667	0.333333333333333	0.333333333333333	0.666666666666667	0.333333333333333	0	0	-0.666666666666667	0.333333333333333	0.666666666666667	0.333333333333333	0.333333333333333	-0.333333333333333	-0.222222222222222	0.555555555555556	0.611111111111111	0.277777777777778	0.111111111111111	-0.333333333333333	0.333333333333333	-0.166666666666667	0	0.166666666666667	-0.166666666666667	0.5	0.333333333333333	0.333333333333333	0.666666666666667	0.666666666666667
EE	1	19	eesti	-0.333333333333333	-0.333333333333333	-0.666666666666667	-0.666666666666667	0.333333333333333	-0.666666666666667	0.666666666666667	0.666666666666667	0.333333333333333	0.333333333333333	1	1	1	0.333333333333333	0.666666666666667	0.666666666666667	0.333333333333333	0	0.666666666666667	0.333333333333333	0.666666666666667	0.333333333333333	-0.333333333333333	0.333333333333333	1	0.666666666666667	0.666666666666667	1	0.333333333333333	0.333333333333333	-0.388888888888889	0.666666666666667	0.5	0.333333333333333	0.666666666666667	-0.5	-0.333333333333333	-0.833333333333333	-0.5	0.5	-0.666666666666667	0.666666666666667	0.666666666666667	0.5	0.333333333333333	0.833333333333333
EE	2	19	eesti	-1	-1	-0.666666666666667	-1	0	-1	1	1	0	1	0.333333333333333	1	1	1	1	1	0.666666666666667	0.333333333333333	1	1	1	0.666666666666667	0	1	0	0.333333333333333	0.666666666666667	0.333333333333333	-0.666666666666667	0	-0.777777777777778	0.722222222222222	0.833333333333333	0.777777777777778	0.111111111111111	-0.833333333333333	-1	-0.833333333333333	-1	0	-0.833333333333333	1	1	0	0.833333333333333	0.5
EE	2	19	eesti	0.666666666666667	-0.333333333333333	-1	1	-0.333333333333333	0.333333333333333	-0.666666666666667	-0.666666666666667	-0.666666666666667	-0.666666666666667	-0.666666666666667	0.333333333333333	0.333333333333333	0.333333333333333	1	-0.333333333333333	-0.666666666666667	-0.333333333333333	0.666666666666667	0.666666666666667	1	0.666666666666667	1	1	-0.333333333333333	1	0.666666666666667	0.333333333333333	0.666666666666667	1	0.0555555555555556	-0.5	0.0555555555555556	0.833333333333333	0.555555555555556	0	0	-0.666666666666667	1	0	-0.166666666666667	-0.333333333333333	-0.333333333333333	-0.833333333333333	-0.666666666666667	-0.666666666666667
EE	2	19	eesti	-0.666666666666667	0.333333333333333	-0.666666666666667	-0.333333333333333	0.333333333333333	-0.333333333333333	0.666666666666667	1	0.333333333333333	0.666666666666667	0.333333333333333	0.333333333333333	0.333333333333333	0.333333333333333	0.666666666666667	0.333333333333333	-0.333333333333333	0	0	1	0.666666666666667	-0.666666666666667	0	0.666666666666667	0	1	0.333333333333333	0.333333333333333	0	0.333333333333333	-0.222222222222222	0.555555555555556	0.222222222222222	0.277777777777778	0.333333333333333	-0.5	0	-0.666666666666667	-0.5	0.166666666666667	-0.5	0.833333333333333	0.666666666666667	0.5	0.666666666666667	0.5
EE	1	23	eesti	0.333333333333333	0	0.333333333333333	0.666666666666667	0.333333333333333	0.333333333333333	0.333333333333333	-0.666666666666667	0.333333333333333	0	-0.333333333333333	-0.333333333333333	1	0.666666666666667	0.666666666666667	0.333333333333333	0.333333333333333	0	0.333333333333333	0.666666666666667	0.666666666666667	-0.666666666666667	-0.333333333333333	0.666666666666667	0.666666666666667	0.333333333333333	0.333333333333333	0.333333333333333	-0.666666666666667	0.333333333333333	0.333333333333333	-0.111111111111111	0.5	0.222222222222222	0.222222222222222	0.333333333333333	0.333333333333333	0.5	0.666666666666667	0.166666666666667	0	0.166666666666667	-0.166666666666667	0.5	-0.333333333333333	0
EE	1	20	eesti	-0.666666666666667	0.666666666666667	0.666666666666667	-0.666666666666667	0.666666666666667	-0.666666666666667	0.666666666666667	0.666666666666667	-0.666666666666667	-0.666666666666667	0.333333333333333	-0.333333333333333	0.333333333333333	-0.333333333333333	-0.333333333333333	0.666666666666667	0.333333333333333	-0.333333333333333	0.666666666666667	0	-0.666666666666667	-0.666666666666667	0.666666666666667	0.666666666666667	-1	-0.333333333333333	0.666666666666667	-1	-0.666666666666667	-0.333333333333333	0	0	0.0555555555555556	0.111111111111111	-0.444444444444444	0.166666666666667	0.5	0.666666666666667	-0.666666666666667	0.166666666666667	-0.5	0	0	-0.166666666666667	0	-0.166666666666667
EE	1	19	eesti	-1	-1	-0.333333333333333	-0.333333333333333	-1	-1	0.666666666666667	0.333333333333333	0.333333333333333	-0.333333333333333	-0.333333333333333	0.333333333333333	-0.333333333333333	0.666666666666667	0	-0.333333333333333	0	0	0.333333333333333	0.333333333333333	0.666666666666667	1	0.333333333333333	0.666666666666667	0.666666666666667	-0.666666666666667	1	0.666666666666667	-0.333333333333333	1	-0.777777777777778	0.166666666666667	0	0.555555555555556	0.388888888888889	-1	-1	-0.166666666666667	-0.333333333333333	-0.666666666666667	-1	0.333333333333333	0.333333333333333	0.5	-0.333333333333333	-0.333333333333333
EE	2	18	eesti	-0.666666666666667	-1	-1	-1	-0.666666666666667	-1	1	0.666666666666667	1	1	0.666666666666667	0.666666666666667	0.666666666666667	1	1	1	1	-0.333333333333333	0.666666666666667	1	1	0.666666666666667	-1	1	1	0.333333333333333	1	1	1	1	-0.888888888888889	0.833333333333333	0.722222222222222	0.555555555555556	0.888888888888889	-0.666666666666667	-1	-1	-0.833333333333333	-0.5	-1	1	0.666666666666667	1	0.833333333333333	0.833333333333333
EE	1	19	eesti	-0.666666666666667	-0.666666666666667	-1	-0.333333333333333	-0.666666666666667	-0.666666666666667	0.666666666666667	0.666666666666667	0.333333333333333	0.333333333333333	0.333333333333333	0.333333333333333	1	0.666666666666667	0.666666666666667	0.666666666666667	0.666666666666667	0.333333333333333	0	1	0.666666666666667	0.333333333333333	0.333333333333333	1	0.666666666666667	0.333333333333333	0.666666666666667	0.666666666666667	0.666666666666667	0.666666666666667	-0.666666666666667	0.444444444444444	0.666666666666667	0.555555555555556	0.611111111111111	-0.666666666666667	-0.5	-0.833333333333333	-0.333333333333333	-0.666666666666667	-0.666666666666667	0.666666666666667	0.666666666666667	0.333333333333333	0.166666666666667	0.5
EE	2	19	eesti		-0.666666666666667	-0.666666666666667	-0.666666666666667	0	-0.666666666666667	0.666666666666667	0.666666666666667	0.666666666666667	0.666666666666667	0.666666666666667	0.666666666666667	0.333333333333333	0.333333333333333	0.333333333333333	1	0	-0.666666666666667	0.666666666666667	-0.666666666666667	-0.333333333333333	0.666666666666667	-0.666666666666667	0.666666666666667	0.666666666666667	1	1	1	0.333333333333333	-0.333333333333333		0.666666666666667	0.222222222222222	0.0555555555555556	0.611111111111111		-0.666666666666667	-0.666666666666667	-0.5	0.166666666666667	-0.666666666666667	0.666666666666667	0.5	0.666666666666667	0.666666666666667	0.666666666666667
EE	2	18	eesti	-0.666666666666667	-0.666666666666667	-1	-0.666666666666667	-1	-0.666666666666667	1	0.666666666666667	0.666666666666667	0.333333333333333	-0.333333333333333	0.666666666666667	0.333333333333333	0.666666666666667	1	0.333333333333333	0	-0.666666666666667	0.666666666666667	0.666666666666667	0.666666666666667	-0.333333333333333	-1	0.333333333333333	0.666666666666667	0.333333333333333	0.666666666666667	0.333333333333333	-0.333333333333333	0.333333333333333	-0.777777777777778	0.5	0.277777777777778	0.166666666666667	0.333333333333333	-0.333333333333333	-0.833333333333333	-1	-0.666666666666667	-0.666666666666667	-0.666666666666667	0.833333333333333	0.5	0.5	0.333333333333333	0
EE	2	19	eesti	0.333333333333333	-0.666666666666667	0.333333333333333	0.333333333333333	-0.666666666666667	-0.666666666666667	0.666666666666667	1	0.333333333333333	-0.333333333333333	0.333333333333333	0.333333333333333	0.333333333333333	0.333333333333333	1	-0.333333333333333	-0.666666666666667	1	1	1	1	0.666666666666667	-0.333333333333333	0.333333333333333	0.666666666666667	1	1	1	-0.333333333333333	1	-0.166666666666667	0.388888888888889	0.277777777777778	0.611111111111111	0.722222222222222	0.333333333333333	-0.166666666666667	0	-0.166666666666667	-0.666666666666667	-0.166666666666667	0.666666666666667	0.666666666666667	0.5	-0.5	0
EE	2	19	eesti	-0.333333333333333	-0.333333333333333	-0.666666666666667	-1	0.666666666666667	-0.666666666666667	0.666666666666667	0.666666666666667	0.666666666666667	1	1	1	1	0.666666666666667	1	0.666666666666667	0.666666666666667	0.333333333333333	0.666666666666667	0.666666666666667	1	0.333333333333333	-0.666666666666667	0.666666666666667	0.666666666666667	1	0.666666666666667	0.666666666666667	0.666666666666667	-0.666666666666667	-0.388888888888889	0.833333333333333	0.722222222222222	0.444444444444444	0.5	-0.5	-0.333333333333333	-0.666666666666667	-0.666666666666667	0.166666666666667	-0.666666666666667	0.833333333333333	0.833333333333333	0.666666666666667	1	0.833333333333333
EE	2	19	eesti	-0.333333333333333	-0.333333333333333	-0.666666666666667	0	0	-0.333333333333333	0.666666666666667	0.333333333333333	0.333333333333333	0.333333333333333	-0.333333333333333	0.666666666666667	1	0.666666666666667	0.333333333333333	0.333333333333333	0.666666666666667	0.666666666666667	0	0.333333333333333	0.333333333333333	0.666666666666667	-0.333333333333333	0.333333333333333	0.666666666666667	0	0	0.333333333333333	0.333333333333333	0.333333333333333	-0.277777777777778	0.333333333333333	0.611111111111111	0.222222222222222	0.277777777777778	-0.333333333333333	-0.5	-0.5	-0.166666666666667	0.166666666666667	-0.333333333333333	0.5	0.166666666666667	0.333333333333333	0.333333333333333	-0.166666666666667
EE	2	19	eesti	-0.666666666666667	-0.333333333333333	-0.666666666666667	-0.333333333333333	-0.333333333333333	-0.666666666666667	0.666666666666667	0.666666666666667	0.666666666666667	0.333333333333333	0.666666666666667	0.333333333333333	0.333333333333333	0.666666666666667	0.333333333333333	0.666666666666667	0.333333333333333	0.333333333333333	0.333333333333333	0.333333333333333	0.333333333333333	0.333333333333333	-0.333333333333333	0.666666666666667	0.333333333333333	-0.333333333333333	0.333333333333333	1	0.333333333333333	0.333333333333333	-0.5	0.555555555555556	0.444444444444444	0.277777777777778	0.333333333333333	-0.5	-0.333333333333333	-0.666666666666667	-0.5	-0.333333333333333	-0.666666666666667	0.5	0.666666666666667	0.666666666666667	0.333333333333333	0.666666666666667
EE	2	19	eesti	0.666666666666667	0.333333333333333	-0.666666666666667	0.666666666666667	-0.333333333333333	0	0.333333333333333	-0.666666666666667	-0.333333333333333	-0.333333333333333	-0.333333333333333	0.333333333333333	0	-0.666666666666667	0	0	-0.333333333333333	-0.666666666666667	-0.333333333333333	0.333333333333333	0.333333333333333	0.666666666666667	0.666666666666667	0	-0.666666666666667	1	1	0.333333333333333	0	0.333333333333333	0.111111111111111	-0.166666666666667	-0.277777777777778	0.277777777777778	0.333333333333333	0.5	0.333333333333333	-0.333333333333333	0.833333333333333	-0.5	-0.166666666666667	0	-0.5	-0.5	-0.5	-0.333333333333333
EE	2	18	eesti	0.333333333333333	0.333333333333333	-0.666666666666667	0.333333333333333	0.666666666666667	0.333333333333333	0.333333333333333	-0.333333333333333	-0.333333333333333	1	-0.666666666666667	1	0.666666666666667	1	1	-0.333333333333333	1	-0.666666666666667	0.333333333333333	1	1	0.666666666666667	0.666666666666667	1	0.666666666666667	0.333333333333333	0.666666666666667	-0.333333333333333	0.333333333333333	-0.333333333333333	0.222222222222222	0.166666666666667	0.444444444444444	0.777777777777778	0.222222222222222	0.5	-0.166666666666667	-0.666666666666667	0.5	0.833333333333333	-0.166666666666667	0.5	0.166666666666667	-0.333333333333333	0.833333333333333	-0.5
EE	2	20	eesti	0.666666666666667	-0.666666666666667	-0.666666666666667	-0.666666666666667	-0.333333333333333	-0.333333333333333	1	0.666666666666667	0.666666666666667	0.666666666666667	0.666666666666667	0.333333333333333	0.666666666666667	0.666666666666667	0.666666666666667	1	0.666666666666667	-0.333333333333333	0.333333333333333	-0.333333333333333	0.666666666666667	0.333333333333333	-0.666666666666667	0.666666666666667	0.333333333333333	1	1	0.666666666666667	0.666666666666667	-0.333333333333333	-0.333333333333333	0.666666666666667	0.555555555555556	0.166666666666667	0.555555555555556	0.166666666666667	-0.5	-0.166666666666667	-0.666666666666667	-0.5	-0.5	0.833333333333333	0.166666666666667	0.666666666666667	0.5	0.666666666666667
EE	2	19	eesti	0	0	-0.333333333333333	0.666666666666667	0.333333333333333	0.333333333333333	-0.333333333333333	0.666666666666667	0.666666666666667	0	-0.666666666666667	0	0.333333333333333	0.333333333333333	-0.666666666666667	1	-0.333333333333333	0.333333333333333	0.666666666666667	-0.333333333333333	-1	0	-0.666666666666667	0	-0.666666666666667	0	-1	0.333333333333333	0.333333333333333	0.333333333333333	0.166666666666667	0.0555555555555556	0.166666666666667	-0.222222222222222	-0.111111111111111	-0.166666666666667	0.5	0.166666666666667	0.166666666666667	0	0.166666666666667	0	0.166666666666667	0.333333333333333	-0.166666666666667	-0.333333333333333
EE	2	22	eesti	-1	-0.333333333333333	-1	-0.666666666666667	-0.666666666666667	-0.666666666666667	0.666666666666667	0.666666666666667	0.333333333333333	0.333333333333333	0.666666666666667	1	0.333333333333333	0.333333333333333	1	0.333333333333333	-0.333333333333333	-0.333333333333333	0.333333333333333	0.666666666666667	1	1	-0.333333333333333	1	0.666666666666667	0.666666666666667	0.666666666666667	1	0.666666666666667	0.666666666666667	-0.722222222222222	0.611111111111111	0.222222222222222	0.611111111111111	0.722222222222222	-0.833333333333333	-0.666666666666667	-1	-0.666666666666667	-0.666666666666667	-0.666666666666667	0.833333333333333	0.166666666666667	0.333333333333333	0.5	0.166666666666667
EE	2	23	eesti	-0.666666666666667	0	0	-0.333333333333333	0	0	0.666666666666667	0.666666666666667	0.333333333333333	0.333333333333333	0.333333333333333	0.333333333333333	0.333333333333333	0.333333333333333	0.333333333333333	0.333333333333333	0	-0.333333333333333	0.333333333333333	0.333333333333333	0.333333333333333	-0.333333333333333	-0.333333333333333	0.333333333333333	0	0.333333333333333	0.333333333333333	0.333333333333333	0.333333333333333	0.333333333333333	-0.166666666666667	0.444444444444444	0.166666666666667	0.111111111111111	0.277777777777778	-0.166666666666667	-0.166666666666667	-0.166666666666667	0	-0.166666666666667	-0.333333333333333	0.5	0.5	0.333333333333333	0.166666666666667	0.333333333333333
EE	2	19	eesti	0.666666666666667	0.333333333333333	0.666666666666667	0.333333333333333	0.333333333333333	0.666666666666667	-0.333333333333333	0.333333333333333	0.333333333333333	-0.333333333333333	0.333333333333333	-0.666666666666667	-0.666666666666667	0.333333333333333	0.333333333333333	0.666666666666667	-0.333333333333333	-0.666666666666667	0	1	0.666666666666667	0	0	0.333333333333333	-1	0.666666666666667	0	0	0	-0.333333333333333	0.5	-0.0555555555555556	-0.0555555555555556	0.333333333333333	-0.111111111111111	0.666666666666667	0.333333333333333	0.833333333333333	0.333333333333333	0.333333333333333	0.166666666666667	0.166666666666667	0.333333333333333	0.333333333333333	-0.333333333333333	0.5
EE	1	18	eesti	-0.666666666666667	-0.666666666666667	-1	-1	0	-0.666666666666667	1	1	0.333333333333333	1	0	0	-0.333333333333333	-1	0	0.666666666666667	0.666666666666667	0	0	0	0	0	-0.666666666666667	-0.666666666666667	0.666666666666667	0.666666666666667	1	1	0.666666666666667	0.666666666666667	-0.666666666666667	0.555555555555556	-9.25185853854297e-18	-0.222222222222222	0.777777777777778	-0.666666666666667	-0.333333333333333	-0.833333333333333	-0.833333333333333	-0.333333333333333	-0.833333333333333	1	0.5	0.666666666666667	0.166666666666667	-0.166666666666667
EE	2	19	eesti	-1	-0.333333333333333	-0.666666666666667	-0.666666666666667	-0.666666666666667	-0.666666666666667	0.666666666666667	0.666666666666667	0.333333333333333	0	0.666666666666667	0.666666666666667	0.333333333333333	0.333333333333333	-0.666666666666667	1	0	0	0.666666666666667	0.666666666666667	-0.666666666666667	0	-0.333333333333333	1	0.333333333333333	-0.666666666666667	0.666666666666667	0.333333333333333	0.333333333333333	0.666666666666667	-0.666666666666667	0.5	0.166666666666667	0.222222222222222	0.277777777777778	-0.666666666666667	-0.333333333333333	-0.833333333333333	-0.666666666666667	-0.166666666666667	-0.833333333333333	0.5	0.5	0.5	0.166666666666667	0.833333333333333
EE	1	19	eesti	-0.666666666666667	-0.666666666666667	-1	-0.333333333333333	-0.333333333333333	-0.666666666666667	0.333333333333333	-0.333333333333333	0.333333333333333	0.333333333333333	-0.333333333333333	0.666666666666667	0.333333333333333	-0.333333333333333	0.666666666666667	-0.333333333333333	-0.333333333333333	-1	0.666666666666667	0.666666666666667	0.666666666666667	0.666666666666667	-0.666666666666667	0.333333333333333	0.666666666666667	1	0.666666666666667	0.666666666666667	0.666666666666667	0.666666666666667	-0.611111111111111	0.166666666666667	-0.166666666666667	0.388888888888889	0.722222222222222	-0.666666666666667	-0.833333333333333	-0.833333333333333	-0.166666666666667	-0.333333333333333	-0.666666666666667	0.5	0	0.333333333333333	0.5	-0.333333333333333
EE	2	30	eesti	-0.333333333333333	-0.333333333333333	-0.333333333333333	-0.333333333333333	-0.333333333333333	-0.333333333333333	0.666666666666667	0.333333333333333	0.333333333333333	0	-0.333333333333333	-0.333333333333333	0.333333333333333	1	0.333333333333333	0.333333333333333	0.333333333333333	-0.333333333333333	0.666666666666667	0.666666666666667	0.666666666666667	0.333333333333333	0.333333333333333	0.666666666666667	0.333333333333333	0.666666666666667	0.333333333333333	0.333333333333333	0.333333333333333	0.333333333333333	-0.333333333333333	0.111111111111111	0.333333333333333	0.555555555555556	0.388888888888889	-0.333333333333333	-0.5	-0.166666666666667	-0.333333333333333	-0.166666666666667	-0.5	0.5	0.333333333333333	0.333333333333333	0	0
EE	2	19	eesti	-0.666666666666667	0.333333333333333	-1	-0.666666666666667	-1	-1	0.666666666666667	0.666666666666667	1	0.333333333333333	0	1	1	1	1	1	-0.333333333333333	0	0.666666666666667	1	0.666666666666667	-0.333333333333333	-0.666666666666667	0	0.666666666666667	0.666666666666667	0.333333333333333	0.666666666666667	0.333333333333333	0.666666666666667	-0.666666666666667	0.611111111111111	0.611111111111111	0.222222222222222	0.555555555555556	-0.666666666666667	0	-0.833333333333333	-0.833333333333333	-0.666666666666667	-0.833333333333333	0.833333333333333	0.5	0.833333333333333	0.166666666666667	0.5
EE	1	19	eesti	0.666666666666667	0.333333333333333	0.333333333333333	0	0.333333333333333	0.333333333333333	-0.333333333333333	-0.666666666666667	0.333333333333333	0.333333333333333	0.333333333333333	-0.333333333333333	1	-0.333333333333333	0.333333333333333	0.333333333333333	1	0.666666666666667	0.666666666666667	-0.333333333333333	0	-1	-0.333333333333333	0.333333333333333	0.666666666666667	0.333333333333333	0.666666666666667	0.333333333333333	-1	-0.666666666666667	0.333333333333333	-0.0555555555555556	0.5	-0.111111111111111	0.0555555555555555	0.5	0.333333333333333	0	0.166666666666667	0.333333333333333	0.333333333333333	-0.333333333333333	-0.166666666666667	0.5	0.333333333333333	0.166666666666667
EE	2	19	eesti	0.333333333333333	-0.333333333333333	-0.666666666666667	0.666666666666667	0.333333333333333	-1	0.666666666666667	1	1	0.333333333333333	-0.666666666666667	0.333333333333333	1	1	1	0.333333333333333	1	1	0.666666666666667	0.666666666666667	0.666666666666667	0.333333333333333	-0.333333333333333	0.666666666666667	1	-0.333333333333333	0.333333333333333	0.666666666666667	-0.666666666666667	-0.333333333333333	-0.111111111111111	0.444444444444444	0.888888888888889	0.444444444444444	0.111111111111111	0.333333333333333	0	-0.166666666666667	0.666666666666667	0.5	-0.666666666666667	0.666666666666667	0.333333333333333	0.833333333333333	0.5	-0.333333333333333
EE	1	19	eesti	-1	-1	-1	-0.666666666666667	-1	-0.666666666666667	0.666666666666667	0.333333333333333	0.666666666666667	0.666666666666667	1	-0.333333333333333	1	1	1	1	1	0.333333333333333	0.666666666666667	1	1	0.666666666666667	0.666666666666667	0.666666666666667	1	1	1	0.666666666666667	0.666666666666667	0.666666666666667	-0.888888888888889	0.5	0.888888888888889	0.777777777777778	0.833333333333333	-0.833333333333333	-1	-0.833333333333333	-0.666666666666667	-0.833333333333333	-0.833333333333333	0.666666666666667	0.333333333333333	0.666666666666667	0.166666666666667	1
EE	1	19	eesti	-1	-0.666666666666667	-0.666666666666667	-0.666666666666667	0.333333333333333	-1	1	1	0.666666666666667	0.666666666666667	0.666666666666667	1	0.666666666666667	0.333333333333333	-0.666666666666667	1	0	0.666666666666667	0.333333333333333	0	0.666666666666667	0	-0.666666666666667	0.333333333333333	1	0	0	0.666666666666667	0.333333333333333	-0.333333333333333	-0.611111111111111	0.833333333333333	0.333333333333333	0.111111111111111	0.277777777777778	-0.833333333333333	-0.666666666666667	-0.666666666666667	-0.666666666666667	-0.166666666666667	-1	1	0.666666666666667	0.666666666666667	0.666666666666667	0.666666666666667
EE	2	18	eesti	-1	-0.666666666666667	-1	-0.666666666666667	-0.666666666666667	-1	0.666666666666667	0.333333333333333	0.666666666666667	0	0.333333333333333	0.333333333333333	0.666666666666667	0.333333333333333	0.333333333333333	1	0.333333333333333	-0.666666666666667	0.333333333333333	0.666666666666667	1	-0.333333333333333	-0.333333333333333	1	0.666666666666667	0.666666666666667	0.666666666666667	0.666666666666667	0.666666666666667	0.666666666666667	-0.833333333333333	0.388888888888889	0.333333333333333	0.388888888888889	0.666666666666667	-1	-0.5	-1	-0.833333333333333	-0.5	-1	0.666666666666667	0.333333333333333	0.666666666666667	-0.166666666666667	0.666666666666667
EE	2	19	eesti	-0.666666666666667	-0.333333333333333	0	-0.333333333333333	-0.333333333333333	-0.666666666666667	0.333333333333333	0.333333333333333	-0.333333333333333	0.666666666666667	-0.333333333333333	-1	0.666666666666667	1	0.666666666666667	0.666666666666667	-0.333333333333333	0.333333333333333	0	0.666666666666667	0.333333333333333	0.666666666666667	0	1	-0.333333333333333	1	0.666666666666667	0.333333333333333	0.666666666666667	0	-0.388888888888889	-0.0555555555555556	0.5	0.444444444444444	0.388888888888889	-0.333333333333333	-0.333333333333333	0.166666666666667	0	-0.333333333333333	-0.5	0	-0.333333333333333	-0.333333333333333	0.333333333333333	-0.333333333333333
EE	1	20	eesti	-0.666666666666667	-0.666666666666667	-0.333333333333333	-0.666666666666667	-0.666666666666667	-0.666666666666667	1	0.333333333333333	-0.333333333333333	0.666666666666667	0.666666666666667	-0.333333333333333	0.333333333333333	0.333333333333333	0.666666666666667	0.666666666666667	0.333333333333333	0.333333333333333	1	0.666666666666667	1	0.333333333333333	0.333333333333333	0	0.666666666666667	-0.333333333333333	0.666666666666667	0	-1	0.333333333333333	-0.611111111111111	0.333333333333333	0.444444444444444	0.555555555555556	0.0555555555555555	-0.5	-0.666666666666667	0.166666666666667	-0.666666666666667	-0.5	-0.666666666666667	0.833333333333333	-0.166666666666667	-0.166666666666667	0.5	0.666666666666667
EE	2	19	eesti	0.666666666666667	0.666666666666667	-0.333333333333333	-0.333333333333333	0.333333333333333	0.333333333333333	0.333333333333333	-0.333333333333333	0	0.666666666666667	-0.666666666666667	0.333333333333333	1	1	1	0.333333333333333	0.666666666666667	0.333333333333333	0.333333333333333	0.666666666666667	0.666666666666667	-1	0	0.666666666666667	0	-0.666666666666667	-0.333333333333333	0.333333333333333	-1	-0.333333333333333	0.222222222222222	0.0555555555555556	0.722222222222222	0.222222222222222	-0.333333333333333	0.666666666666667	0.666666666666667	-0.166666666666667	0	0.5	0	0.5	-0.166666666666667	0.166666666666667	0.833333333333333	-0.333333333333333
EE	2	19	eesti	0.333333333333333	-0.333333333333333	0.666666666666667	-0.666666666666667	0.666666666666667	-0.333333333333333	0	0.333333333333333	-0.333333333333333	0.666666666666667	0.333333333333333	-0.333333333333333	1	1	1	0.666666666666667	0.666666666666667	-0.666666666666667	-0.333333333333333	0.333333333333333	-0.333333333333333	0.333333333333333	0	1	-0.666666666666667	-0.333333333333333	0.333333333333333	0.333333333333333	0.333333333333333	-0.333333333333333	0.0555555555555556	0.111111111111111	0.611111111111111	0.166666666666667	-0.0555555555555556	0	0.333333333333333	0.833333333333333	-0.5	0.5	-0.333333333333333	0	0.166666666666667	0.166666666666667	0	0.666666666666667
EE	2	19	eesti	-0.666666666666667	1	-0.666666666666667	-0.333333333333333	-0.333333333333333	-0.333333333333333	-0.333333333333333	-0.333333333333333	0.666666666666667	-0.666666666666667	0.333333333333333	-0.333333333333333	0.666666666666667	0.666666666666667	0.333333333333333	0.333333333333333	-0.333333333333333	0.666666666666667	-0.333333333333333	-0.666666666666667	-1	-1	-0.666666666666667	0	0	0.666666666666667	0.333333333333333	0	-0.333333333333333	0.333333333333333	-0.222222222222222	-0.111111111111111	0.388888888888889	-0.611111111111111	0.166666666666667	-0.666666666666667	0.5	-0.666666666666667	-0.333333333333333	-0.5	-0.333333333333333	-0.333333333333333	-0.5	0.5	-0.666666666666667	0.333333333333333
EE	1	19	eesti	0.333333333333333	0	1	-0.333333333333333	1	0.333333333333333	0.333333333333333	1	-0.333333333333333	-0.333333333333333	0.666666666666667	0.666666666666667	0.666666666666667	-0.333333333333333	0.666666666666667	0.333333333333333	0.666666666666667	0.333333333333333	0.333333333333333	-0.333333333333333	0.666666666666667	0.666666666666667	0	-0.333333333333333	-0.333333333333333	-0.666666666666667	0.333333333333333	0	-0.666666666666667	-1	0.388888888888889	0.333333333333333	0.388888888888889	0.166666666666667	-0.388888888888889	0.5	0	1	-0.5	1	0.5	0.333333333333333	0.833333333333333	0	0.166666666666667	0.666666666666667
EE	2	22	eesti	0.333333333333333	0.333333333333333	-0.666666666666667	0	0.333333333333333	-0.666666666666667	0.666666666666667	0.333333333333333	0.333333333333333	0.666666666666667	-0.333333333333333	0.333333333333333	0.333333333333333	0.333333333333333	0.666666666666667	0.666666666666667	0.333333333333333	0	0.333333333333333	0.666666666666667	0.333333333333333	-0.666666666666667	0.333333333333333	0.666666666666667	0.333333333333333	0.333333333333333	0.333333333333333	0.666666666666667	-0.666666666666667	-0.333333333333333	-0.0555555555555556	0.333333333333333	0.388888888888889	0.277777777777778	0.111111111111111	-0.166666666666667	0.5	0	0.166666666666667	0.333333333333333	-0.666666666666667	0.5	0.166666666666667	0.666666666666667	0.666666666666667	0
EE	2	24	eesti	-0.666666666666667	-0.666666666666667	0.333333333333333	-0.666666666666667	0.333333333333333	-0.333333333333333	0.333333333333333	0.666666666666667	-0.333333333333333	-0.333333333333333	0.666666666666667	0.333333333333333	0.666666666666667	0	0.333333333333333	0.666666666666667	0.666666666666667	0.333333333333333	0.333333333333333	1	1	-0.333333333333333	0.333333333333333	0.666666666666667	-0.666666666666667	0.333333333333333	0.666666666666667	0.666666666666667	0.666666666666667	0.666666666666667	-0.277777777777778	0.222222222222222	0.444444444444444	0.5	0.388888888888889	-0.833333333333333	0	0.5	-0.166666666666667	-0.166666666666667	-0.333333333333333	0	0.166666666666667	0	-0.333333333333333	0.833333333333333
EE	1	18	eesti	-0.666666666666667	0.333333333333333	-0.666666666666667	-1	0.333333333333333	-0.333333333333333	1	0.333333333333333	0.666666666666667	0.333333333333333	0	0.666666666666667	0.666666666666667	1	0.333333333333333	0.666666666666667	1	-0.333333333333333	-0.666666666666667	0.666666666666667	0.666666666666667	-0.666666666666667	-0.666666666666667	1	1	-0.666666666666667	0	0	0.333333333333333	-0.666666666666667	-0.333333333333333	0.5	0.555555555555556	0.0555555555555556	9.25185853854297e-18	-0.5	-0.333333333333333	-0.666666666666667	-0.5	0.333333333333333	-0.333333333333333	1	0	0.666666666666667	0.666666666666667	0.333333333333333
EE	1	19	eesti	-0.333333333333333	-0.333333333333333	-0.333333333333333	-0.666666666666667	-0.666666666666667	-0.666666666666667	1	0.333333333333333	0.666666666666667	0.666666666666667	0	-0.666666666666667	0.666666666666667	-0.333333333333333	-0.333333333333333	0.666666666666667	0.333333333333333	0	0	0.333333333333333	0.333333333333333	0.333333333333333	-0.333333333333333	1	0.666666666666667	1	0.666666666666667	0.666666666666667	0.333333333333333	0.333333333333333	-0.5	0.333333333333333	0.166666666666667	0.277777777777778	0.611111111111111	-0.5	-0.166666666666667	-0.166666666666667	-0.5	-0.333333333333333	-0.666666666666667	1	0.166666666666667	0.833333333333333	0.5	0.166666666666667
EE	2	19	eesti	-1	0.333333333333333	-1	-0.666666666666667	-0.666666666666667	-1	0.333333333333333	1	0.666666666666667	-0.333333333333333	0.666666666666667	1	0.333333333333333	0.333333333333333	1	0.666666666666667	0.333333333333333	-1	0.333333333333333	1	1	-1	-0.333333333333333	0.666666666666667	1	1	1	1	0.666666666666667	0.333333333333333	-0.666666666666667	0.555555555555556	0.277777777777778	0.277777777777778	0.833333333333333	-0.666666666666667	0.333333333333333	-1	-0.666666666666667	-0.666666666666667	-0.833333333333333	0.5	1	0.666666666666667	0.166666666666667	0.5
EE	1	19	eesti	0.666666666666667	-0.333333333333333	0.666666666666667	0.666666666666667	0.333333333333333	0.666666666666667	0	0	-0.666666666666667	0.333333333333333	0.333333333333333	-1	1	0.666666666666667	1	0.666666666666667	0.666666666666667	-1	0.333333333333333	1	0	-1	0	0.333333333333333	-1	-0.333333333333333	0.333333333333333	-1	-1	0	0.444444444444444	-0.166666666666667	0.5	0.111111111111111	-0.5	0.166666666666667	0.166666666666667	0.666666666666667	0.666666666666667	0.166666666666667	0	0	-0.333333333333333	0	0.166666666666667	0.333333333333333
EE	2	19	eesti	0.333333333333333	0	-0.333333333333333	-0.333333333333333	-0.333333333333333	-0.333333333333333	1	0.333333333333333	-0.333333333333333	1	0.666666666666667	0.666666666666667	1	0.333333333333333	1	0.666666666666667	0	0.333333333333333	0	0.666666666666667	0.666666666666667	0.666666666666667	-0.333333333333333	0.666666666666667	-0.666666666666667	0.333333333333333	0.666666666666667	0.666666666666667	1	0	-0.166666666666667	0.555555555555556	0.555555555555556	0.388888888888889	0.333333333333333	0.333333333333333	0.166666666666667	-0.5	0.333333333333333	-0.333333333333333	-0.5	0.833333333333333	0.166666666666667	-0.333333333333333	0.833333333333333	0.5
EE	2	18	eesti	-0.666666666666667	-0.666666666666667	0	-1	-0.333333333333333	-1	0.666666666666667	0.666666666666667	0.666666666666667	1	1	0.333333333333333	0.333333333333333	0.333333333333333	0.666666666666667	1	-0.333333333333333	-0.666666666666667	-0.333333333333333	0.666666666666667	0.666666666666667	0	-0.333333333333333	1	0.666666666666667	1	1	1	1	0.666666666666667	-0.611111111111111	0.722222222222222	0.222222222222222	0.277777777777778	0.888888888888889	-0.5	-0.666666666666667	-0.333333333333333	-0.833333333333333	-0.5	-1	0.833333333333333	0.5	0.666666666666667	0.833333333333333	1
EE	2	19	eesti	0.333333333333333	0.666666666666667	0.333333333333333	0.333333333333333	0.666666666666667	0.666666666666667	-0.333333333333333	-0.333333333333333	0.333333333333333	-0.333333333333333	0.666666666666667	-0.666666666666667	1	0.666666666666667	1	0.666666666666667	0.333333333333333	-0.666666666666667	-0.333333333333333	-0.333333333333333	0	-0.666666666666667	-0.666666666666667	0.666666666666667	0.333333333333333	1	0.333333333333333	0.666666666666667	-1	-0.666666666666667	0.5	-0.111111111111111	0.5	-0.222222222222222	0.111111111111111	0.333333333333333	0.833333333333333	0.666666666666667	0.333333333333333	0.666666666666667	0.166666666666667	-0.333333333333333	-0.333333333333333	0.333333333333333	-0.5	0.5
EE	2	20	eesti	-0.333333333333333	-1	0.333333333333333	0.333333333333333	-1	-0.333333333333333	0.333333333333333	-0.666666666666667	0	-0.333333333333333	0.333333333333333	0	0.666666666666667	0	0.666666666666667	0	0	-0.333333333333333	0.666666666666667	0.666666666666667	1	1	-0.333333333333333	1	-0.333333333333333	0	0.666666666666667	0.333333333333333	-0.333333333333333	0.666666666666667	-0.333333333333333	-0.0555555555555556	0.166666666666667	0.666666666666667	0.166666666666667	-0.333333333333333	-0.666666666666667	0.166666666666667	0.333333333333333	-0.833333333333333	-0.666666666666667	0.666666666666667	-0.333333333333333	0	-0.166666666666667	0
EE	1	19	eesti	-0.666666666666667	-0.666666666666667	-1	-0.666666666666667	-1	-1	0.666666666666667	0.333333333333333	0.666666666666667	0.666666666666667	0.666666666666667	-0.666666666666667	0.666666666666667	0.333333333333333	-0.666666666666667	0.666666666666667	-0.666666666666667	-0.666666666666667	0.333333333333333	-0.333333333333333	0.333333333333333	-0.333333333333333	0.666666666666667	1	1	1	1	1	0.666666666666667	0	-0.833333333333333	0.388888888888889	-0.0555555555555556	0.277777777777778	0.777777777777778	-0.666666666666667	-0.833333333333333	-1	-0.833333333333333	-0.833333333333333	-1	0.666666666666667	0	0.666666666666667	0.5	0.666666666666667
EE	1	19	eesti	-0.666666666666667	-0.666666666666667	-0.666666666666667	0.333333333333333	-0.333333333333333	-0.666666666666667	0.333333333333333	-0.333333333333333	-0.666666666666667	0.666666666666667	0.333333333333333	-0.333333333333333	1	1	0.333333333333333	0.666666666666667	0.333333333333333	-1	0.666666666666667	1	0.333333333333333	0.333333333333333	-0.333333333333333	1	0.666666666666667	-0.333333333333333	0.666666666666667	0.666666666666667	-1	-0.666666666666667	-0.444444444444444	0	0.388888888888889	0.5	-9.25185853854297e-18	-0.666666666666667	-0.166666666666667	0	0	0.166666666666667	-0.833333333333333	0	-0.333333333333333	-0.5	0	0
EE	1	19	eesti	-0.333333333333333	-0.333333333333333	-0.666666666666667	-0.333333333333333	-0.666666666666667	-0.666666666666667	0.666666666666667	0.333333333333333	-0.333333333333333	0	0	0.333333333333333	0.333333333333333	0.333333333333333	0.333333333333333	0.333333333333333	0.666666666666667	0	0.333333333333333	0.666666666666667	0.666666666666667	0.333333333333333	-0.666666666666667	0.333333333333333	1	0.666666666666667	0.333333333333333	0.666666666666667	0.333333333333333	0.666666666666667	-0.5	0.166666666666667	0.333333333333333	0.277777777777778	0.611111111111111	-0.333333333333333	-0.666666666666667	-0.166666666666667	0	-0.333333333333333	-0.5	0.5	0	0.166666666666667	0.333333333333333	0
EE	2	19	eesti	-0.333333333333333	-0.333333333333333	-1	-0.666666666666667	0	-0.666666666666667	0.666666666666667	0.333333333333333	0.333333333333333	0.333333333333333	0.333333333333333	0.333333333333333	1	1	1	1	1	0	0.666666666666667	0.666666666666667	1	0.666666666666667	-0.333333333333333	1	0.333333333333333	0.333333333333333	0.666666666666667	0.333333333333333	-0.333333333333333	0.333333333333333	-0.5	0.388888888888889	0.833333333333333	0.611111111111111	0.277777777777778	-0.333333333333333	-0.5	-0.666666666666667	-0.5	-0.166666666666667	-0.5	0.666666666666667	0	0.333333333333333	0.333333333333333	0.5
EE	1	19	eesti	-0.666666666666667	-1	-0.666666666666667	-0.666666666666667	-0.333333333333333	-0.666666666666667	-0.333333333333333	1	0.333333333333333	0.666666666666667	0.666666666666667	0.333333333333333	1	0	0.333333333333333	0.666666666666667	0	0.333333333333333	0.666666666666667	-0.333333333333333	0.666666666666667	0.333333333333333	-0.333333333333333	0.333333333333333	-0.666666666666667	-0.666666666666667	0.666666666666667	0.333333333333333	-0.333333333333333	0.333333333333333	-0.666666666666667	0.444444444444444	0.388888888888889	0.222222222222222	-0.0555555555555556	-0.666666666666667	-1	-0.333333333333333	-0.166666666666667	-0.333333333333333	-0.833333333333333	0	0.333333333333333	0.5	0.166666666666667	0.666666666666667
EE	1	23	eesti	-0.666666666666667	-0.333333333333333	-0.333333333333333	-0.333333333333333	-0.333333333333333	-0.666666666666667	0.333333333333333	0.666666666666667	0.333333333333333	0.333333333333333	1	0	0.666666666666667	0.333333333333333	0.666666666666667	0.333333333333333	-0.333333333333333	-0.333333333333333	0.333333333333333	0.333333333333333	0.333333333333333	0.333333333333333	-0.333333333333333	0.666666666666667	0.666666666666667	1	0.666666666666667	0.666666666666667	1	0.333333333333333	-0.444444444444444	0.444444444444444	0.222222222222222	0.277777777777778	0.722222222222222	-0.333333333333333	-0.333333333333333	-0.333333333333333	0	-0.333333333333333	-0.666666666666667	0.333333333333333	0.5	0.666666666666667	0.5	0.833333333333333
EE	1	18	eesti	-1	-0.333333333333333	-1	-0.666666666666667	-0.333333333333333	-1	1	0.666666666666667	0.333333333333333	0.666666666666667	1	0.333333333333333	0.666666666666667	0.333333333333333	-0.333333333333333	0.666666666666667	-0.333333333333333	-0.333333333333333	0	-1	0.333333333333333	-1	-0.333333333333333	-0.333333333333333	0.666666666666667	1	1	1	1	-0.333333333333333	-0.722222222222222	0.666666666666667	0.111111111111111	-0.388888888888889	0.722222222222222	-0.833333333333333	-0.666666666666667	-1	-0.666666666666667	-0.5	-0.833333333333333	0.666666666666667	0.5	0.666666666666667	0.5	0.833333333333333
EE	1	19	eesti	-0.666666666666667	-1	-0.333333333333333	-0.333333333333333	-0.666666666666667	-1	1	0.333333333333333	-0.333333333333333	0.666666666666667	-0.333333333333333	0.333333333333333	1	-0.666666666666667	-1	0.333333333333333	0.666666666666667	1	0.333333333333333	0.666666666666667	0.666666666666667	-0.333333333333333	-1	0.333333333333333	0.666666666666667	-0.333333333333333	0.333333333333333	-0.333333333333333	0.333333333333333	-0.333333333333333	-0.666666666666667	0.277777777777778	0.222222222222222	0.111111111111111	0.0555555555555556	-0.5	-1	-0.166666666666667	0	-0.166666666666667	-1	0.833333333333333	-0.333333333333333	0.166666666666667	0.666666666666667	-0.5
EE	1	19	eesti	-0.666666666666667	0.666666666666667	-1	-0.666666666666667	0.333333333333333	-0.666666666666667	0.666666666666667	0.333333333333333	0.333333333333333	0.333333333333333	0.333333333333333	0.666666666666667	1	0.666666666666667	0.666666666666667	0.333333333333333	0	0.666666666666667	0.333333333333333	0.333333333333333	0	-0.333333333333333	-0.666666666666667	0	0.333333333333333	-0.333333333333333	0.333333333333333	-0.333333333333333	-0.666666666666667	-0.333333333333333	-0.333333333333333	0.444444444444444	0.555555555555556	-0.0555555555555556	-0.166666666666667	-0.5	0.166666666666667	-0.833333333333333	-0.5	0.5	-0.5	0.666666666666667	0.166666666666667	0.5	0.333333333333333	0.5
EE	2	19	eesti	0.333333333333333	-0.333333333333333	0.333333333333333	-0.666666666666667	-0.333333333333333	-0.333333333333333	0.666666666666667	-0.333333333333333	0.333333333333333	-0.333333333333333	-0.666666666666667	0.333333333333333	0.666666666666667	0.666666666666667	0.666666666666667	0.333333333333333	0.333333333333333	-0.666666666666667	0.666666666666667	1	0.333333333333333	0.333333333333333	0	0.333333333333333	0.666666666666667	-0.333333333333333	0.666666666666667	0.666666666666667	-0.333333333333333	0.666666666666667	-0.166666666666667	0	0.333333333333333	0.444444444444444	0.333333333333333	0.333333333333333	-0.166666666666667	0.333333333333333	-0.166666666666667	0	-0.333333333333333	0.333333333333333	0	0.5	-0.5	-0.5
EE	2	19	eesti	0.333333333333333	0.333333333333333	0.333333333333333	-0.333333333333333	-0.333333333333333	-0.333333333333333	0.666666666666667	0.333333333333333	-0.333333333333333	0.333333333333333	-0.666666666666667	0.666666666666667	0.666666666666667	1	1	0.333333333333333	0.666666666666667	-0.333333333333333	0.666666666666667	1	0.666666666666667	-0.333333333333333	0.666666666666667	0.666666666666667	0.333333333333333	0.333333333333333	0.666666666666667	-0.333333333333333	-0.666666666666667	0.333333333333333	0	0.166666666666667	0.555555555555556	0.555555555555556	0.111111111111111	0	0.333333333333333	0.333333333333333	0.166666666666667	-0.333333333333333	-0.333333333333333	0.666666666666667	0.333333333333333	-0.5	0.333333333333333	-0.166666666666667
EE	2	19	eesti	0.333333333333333	-0.333333333333333	-0.666666666666667	-0.333333333333333	0.333333333333333	0.333333333333333	0.333333333333333	0.666666666666667	-0.666666666666667	0.333333333333333	-0.333333333333333	0.333333333333333	0.666666666666667	1	0.333333333333333	0.666666666666667	0	0.333333333333333	0.333333333333333	-0.333333333333333	0.666666666666667	-0.666666666666667	0.333333333333333	0.666666666666667	-0.333333333333333	-0.333333333333333	0.333333333333333	0.333333333333333	-0.333333333333333	-0.333333333333333	-0.0555555555555556	0.111111111111111	0.5	0.166666666666667	-0.111111111111111	0	0.166666666666667	-0.166666666666667	0	0	0	0.333333333333333	0	0	0	0
EE	2	18	eesti	-1	1	-0.666666666666667	-1	0.333333333333333	-1	0.333333333333333	1	1	1	1	1	0.666666666666667	0.333333333333333	1	1	0	0	1	0.666666666666667	0	-1	-1	1	0.666666666666667	0.666666666666667	1	1	0.666666666666667	-0.333333333333333	-0.388888888888889	0.888888888888889	0.5	0.111111111111111	0.611111111111111	-0.333333333333333	0.166666666666667	-0.833333333333333	-0.833333333333333	-0.166666666666667	-0.833333333333333	0.333333333333333	1	1	1	1
EE	2	28	eesti	-0.666666666666667	-0.333333333333333	-0.666666666666667	-0.333333333333333	-0.333333333333333	-0.666666666666667	0.333333333333333	1	1	0.333333333333333	0.666666666666667	-0.666666666666667	0.666666666666667	1	0.666666666666667	0.666666666666667	0.666666666666667	-0.333333333333333	0.333333333333333	0.666666666666667	0.333333333333333	1	-0.666666666666667	0.333333333333333	0.666666666666667	0.666666666666667	0.666666666666667	0.666666666666667	0.666666666666667	0.666666666666667	-0.5	0.444444444444444	0.555555555555556	0.333333333333333	0.666666666666667	-0.5	-0.5	-0.5	-0.333333333333333	-0.333333333333333	-0.666666666666667	0.5	0.666666666666667	0.833333333333333	0.5	0.5
EE	1	21	eesti	-0.666666666666667	0.666666666666667	-0.666666666666667	-1	0.666666666666667	0	1	0.666666666666667	0.666666666666667	0.333333333333333	1	1	1	-1	0	0.666666666666667	-0.666666666666667	-0.333333333333333	0.666666666666667	-0.333333333333333	0.666666666666667	-0.333333333333333	-1	0.666666666666667	0.666666666666667	-0.666666666666667	0.666666666666667	0	-0.333333333333333	-0.666666666666667	-0.166666666666667	0.777777777777778	-0.0555555555555556	0.0555555555555555	-0.0555555555555556	-0.5	0.5	-0.666666666666667	-1	0.5	-0.5	0.833333333333333	0.666666666666667	0.666666666666667	0.166666666666667	0.833333333333333
EE	1	20	eesti	-1	-0.666666666666667	-0.333333333333333	-1	0.333333333333333	-0.666666666666667	1	1	1	0.666666666666667	1	1	1	0.333333333333333	0.333333333333333	1	0	-0.333333333333333	0.666666666666667	-0.666666666666667	0.666666666666667	-0.333333333333333	-0.333333333333333	1	0	0	0.666666666666667	0.333333333333333	-0.333333333333333	-0.333333333333333	-0.555555555555556	0.944444444444444	0.388888888888889	0.166666666666667	0.0555555555555556	-0.833333333333333	-0.833333333333333	-0.666666666666667	-1	0	-0.666666666666667	1	1	0.666666666666667	0.833333333333333	1
EE	2	19	eesti	0.666666666666667	1	0.333333333333333	-0.333333333333333	0.666666666666667	0.666666666666667	0	0.333333333333333	-0.333333333333333	-0.333333333333333	0.333333333333333	0.333333333333333	0.666666666666667	-0.333333333333333	1	0.333333333333333	0.333333333333333	0.333333333333333	-0.666666666666667	0.333333333333333	0.666666666666667	-0.333333333333333	0.333333333333333	1	-0.333333333333333	0.333333333333333	0.333333333333333	0	-0.333333333333333	-0.333333333333333	0.5	0.0555555555555556	0.388888888888889	0.222222222222222	-0.0555555555555556	0.833333333333333	0.833333333333333	0.333333333333333	-0.166666666666667	0.666666666666667	0.5	0.166666666666667	0.166666666666667	-0.166666666666667	-0.166666666666667	0.333333333333333
EE	2	20	eesti	1	0.666666666666667	1	1	0.666666666666667	0.666666666666667	0.333333333333333	-0.666666666666667	-0.333333333333333	0.333333333333333	0.333333333333333	1	0.666666666666667	0.666666666666667	1	-0.666666666666667	0.333333333333333	0.333333333333333	0.333333333333333	1	1	1	1	1	-1	1	0	-1	-1	0.333333333333333	0.833333333333333	0.166666666666667	0.388888888888889	0.888888888888889	-0.277777777777778	0.833333333333333	0.833333333333333	0.833333333333333	1	0.5	0.833333333333333	0.5	-0.666666666666667	-0.5	0.5	-0.166666666666667
EE	2	26	eesti	0	-0.666666666666667	0.333333333333333	0	0.333333333333333	0	0.333333333333333	-0.666666666666667	0.333333333333333	0.333333333333333	0	-0.666666666666667	0.666666666666667	0.333333333333333	1	0.333333333333333	0.666666666666667	-0.666666666666667	0.333333333333333	1	1	0	0.333333333333333	1	-0.666666666666667	-0.333333333333333	0	-0.666666666666667	-0.666666666666667	-0.333333333333333	0	-0.0555555555555556	0.388888888888889	0.611111111111111	-0.444444444444444	-0.166666666666667	-0.333333333333333	0.5	0.166666666666667	0.5	-0.333333333333333	0.666666666666667	-0.333333333333333	0.333333333333333	0.333333333333333	0.166666666666667
EE	2	19	eesti	-1	-1	-0.666666666666667	-0.666666666666667	0	-0.666666666666667	0.666666666666667	-0.333333333333333	0.666666666666667	0.333333333333333	1	1	0.333333333333333	0.666666666666667	1	1	0.666666666666667	0.666666666666667	0.333333333333333	1	1	-0.666666666666667	0.333333333333333	0.666666666666667	0.666666666666667	0.666666666666667	0.666666666666667	0	0	-0.666666666666667	-0.666666666666667	0.555555555555556	0.722222222222222	0.444444444444444	0.222222222222222	-0.833333333333333	-1	-0.833333333333333	-0.833333333333333	0.166666666666667	-0.833333333333333	0.5	-0.166666666666667	0.5	0	1
EE	2	19	eesti	0.333333333333333	0.333333333333333	0.333333333333333	0.333333333333333	-0.333333333333333	-0.333333333333333	-0.333333333333333	0.333333333333333	0.333333333333333	-0.333333333333333	0.333333333333333	0	-0.333333333333333	0.333333333333333	1	0.333333333333333	0.333333333333333	0.333333333333333	0.666666666666667	0.666666666666667	1	-0.333333333333333	-0.333333333333333	0.666666666666667	-1	0	0.333333333333333	-0.333333333333333	0	0.666666666666667	0.111111111111111	0.0555555555555556	0.333333333333333	0.388888888888889	-0.0555555555555556	0.333333333333333	0	0.5	0.333333333333333	0	-0.166666666666667	0	0.333333333333333	0	-0.333333333333333	0.333333333333333
EE	1	19	eesti	-0.666666666666667	-0.666666666666667	-0.666666666666667	-0.333333333333333	-0.666666666666667	-0.333333333333333	0.333333333333333	0	-1	0	-0.333333333333333	0.666666666666667	0.666666666666667	1	1	-0.333333333333333	-0.666666666666667	-0.333333333333333	0.666666666666667	0.666666666666667	1	0.666666666666667	0.666666666666667	0.666666666666667	0.666666666666667	0.333333333333333	1	0.333333333333333	0.333333333333333	0.333333333333333	-0.555555555555556	-0.0555555555555556	0.222222222222222	0.722222222222222	0.5	-0.666666666666667	-0.5	-0.666666666666667	-0.166666666666667	-0.166666666666667	-0.666666666666667	0.333333333333333	-0.166666666666667	-0.833333333333333	-0.166666666666667	-0.166666666666667
EE	2	19	eesti	-1	-1	-1	-1	-0.333333333333333	-1	1	1	1	1	1	1	1	1	1	1	0.666666666666667	-0.333333333333333	0.666666666666667	1	1	0.333333333333333	-1	0.666666666666667	1	-0.666666666666667	1	0.666666666666667	-0.333333333333333	-0.333333333333333	-0.888888888888889	1	0.722222222222222	0.444444444444444	0.222222222222222	-0.833333333333333	-1	-1	-0.833333333333333	0	-0.833333333333333	1	0.833333333333333	0.833333333333333		1
EE	1	19	eesti	-1	-1	-0.666666666666667	-1	-0.666666666666667	-1	1	1	0.666666666666667	1	-0.666666666666667	1	0.333333333333333	0.666666666666667	0.666666666666667	0.666666666666667	-0.333333333333333	-0.333333333333333	0.666666666666667	0	0	1	-0.666666666666667	0.333333333333333	1	1	1	1	0.333333333333333	0	-0.888888888888889	0.666666666666667	0.277777777777778	0.222222222222222	0.722222222222222	-1	-1	-0.833333333333333	-1	-0.833333333333333	-1	0.833333333333333	0.666666666666667	0.833333333333333	1	0.166666666666667
EE	2	18	eesti	-0.666666666666667	-0.333333333333333	-0.333333333333333	-0.333333333333333	0	0	0.333333333333333	0	-0.333333333333333	-0.333333333333333	0.333333333333333	0.666666666666667	1	0.333333333333333	1	0.333333333333333	0.666666666666667	0.333333333333333	0.666666666666667	1	0.666666666666667	0.333333333333333	0.333333333333333	0.666666666666667	-0.333333333333333	0	0.666666666666667	0	-0.333333333333333	-0.333333333333333	-0.277777777777778	0.111111111111111	0.611111111111111	0.611111111111111	-0.0555555555555556	-0.333333333333333	-0.166666666666667	-0.333333333333333	-0.333333333333333	0.166666666666667	-0.166666666666667	0.333333333333333	0.5	-0.5	-0.333333333333333	0.333333333333333
EE	2	19	eesti	0.333333333333333	0.333333333333333	-0.666666666666667	0.333333333333333	-0.666666666666667	-0.666666666666667	0.666666666666667	0.333333333333333	0.333333333333333	-0.333333333333333	-0.333333333333333	0.333333333333333	0.666666666666667	-1	0.666666666666667	-0.333333333333333	0	-0.333333333333333	0.666666666666667	0.333333333333333	0	-0.666666666666667	-0.333333333333333	0.666666666666667	0.666666666666667	0.666666666666667	0.666666666666667	0.666666666666667	0.333333333333333	0.666666666666667	-0.166666666666667	0.166666666666667	-0.0555555555555556	0.111111111111111	0.611111111111111	-0.166666666666667	0.5	-0.666666666666667	0.333333333333333	-0.666666666666667	-0.666666666666667	0.5	0	0.5	0	-0.333333333333333
EE	2	18	eesti	-0.333333333333333	1	-0.666666666666667	0.333333333333333	0.333333333333333	-0.666666666666667	-0.333333333333333	-0.333333333333333	-0.333333333333333	-0.333333333333333	0	-0.666666666666667	1	0.333333333333333	-0.666666666666667	-0.333333333333333	0	-0.666666666666667	-0.333333333333333	0	0	-0.666666666666667	0.666666666666667	0.333333333333333	0.333333333333333	-1	0	0.333333333333333	-0.666666666666667	-0.333333333333333	9.25185853854297e-18	-0.333333333333333	-0.0555555555555555	0	-0.222222222222222	0	0.333333333333333	-0.5	0.5	0.333333333333333	-0.166666666666667	-0.666666666666667	-0.5	-0.166666666666667	-0.166666666666667	0
EE	1	19	eesti	-0.666666666666667	-0.666666666666667	-0.666666666666667	-0.333333333333333	-0.333333333333333	-0.333333333333333	0.333333333333333	0.333333333333333	0.333333333333333	0.666666666666667	0.333333333333333	0.333333333333333	0.666666666666667	0.333333333333333	0.333333333333333	0.666666666666667	0.333333333333333	-0.333333333333333	0.333333333333333	0.333333333333333	0.666666666666667	0.666666666666667	-0.333333333333333	0.333333333333333	0.333333333333333	-0.333333333333333	0.666666666666667	0.666666666666667	0.333333333333333	0.333333333333333	-0.5	0.388888888888889	0.333333333333333	0.333333333333333	0.333333333333333	-0.5	-0.666666666666667	-0.5	-0.166666666666667	-0.333333333333333	-0.5	0.333333333333333	0.333333333333333	0.333333333333333	0.5	0.5
EE	2	19	eesti	-1	-0.333333333333333	-0.666666666666667	-1	0.666666666666667	-1	1	1	1	0.666666666666667	1	0.666666666666667	1	1	1	1	1	0.333333333333333	1	-0.333333333333333	1	1	-0.666666666666667	1	-0.333333333333333	-0.333333333333333	0.333333333333333	0.666666666666667	0.333333333333333	0.333333333333333	-0.555555555555556	0.888888888888889	0.888888888888889	0.5	0.166666666666667	-0.833333333333333	-0.666666666666667	-0.833333333333333	-1	0.666666666666667	-1	1	0.333333333333333	0.666666666666667	0.666666666666667	1
EE	1	18	eesti	-1	-0.666666666666667	-0.666666666666667	-0.333333333333333	0	-0.333333333333333	0.666666666666667	0	0	0.333333333333333	0	0.333333333333333	1	0.333333333333333	0.666666666666667	0	0.333333333333333	0.333333333333333	0.666666666666667	0.666666666666667	0.666666666666667	0.333333333333333	-0.333333333333333	0	1	0	0.333333333333333	0.333333333333333	-0.333333333333333	0.666666666666667	-0.5	0.222222222222222	0.444444444444444	0.333333333333333	0.333333333333333	-0.833333333333333	-0.5	-0.333333333333333	-0.5	0.166666666666667	-0.333333333333333	0.666666666666667	0	0.166666666666667	0.166666666666667	0
EE	1	20	eesti	0	-1	0	0	0.666666666666667	0	1	1	0.333333333333333	1	0	-0.666666666666667	1	-1	0.666666666666667	1	0	0	1	-0.333333333333333	0	-1	-1	1	0	0.666666666666667	1	0	-0.666666666666667		-0.0555555555555556	0.444444444444444	0.277777777777778	-0.0555555555555556		0.166666666666667	-0.833333333333333	-0.166666666666667	0	0.333333333333333	-0.333333333333333	0.166666666666667	0.5	0.166666666666667	0.5	0.333333333333333
EE	2	18	eesti	0.666666666666667	0.666666666666667	0.333333333333333	0	0.333333333333333	-0.666666666666667	1	0.333333333333333	0	0.333333333333333	0.333333333333333	1	0.666666666666667	0.333333333333333	1	0	0	0.333333333333333	0.333333333333333	0.666666666666667	1	0	0.333333333333333	1	1	0.333333333333333	0.333333333333333	0.333333333333333	-0.333333333333333	-1	0.222222222222222	0.5	0.388888888888889	0.555555555555556	0.111111111111111	0.333333333333333	0.833333333333333	0.5	-0.166666666666667	0.333333333333333	-0.666666666666667	1	0.166666666666667	0.166666666666667	0.333333333333333	0.5
EE	1	19	eesti	0.333333333333333	0.333333333333333	-0.666666666666667	-0.666666666666667	0.666666666666667	-0.333333333333333	1	0.666666666666667	0.666666666666667	0.666666666666667	1	1	1	0	0.666666666666667	0.333333333333333	0.333333333333333	-0.333333333333333	0.666666666666667	0.333333333333333	1	0.333333333333333	-0.666666666666667	0.333333333333333	0.333333333333333	0.666666666666667	0.333333333333333	0.333333333333333	0	-0.333333333333333	-0.0555555555555556	0.833333333333333	0.333333333333333	0.333333333333333	0.222222222222222	0.333333333333333	0.333333333333333	-0.5	-0.666666666666667	0.666666666666667	-0.333333333333333	1	0.166666666666667	0.666666666666667	0.666666666666667	0.833333333333333
EE	2	21	eesti	0.333333333333333	0.666666666666667	-0.333333333333333	-0.333333333333333	0.333333333333333	-0.666666666666667	0.333333333333333	0.666666666666667	0.666666666666667	0.666666666666667	0.666666666666667	0.333333333333333	0.333333333333333	0.333333333333333	0.666666666666667	0.333333333333333	1	0.333333333333333	0.333333333333333	0.666666666666667	-0.333333333333333	-1	-0.666666666666667	0.666666666666667	0.666666666666667	0.333333333333333	-0.666666666666667	0.666666666666667	0	-0.666666666666667	0	0.555555555555556	0.5	-0.0555555555555556	0.0555555555555556	0.5	0.5	-0.333333333333333	-0.333333333333333	0.5	-0.333333333333333	0.666666666666667	0.833333333333333	0.5	0.833333333333333	0.666666666666667
EE	1	20	eesti	-0.666666666666667	0	-0.333333333333333	-0.666666666666667	-0.333333333333333	0.333333333333333	0.333333333333333	-0.333333333333333	0	0	-0.333333333333333	-0.666666666666667	1	-0.333333333333333	0.333333333333333	-0.333333333333333	-0.333333333333333	-0.666666666666667	0.333333333333333	0.666666666666667	0.666666666666667	-0.666666666666667	0	0.333333333333333	-0.333333333333333	1	0.333333333333333	0.333333333333333	-0.666666666666667	0.333333333333333	-0.277777777777778	-0.166666666666667	-0.0555555555555555	0.222222222222222	0.166666666666667	-0.166666666666667	-0.333333333333333	-0.333333333333333	-0.666666666666667	-0.166666666666667	0	0.333333333333333	-0.333333333333333	0.166666666666667	0	-0.333333333333333
EE	1		eesti	-0.333333333333333	0.666666666666667	-0.333333333333333	-0.333333333333333	0.666666666666667	-0.333333333333333	0.333333333333333	0.333333333333333	0	-0.333333333333333	0.333333333333333	0.666666666666667	1	0.333333333333333	0.333333333333333	0.333333333333333	0.666666666666667	0	0.333333333333333	-0.333333333333333	0.333333333333333	-0.333333333333333	-0.333333333333333	0.333333333333333	0.333333333333333	-0.333333333333333	0	0.333333333333333	-0.666666666666667	-0.666666666666667	0	0.222222222222222	0.444444444444444	0	-0.166666666666667	0	0.5	-0.5	-0.5	0.666666666666667	-0.333333333333333	0.5	0.333333333333333	0.166666666666667	-0.166666666666667	0.333333333333333
EE	1	19	eesti	-0.333333333333333	-0.666666666666667	0	-0.666666666666667	-0.666666666666667	-0.666666666666667	0.666666666666667	0.333333333333333	0.333333333333333	0.666666666666667	0.333333333333333	0.333333333333333	1	1	1	1	1	-0.333333333333333	-0.333333333333333	0.666666666666667	0.333333333333333	-0.666666666666667	-0.333333333333333	0.333333333333333	1	0.333333333333333	0.666666666666667	1	0.333333333333333	0.333333333333333	-0.5	0.444444444444444	0.777777777777778	0	0.611111111111111	-0.333333333333333	-0.5	-0.166666666666667	-0.333333333333333	-0.666666666666667	-0.5	0.333333333333333	-0.166666666666667	0.5	0	0.666666666666667
EE	2	19	eesti	-0.666666666666667	-1	-0.666666666666667	-1	-0.333333333333333	-0.666666666666667	1	1	-0.333333333333333	0	0.333333333333333	1	1	1	1	0.666666666666667	0.333333333333333	-0.333333333333333	0.333333333333333	0.666666666666667	1	0.666666666666667	-0.666666666666667	1	1	-0.666666666666667	1	-0.666666666666667	-1	0	-0.722222222222222	0.5	0.611111111111111	0.5	-0.0555555555555555	-0.5	-0.666666666666667	-0.166666666666667	-0.833333333333333	-0.333333333333333	-0.833333333333333	0	0	-0.5	0.166666666666667	-0.166666666666667
EE	2	19	eesti	0.333333333333333	0.333333333333333	-0.333333333333333	0.333333333333333	0.333333333333333	0.333333333333333	0.666666666666667	0.666666666666667	0.333333333333333	0.666666666666667	0.333333333333333	0.666666666666667	0.333333333333333	0.333333333333333	0.666666666666667	0.333333333333333	0	0.666666666666667	0.333333333333333	0	0.333333333333333	0.333333333333333	0.333333333333333	0.333333333333333	-0.333333333333333	-0.333333333333333	0	0	0	-0.333333333333333	0.222222222222222	0.555555555555556	0.388888888888889	0.277777777777778	-0.166666666666667	0.333333333333333	-0.166666666666667	-0.333333333333333	-0.166666666666667	0.333333333333333	0.333333333333333	0.666666666666667	0.5	0	0.666666666666667	0.333333333333333
EE	2	19	eesti	-1	-0.666666666666667	-1	-0.333333333333333	-0.666666666666667	-0.666666666666667	0.666666666666667	0.666666666666667	0.666666666666667	0.666666666666667	0.333333333333333	0	0.666666666666667	0.666666666666667	0.666666666666667	0.666666666666667	1	-0.333333333333333	0.333333333333333	0.666666666666667	0.666666666666667	0.333333333333333	-0.333333333333333	0.333333333333333	0.666666666666667	0.666666666666667	0.666666666666667	0.333333333333333	0.333333333333333	0.333333333333333	-0.722222222222222	0.5	0.555555555555556	0.333333333333333	0.5	-0.833333333333333	-0.833333333333333	-0.833333333333333	-0.166666666666667	-0.666666666666667	-0.666666666666667	0.833333333333333	0.333333333333333	0.666666666666667	0.5	0.333333333333333
EE	2	20	eesti	-0.666666666666667	-1	-1	-1	-1	-1	0.666666666666667	0	0.333333333333333	1	-0.333333333333333	1	0.333333333333333	0.666666666666667	0.333333333333333	1	0.666666666666667	0.333333333333333	1	0.666666666666667	0.666666666666667	-0.666666666666667	0.333333333333333	1	1	0.333333333333333	1	0.666666666666667	1	0.666666666666667	-0.944444444444444	0.444444444444444	0.555555555555556	0.5	0.777777777777778	-0.5	-0.666666666666667	-1	-0.833333333333333	-0.833333333333333	-1	0.833333333333333	0.166666666666667	0.666666666666667	0.666666666666667	-0.166666666666667
EE	2	18	eesti	0.333333333333333	1	1	-0.333333333333333	-0.333333333333333	0	0.333333333333333	0.333333333333333	0.333333333333333	-0.666666666666667	0	-0.333333333333333	1	0	1	0.666666666666667	0	-0.666666666666667	-0.333333333333333	1	0	-1	0	0	0.333333333333333	0.333333333333333	1	1	-0.333333333333333	0.333333333333333	0.277777777777778	0	0.333333333333333	-0.0555555555555556	0.444444444444444	0.5	0.666666666666667	0.666666666666667	-0.333333333333333	-0.5	-0.166666666666667	0.333333333333333	0.166666666666667	0.5	-0.333333333333333	0.166666666666667
EE	1	19	eesti	-0.333333333333333	-0.333333333333333	-0.666666666666667	-0.333333333333333	-0.333333333333333	-0.666666666666667	0.333333333333333	-0.333333333333333	0.666666666666667	0.666666666666667	0.666666666666667	-0.333333333333333	1	0.333333333333333	0.333333333333333	0.666666666666667	0.333333333333333	0.333333333333333	0.333333333333333	0	0.666666666666667	-0.333333333333333	-0.333333333333333	0.333333333333333	1	1	0.666666666666667	0.333333333333333	0.666666666666667	0.333333333333333	-0.444444444444444	0.277777777777778	0.5	0.111111111111111	0.666666666666667	-0.166666666666667	-0.5	-0.5	0	-0.333333333333333	-0.666666666666667	0.166666666666667	-0.5	0.666666666666667	0.5	0.666666666666667
EE	2	19	eesti	-0.666666666666667	0.666666666666667	-0.333333333333333	-0.666666666666667	-0.666666666666667	-0.666666666666667	0.333333333333333	0.333333333333333	0	0	0.333333333333333	0.333333333333333	1	0.333333333333333	1	0.333333333333333	0.666666666666667	0.333333333333333	0	0.666666666666667	0.666666666666667	-0.333333333333333	-0.333333333333333	0.666666666666667	0.666666666666667	0.333333333333333	0.666666666666667	0.333333333333333	0.666666666666667	0.333333333333333	-0.388888888888889	0.222222222222222	0.611111111111111	0.222222222222222	0.5	-0.166666666666667	0.666666666666667	-0.333333333333333	-0.833333333333333	-0.5	-0.666666666666667	0.333333333333333	0	0.333333333333333	-0.166666666666667	0.5
EE	1	19	eesti	1	0.666666666666667	-0.333333333333333	0.666666666666667	0.333333333333333	0.333333333333333	-0.333333333333333	-0.666666666666667	0.666666666666667	0.333333333333333	-0.333333333333333	-1	0.333333333333333	-0.333333333333333	0.333333333333333	0.333333333333333	0.333333333333333	-0.333333333333333	0.333333333333333	-0.333333333333333	-0.666666666666667	-1	-0.333333333333333	0.666666666666667	-0.333333333333333	-0.666666666666667	-0.333333333333333	0.333333333333333	0.333333333333333	0.666666666666667	0.444444444444444	-0.222222222222222	0.111111111111111	-0.222222222222222	0	0.666666666666667	0.666666666666667	0	0.833333333333333	0	-0.166666666666667	-0.5	-0.166666666666667	0.833333333333333	0	-0.333333333333333
EE	1	19	eesti	-0.666666666666667	0.666666666666667	-0.666666666666667	-0.666666666666667	0.666666666666667	-1	-0.333333333333333	-0.666666666666667	0.666666666666667	-0.333333333333333	1	-0.666666666666667	0.666666666666667	0.333333333333333	-0.666666666666667	1	-1	-0.666666666666667	-0.333333333333333	0	0.666666666666667	-1	0.333333333333333	0.666666666666667	1	0.666666666666667	0.666666666666667	0.666666666666667	0	0.333333333333333	-0.277777777777778	-0.0555555555555555	-0.0555555555555556	0.0555555555555555	0.555555555555556	-0.666666666666667	0	-0.833333333333333	-0.5	0.5	-0.833333333333333	-0.166666666666667	-0.833333333333333	0.5	0.333333333333333	0.666666666666667
EE	1	19	eesti	-0.666666666666667	-0.666666666666667	-0.666666666666667	-0.666666666666667	-0.333333333333333	-0.666666666666667	0.666666666666667	0.666666666666667	0	0.333333333333333	-0.333333333333333	1	0.333333333333333	0	0.333333333333333	0.333333333333333	0	0	0.333333333333333	0.333333333333333	0.666666666666667	0.666666666666667	0	0.333333333333333	0.666666666666667	0.666666666666667	0.666666666666667	0.333333333333333	0.333333333333333	0.666666666666667	-0.611111111111111	0.388888888888889	0.166666666666667	0.388888888888889	0.555555555555556	-0.666666666666667	-0.833333333333333	-0.5	-0.5	0	-0.666666666666667	0.666666666666667	0.333333333333333	0.166666666666667	0.166666666666667	-0.166666666666667
EE	2	20	eesti	-0.666666666666667	0.333333333333333	-0.333333333333333	0	0.333333333333333	0	0.333333333333333	0.666666666666667	0.333333333333333	-0.333333333333333	-0.666666666666667	-0.333333333333333	0.333333333333333	0.666666666666667	0.666666666666667	0	0.333333333333333	-0.333333333333333	0.666666666666667	0.333333333333333	-0.333333333333333	-0.666666666666667	-0.333333333333333	0.333333333333333	-0.333333333333333	0.666666666666667	0.333333333333333	-0.333333333333333	-0.666666666666667	-0.333333333333333	-0.0555555555555556	0	0.277777777777778	0	-0.111111111111111	-0.166666666666667	0.333333333333333	0	-0.166666666666667	0.5	0	0.333333333333333	0.166666666666667	0.333333333333333	-0.333333333333333	-0.666666666666667
EE	2	19	eesti	-0.333333333333333	0.333333333333333	0.333333333333333	-0.666666666666667	-0.333333333333333	-0.666666666666667	1	0.333333333333333	0.666666666666667	0.333333333333333	0.333333333333333	1	0.666666666666667	0.666666666666667	1	0.666666666666667	0.666666666666667	-0.333333333333333	0.666666666666667	1	1	1	-0.666666666666667	1	0.666666666666667	-0.333333333333333	0.666666666666667	0.666666666666667	0.333333333333333	0.666666666666667	-0.222222222222222	0.611111111111111	0.555555555555556	0.666666666666667	0.444444444444444	0	-0.166666666666667	0.333333333333333	-0.666666666666667	0	-0.5	1	0.5	0.5	0.5	0
EE	2	24	eesti	-0.666666666666667	-0.333333333333333	-0.333333333333333	-0.666666666666667	-0.666666666666667	-0.333333333333333	0.666666666666667	0.333333333333333	0	0.666666666666667	0.333333333333333	0.666666666666667	0.666666666666667	0	0.333333333333333	1	0	0	0.333333333333333	0.333333333333333	0.666666666666667	-0.333333333333333	-0.333333333333333	0.333333333333333	0.666666666666667	1	0.666666666666667	0	-0.333333333333333	-0.333333333333333	-0.5	0.444444444444444	0.333333333333333	0.166666666666667	0.277777777777778	-0.5	-0.5	0	-0.5	-0.5	-0.333333333333333	0.666666666666667	0.333333333333333	0.333333333333333	0.666666666666667	0.5
EE	2	20	eesti	-1	0.333333333333333	0	-1	1	-1	0.666666666666667	1	0.666666666666667	1	1	1	0.666666666666667	0.666666666666667	0	1	0.333333333333333	0.333333333333333	-0.333333333333333	-1	0.333333333333333	1	-0.666666666666667	1	0.666666666666667	-0.666666666666667	-0.333333333333333	1	-0.333333333333333	-0.666666666666667	-0.277777777777778	0.888888888888889	0.5	0.0555555555555556	-0.0555555555555555	-0.833333333333333	-0.166666666666667	-0.5	-1	0.5	-0.833333333333333	0.833333333333333	0.833333333333333	0.833333333333333	1	1
EE	1	24	eesti	-0.666666666666667	-0.666666666666667	-1	-0.666666666666667	-0.333333333333333	-0.666666666666667	0.666666666666667	0.666666666666667	0	0.666666666666667	1	0.666666666666667	0.666666666666667	0.666666666666667	0.666666666666667	1	0.666666666666667	-0.666666666666667	0.666666666666667	1	1	0.333333333333333	-0.333333333333333	0.666666666666667	1	0	0.666666666666667	0.333333333333333	-0.333333333333333	-0.333333333333333	-0.666666666666667	0.611111111111111	0.5	0.555555555555556	0.222222222222222	-0.833333333333333	-0.666666666666667	-1	-0.666666666666667	-0.166666666666667	-0.666666666666667	0.666666666666667	0.5	0.333333333333333	0.5	1
EE	1	20	eesti	0.333333333333333	0.666666666666667	0.333333333333333	-0.666666666666667	-0.333333333333333	-0.333333333333333	0.333333333333333	-0.333333333333333	-0.333333333333333	-0.666666666666667	-0.666666666666667	-0.333333333333333	0.666666666666667	0.666666666666667	1	-0.666666666666667	0.333333333333333	-0.666666666666667	1	1	1	-1	0.333333333333333	0.333333333333333	-1	0.666666666666667	0.666666666666667	0.333333333333333	-0.333333333333333	0.666666666666667	0	-0.333333333333333	0.222222222222222	0.444444444444444	0.166666666666667	0.5	0.666666666666667	0.333333333333333	-0.5	0.166666666666667	-0.333333333333333	0.333333333333333	0.166666666666667	-0.166666666666667	-0.333333333333333	-0.666666666666667
EE	1	18	eesti	-0.666666666666667	-0.666666666666667	-1	-1	-0.666666666666667	-0.666666666666667	0.666666666666667	0.333333333333333	0.333333333333333	-0.333333333333333	-0.333333333333333	0.333333333333333	0.333333333333333	1	-0.333333333333333	0.333333333333333	-0.666666666666667	-0.666666666666667	0.666666666666667	1	0.666666666666667	-0.333333333333333	0	0.666666666666667	0.666666666666667	0.333333333333333	1	0	-0.333333333333333	0.666666666666667	-0.777777777777778	0.166666666666667	9.25185853854297e-18	0.444444444444444	0.388888888888889	-0.833333333333333	-0.833333333333333	-1	-1	-0.166666666666667	-0.833333333333333	0.666666666666667	0	0.333333333333333	-0.166666666666667	0
EE	2	19	eesti	-0.333333333333333	0.333333333333333	-0.333333333333333	-0.666666666666667	-0.333333333333333	-0.333333333333333	0.666666666666667	0.666666666666667	0	0.333333333333333	0.666666666666667	0.333333333333333	0.333333333333333	1	0.666666666666667	1	0.666666666666667	0.333333333333333	0.333333333333333	0.333333333333333	0.333333333333333	-0.333333333333333	-0.333333333333333	0.666666666666667	0.666666666666667	1	0.666666666666667	0.666666666666667	0.333333333333333	0.333333333333333	-0.277777777777778	0.444444444444444	0.666666666666667	0.166666666666667	0.611111111111111	-0.333333333333333	0.166666666666667	-0.5	-0.5	-0.333333333333333	-0.5	0.666666666666667	0.5	0.166666666666667	0.5	0.666666666666667
EE	1	19	eesti	-0.333333333333333	0.333333333333333	-0.666666666666667	-0.666666666666667	0.333333333333333	-0.666666666666667	0.666666666666667	0.666666666666667	0.333333333333333	0.333333333333333	0.333333333333333	0.333333333333333	1	0.666666666666667	0.333333333333333	0	0	-0.666666666666667	0.333333333333333	1	0	-0.666666666666667	0	0.333333333333333	0.666666666666667	0.666666666666667	0.666666666666667	0	-0.333333333333333	-0.333333333333333	-0.277777777777778	0.444444444444444	0.222222222222222	0.166666666666667	0.222222222222222	-0.5	-0.166666666666667	-0.666666666666667	-0.666666666666667	0.166666666666667	-0.666666666666667	0.666666666666667	0.5	0.666666666666667	0.666666666666667	0
EE	2	19	eesti	-0.333333333333333	-1	-1	0	-1	-1	1	0	0	0.666666666666667	0.333333333333333	-0.666666666666667	0.333333333333333	1	0.666666666666667	0.666666666666667	0	0.666666666666667	1	1	0.333333333333333	1	-0.333333333333333	0.666666666666667	0	0.666666666666667	1	1	0.333333333333333	1	-0.722222222222222	0.222222222222222	0.555555555555556	0.611111111111111	0.666666666666667	-0.166666666666667	-0.666666666666667	-0.833333333333333	-0.333333333333333	-0.666666666666667	-1	0.833333333333333	0	-0.333333333333333	0.666666666666667	0.333333333333333
EE	2	19	eesti	-0.666666666666667	-0.333333333333333	-0.333333333333333	-0.666666666666667	-0.666666666666667	-0.666666666666667	0.666666666666667	0.666666666666667	0.666666666666667	0.666666666666667	0	0.666666666666667	0.666666666666667	0.333333333333333	0.333333333333333	1	-0.666666666666667	0.333333333333333	0.666666666666667	0.666666666666667	0.666666666666667	0.333333333333333	0.333333333333333	0.666666666666667	0.333333333333333	-0.666666666666667	1	0.666666666666667	0.333333333333333	0	-0.555555555555556	0.555555555555556	0.333333333333333	0.555555555555556	0.277777777777778	-0.666666666666667	-0.5	-0.5	-0.833333333333333	-0.5	-0.666666666666667	0.833333333333333	0.166666666666667	0.666666666666667	0.833333333333333	0.333333333333333
EE	1	19	eesti	-0.333333333333333	-0.666666666666667	-1	-1	1	-0.666666666666667	1	1	1	1	0.666666666666667	0.666666666666667	0.666666666666667	0.666666666666667	0.666666666666667	0.333333333333333	0.333333333333333	-0.666666666666667	0.333333333333333	-0.333333333333333	0	-0.666666666666667	-1	0.333333333333333	1	0	0.333333333333333	0.666666666666667	-0.333333333333333	-0.333333333333333	-0.444444444444444	0.888888888888889	0.333333333333333	-0.222222222222222	0.222222222222222	-0.5	-0.833333333333333	-0.833333333333333	-1	1	-0.833333333333333	1	0.833333333333333	1	1	0.833333333333333
EE	2	19	eesti	-0.666666666666667	-0.333333333333333	-1	-0.666666666666667	-0.666666666666667	-0.666666666666667	1	1	1	0.333333333333333	0.333333333333333	0.333333333333333	0.333333333333333	-0.333333333333333	1	0.333333333333333	0.333333333333333	-0.333333333333333	0.666666666666667	-0.333333333333333	0.333333333333333	-0.333333333333333	-0.666666666666667	0.333333333333333	0.666666666666667	0.333333333333333	0.333333333333333	0.666666666666667	0.666666666666667	0.666666666666667	-0.666666666666667	0.666666666666667	0.222222222222222	0	0.555555555555556	-0.5	-0.5	-1	-0.666666666666667	-0.666666666666667	-0.666666666666667	1	1	0.833333333333333	0.333333333333333	0.5
EE	1	19	eesti	-1	-0.666666666666667	-0.666666666666667	-0.666666666666667	0.333333333333333	-0.666666666666667	0.666666666666667	0.666666666666667	0.666666666666667	-0.333333333333333	0.666666666666667	0.333333333333333	1	1	0.333333333333333	0.666666666666667	0.333333333333333	-0.333333333333333	0.666666666666667	0.333333333333333	0.333333333333333	0.666666666666667	-0.333333333333333	0.666666666666667	0.333333333333333	-0.333333333333333	0.333333333333333	0.333333333333333	-0.333333333333333	-0.333333333333333	-0.555555555555556	0.444444444444444	0.5	0.388888888888889	0	-0.833333333333333	-0.833333333333333	-0.833333333333333	-0.833333333333333	-0.166666666666667	-0.666666666666667	0.666666666666667	0.5	0.666666666666667	0.166666666666667	0.666666666666667
EE	2	20	eesti	0.666666666666667	1	-0.333333333333333	-0.333333333333333	1	1	-0.333333333333333	-0.333333333333333	-0.333333333333333	0.333333333333333	0.666666666666667	0.666666666666667	-0.666666666666667	-1	0.333333333333333	0	0	-0.666666666666667	-0.666666666666667	-1	-0.666666666666667	-1	-0.666666666666667	0	-0.333333333333333	0.333333333333333	0.333333333333333	-0.666666666666667	-0.666666666666667	-0.666666666666667	0.5	0.111111111111111	-0.333333333333333	-0.666666666666667	-0.277777777777778	0.833333333333333	1	0	0	0.666666666666667	1	-0.166666666666667	0.166666666666667	0.333333333333333	0.166666666666667	0.5
EE	1	19	eesti	0	-0.666666666666667	-1	-0.666666666666667	0.333333333333333	0	0.666666666666667	0.666666666666667	-0.333333333333333	0.666666666666667	0.666666666666667	1	0.666666666666667	0	0.333333333333333	0.333333333333333	0.666666666666667	-0.333333333333333	0.333333333333333	0.666666666666667	0.666666666666667	0.666666666666667	-0.333333333333333	0.333333333333333	0.666666666666667	0.333333333333333	0.666666666666667	-0.333333333333333	-0.666666666666667	0.333333333333333	-0.333333333333333	0.555555555555556	0.277777777777778	0.388888888888889	0.166666666666667	-0.333333333333333	-0.833333333333333	-0.333333333333333	-0.5	0	-0.333333333333333	0.5	0.333333333333333	-0.5	0.666666666666667	0.666666666666667
EE	2	19	eesti	-1	0.666666666666667	-0.666666666666667	-0.666666666666667	0.666666666666667	-0.333333333333333	1	1	0.333333333333333	1	0.333333333333333	1	0.333333333333333	0.666666666666667	0.333333333333333	1	-1	0	1	-0.666666666666667	0.333333333333333	0.333333333333333	-0.333333333333333	1	-1	-0.666666666666667	0.333333333333333	-0.333333333333333	0.333333333333333	-0.333333333333333	-0.222222222222222	0.777777777777778	0.222222222222222	0.277777777777778	-0.277777777777778	-1	0.666666666666667	-0.833333333333333	-0.5	0.833333333333333	0	0.833333333333333	0	0.333333333333333	1	0.5
EE	1	20	eesti	-1	-0.333333333333333	-1	-0.666666666666667	-1	-1	1	0.666666666666667	1	-0.333333333333333	0.666666666666667	0.666666666666667	0.333333333333333	-0.666666666666667	0.333333333333333	0.333333333333333	-0.333333333333333	-1	0.333333333333333	0	-0.333333333333333	-0.333333333333333	-0.666666666666667	-0.666666666666667	0.666666666666667	-0.333333333333333	1	0.333333333333333	0.666666666666667	-0.333333333333333	-0.833333333333333	0.611111111111111	-0.166666666666667	-0.277777777777778	0.333333333333333	-0.833333333333333	-0.333333333333333	-1	-0.833333333333333	-0.666666666666667	-0.833333333333333	0.833333333333333	0.833333333333333	1	0	0.5
EE	1	19	eesti	-0.666666666666667	-0.666666666666667	-0.333333333333333	0	-0.333333333333333	-0.333333333333333	0.333333333333333	0	-0.333333333333333	0.333333333333333	0	0.333333333333333	1	0.333333333333333	0.333333333333333	0.333333333333333	-0.666666666666667	-0.333333333333333	0.666666666666667	0.666666666666667	1	0.666666666666667	0.666666666666667	0.333333333333333	0.666666666666667	0.333333333333333	1	0	-0.333333333333333	0.666666666666667	-0.388888888888889	0.111111111111111	0.166666666666667	0.666666666666667	0.388888888888889	-0.5	-0.666666666666667	-0.333333333333333	-0.166666666666667	-0.333333333333333	-0.5	0.166666666666667	-0.333333333333333	-0.333333333333333	0.333333333333333	0.166666666666667
EE	1	19	eesti	-0.333333333333333	0	-0.333333333333333	-0.333333333333333	0	-0.666666666666667	0.333333333333333	0	-0.333333333333333	-0.666666666666667	0.333333333333333	-0.333333333333333	0.333333333333333	-0.333333333333333	0.333333333333333	0.333333333333333	-0.333333333333333	0.666666666666667	0	1	1	0.333333333333333	0.666666666666667	1	1	0.666666666666667	0.666666666666667	1	0	0.333333333333333	-0.277777777777778	-0.111111111111111	0.166666666666667	0.666666666666667	0.611111111111111	-0.666666666666667	-0.333333333333333	-0.333333333333333	-0.333333333333333	0.166666666666667	-0.666666666666667	0.666666666666667	0	-0.5	-0.666666666666667	0
EE	1	19	eesti	-0.666666666666667	0.666666666666667	-0.333333333333333	0	-0.333333333333333	-0.666666666666667	-0.333333333333333	-0.333333333333333	0	0	-0.333333333333333	0.333333333333333	-0.333333333333333	-0.666666666666667	1	0.666666666666667	0.333333333333333	-0.333333333333333	0.666666666666667	0.666666666666667	0.666666666666667	0.666666666666667	0.333333333333333	0.666666666666667	0.666666666666667	0.666666666666667	0.666666666666667	0.333333333333333	0.333333333333333	0.666666666666667	-0.222222222222222	-0.111111111111111	0.111111111111111	0.611111111111111	0.555555555555556	-0.5	-0.166666666666667	-0.166666666666667	0.166666666666667	-0.333333333333333	-0.666666666666667	-0.166666666666667	-0.5	-0.166666666666667	-0.166666666666667	-0.5
EE	2	19	eesti	1	0.666666666666667	0.333333333333333	0.333333333333333	-0.666666666666667	0.666666666666667	0.666666666666667	0.666666666666667	0.666666666666667	0.333333333333333	-0.333333333333333	0.666666666666667	0.666666666666667	0.333333333333333	0.666666666666667	0.333333333333333	-0.666666666666667	-0.333333333333333	-0.333333333333333	0.333333333333333	0.666666666666667	-0.666666666666667	-0.666666666666667	0.333333333333333	0.666666666666667	1	0.666666666666667	0.333333333333333	-0.333333333333333	-0.333333333333333	0.388888888888889	0.444444444444444	0.166666666666667	-0.0555555555555556	0.333333333333333	1	0.833333333333333	0.5	0.666666666666667	-0.5	0.5	0.833333333333333	0.666666666666667	0.166666666666667	0.666666666666667	-0.333333333333333
EE	2	19	eesti	-0.333333333333333	-0.333333333333333	-0.333333333333333	-0.333333333333333	-0.333333333333333	-0.333333333333333	0.333333333333333	0.333333333333333	-0.333333333333333	0.333333333333333	0.666666666666667	0.333333333333333	0.333333333333333	0.666666666666667	0.666666666666667	0.666666666666667	0.666666666666667	0.333333333333333	0.666666666666667	0.666666666666667	0.666666666666667	0.666666666666667	0.666666666666667	0.666666666666667	0.666666666666667	0.333333333333333	0.666666666666667	0.333333333333333	0.666666666666667	0.666666666666667	-0.333333333333333	0.277777777777778	0.555555555555556	0.666666666666667	0.555555555555556	-0.333333333333333	-0.5	-0.333333333333333	0	-0.333333333333333	-0.5	0.333333333333333	0	0	0	0.5
EE	1	19	eesti	-0.666666666666667	-0.666666666666667	1	-1	-0.333333333333333	-1	1	1	1	0.666666666666667	1	1	0.666666666666667	0.333333333333333	0.666666666666667	0.666666666666667	-0.333333333333333	-0.666666666666667	0.666666666666667	0	0.666666666666667	1	-0.666666666666667	0.333333333333333	-0.333333333333333	0.333333333333333	0.666666666666667	1	0.666666666666667	-0.666666666666667	-0.444444444444444	0.944444444444444	0.222222222222222	0.333333333333333	0.277777777777778	-0.166666666666667	-0.166666666666667	0	-0.833333333333333	0	-1	1	0.833333333333333	0.833333333333333	0.166666666666667	0.833333333333333
EE	2	19	eesti	-1	-1	0.333333333333333	-1	0.333333333333333	-1	0.666666666666667	0.666666666666667	0.666666666666667	0.666666666666667	1	1	1	1	0.666666666666667	1	0.666666666666667	-0.333333333333333	-0.333333333333333	-0.333333333333333	0.333333333333333	-0.333333333333333	-0.333333333333333	1	-0.333333333333333	0.333333333333333	0.666666666666667	0.333333333333333	-0.333333333333333	0.666666666666667	-0.555555555555556	0.777777777777778	0.666666666666667	9.25185853854297e-18	0.222222222222222	-1	-1	-0.166666666666667	-0.833333333333333	0.5	-0.833333333333333	0.666666666666667	-0.166666666666667	0.833333333333333	0.166666666666667	1
EE	1	19	eesti	-0.666666666666667	-0.666666666666667	-0.666666666666667	-0.666666666666667	-0.333333333333333	-0.666666666666667	0.666666666666667	0.666666666666667	0	0	0.333333333333333	1	0.333333333333333	0.333333333333333	0.333333333333333	0.666666666666667	0.666666666666667	-0.333333333333333	0.333333333333333	0.666666666666667	0.666666666666667	0.333333333333333	0	0.666666666666667	0.333333333333333	0	0.333333333333333	0	0	0.333333333333333	-0.611111111111111	0.444444444444444	0.333333333333333	0.444444444444444	0.166666666666667	-0.666666666666667	-0.833333333333333	-0.666666666666667	-0.666666666666667	-0.333333333333333	-0.5	0.666666666666667	0.5	0	0	0.333333333333333
EE	1	19	eesti	-1	-1	-0.666666666666667	-1	-1	-1	0.666666666666667	0.666666666666667	-0.333333333333333	-0.333333333333333	0.333333333333333	0.666666666666667	0.666666666666667	-0.666666666666667	-0.666666666666667	0.333333333333333	-0.666666666666667	-0.666666666666667	0	0.666666666666667	-0.666666666666667	0.666666666666667	0.333333333333333	0.666666666666667	1	0.666666666666667	1	0	0.666666666666667	1	-0.944444444444444	0.277777777777778	-0.277777777777778	0.277777777777778	0.722222222222222	-1	-1	-0.833333333333333	-1	-0.833333333333333	-1	0.666666666666667	0.5	0.166666666666667	-0.5	0.333333333333333
FI	1	20		-0.666666666666667	-0.666666666666667	-1	-0.333333333333333	-0.333333333333333	0.333333333333333	0.333333333333333	1	0.666666666666667	0.666666666666667	-0.666666666666667	0.666666666666667	0.333333333333333	-0.666666666666667	1	0.666666666666667	0.333333333333333	0.666666666666667	1	1	0.333333333333333	0.333333333333333	-0.666666666666667	0.666666666666667	0.666666666666667	0.333333333333333	0.666666666666667	0.333333333333333	0.666666666666667	0.666666666666667	-0.444444444444444	0.444444444444444	0.388888888888889	0.444444444444444	0.555555555555556	-0.666666666666667	-0.666666666666667	-0.833333333333333	-0.333333333333333	0	-0.166666666666667	0.666666666666667	0.333333333333333	0.666666666666667	0.5	-0.666666666666667
FI	1	21		1	1	1	0.666666666666667	0.333333333333333	0.333333333333333	-0.666666666666667	-0.666666666666667	-0.666666666666667	-0.333333333333333	0.333333333333333	-0.333333333333333	-0.666666666666667	-0.333333333333333	1	0.333333333333333	-0.333333333333333	0	-1	1	1	-0.666666666666667	0.666666666666667	0.666666666666667	0.333333333333333	1	1	-0.333333333333333	1	0.666666666666667	0.722222222222222	-0.388888888888889	9.25185853854297e-18	0.277777777777778	0.611111111111111	1	1	1	0.666666666666667	0.5	0.666666666666667	0	0.166666666666667	-0.833333333333333	-0.333333333333333	0.333333333333333
FI	1	22		-0.333333333333333	-0.666666666666667	-0.666666666666667	0.333333333333333	0.333333333333333	-0.333333333333333	0.333333333333333	-0.333333333333333	0.333333333333333	-0.333333333333333	0.333333333333333	0.666666666666667	0.666666666666667	1	1	-0.666666666666667	-0.333333333333333	0.333333333333333	0.333333333333333	1	0.666666666666667	0.333333333333333	0.333333333333333	0.333333333333333	0.333333333333333	0.333333333333333	1	0.333333333333333	-0.333333333333333	0.666666666666667	-0.222222222222222	0.166666666666667	0.333333333333333	0.5	0.388888888888889	-0.333333333333333	-0.166666666666667	-0.666666666666667	0	0.333333333333333	-0.5	0.333333333333333	-0.333333333333333	-0.166666666666667	-0.5	-0.166666666666667
FI	1	22		-0.666666666666667	-0.333333333333333	-0.666666666666667	-0.333333333333333	-0.666666666666667	-0.666666666666667	0.666666666666667	0.333333333333333	0.333333333333333	0.333333333333333	0.333333333333333	-0.333333333333333	0.666666666666667	0.333333333333333	0.666666666666667	0.666666666666667	0.666666666666667	0.666666666666667	0.333333333333333	0.333333333333333	0.333333333333333	0.333333333333333	-0.333333333333333	0.333333333333333	0.666666666666667	0.666666666666667	0.333333333333333	0.333333333333333	0.666666666666667	0.333333333333333	-0.555555555555556	0.277777777777778	0.611111111111111	0.222222222222222	0.5	-0.5	-0.333333333333333	-0.666666666666667	-0.5	-0.5	-0.666666666666667	0.5	0	0.333333333333333	0.333333333333333	0.333333333333333
FI	1	38		-0.333333333333333	0.333333333333333	0.333333333333333	0.333333333333333	-0.666666666666667	-0.333333333333333	-0.333333333333333	-0.333333333333333	0.333333333333333	0	-0.333333333333333	0.666666666666667	1	1	0.666666666666667	-0.333333333333333	0.666666666666667	0.333333333333333	-0.333333333333333	0.666666666666667	0.666666666666667	-0.666666666666667	0.333333333333333	0.333333333333333	-0.333333333333333	-0.333333333333333	0.666666666666667	0	-0.333333333333333	0.333333333333333	-0.0555555555555556	0	0.555555555555556	0.166666666666667	0	-0.166666666666667	0.333333333333333	0.5	0.333333333333333	-0.5	-0.333333333333333	0	-0.5	0.333333333333333	0.333333333333333	-0.5
FI	2	23		-1	-1	-1	1	0.333333333333333	-1	0.666666666666667	0.333333333333333	0.666666666666667	1	0.666666666666667	-1	0.666666666666667	0.666666666666667	-0.666666666666667	0.666666666666667	1	-0.333333333333333	-0.333333333333333	-0.333333333333333	1	0.666666666666667	-0.666666666666667	1	1	0.666666666666667	1	0.666666666666667	1	1	-0.444444444444444	0.388888888888889	0.333333333333333	0.222222222222222	0.888888888888889	-1	-0.333333333333333	-1	0	0.666666666666667	-1	0.833333333333333	0	0.833333333333333	0.333333333333333	0.666666666666667
FI	1	17		-0.333333333333333	1	0.333333333333333	0.333333333333333	0.666666666666667	0.666666666666667	0.666666666666667	0.666666666666667	0.666666666666667	-0.666666666666667	1	1	1	-0.666666666666667	1	0.666666666666667	1	1	0.666666666666667	0.333333333333333	0.666666666666667	-0.333333333333333	-0.666666666666667	0.666666666666667	0.333333333333333	-0.666666666666667	-0.333333333333333	-0.333333333333333	-0.333333333333333	-0.666666666666667	0.444444444444444	0.555555555555556	0.666666666666667	0.222222222222222	-0.333333333333333	-0.166666666666667	0.333333333333333	-0.166666666666667	0	0.166666666666667	0	0.666666666666667	0.833333333333333	0.666666666666667	-0.333333333333333	0.5
FI	2	16		0.333333333333333	0.333333333333333	-0.333333333333333	0	0.333333333333333	0.666666666666667	0.666666666666667	0.666666666666667	0.666666666666667	-0.333333333333333	-0.333333333333333	0.333333333333333	0.666666666666667	0.666666666666667	1	0.333333333333333	0.333333333333333	0.333333333333333	0.333333333333333	0	0	-0.333333333333333	-0.666666666666667	-0.333333333333333	0	0.666666666666667	0.333333333333333	0.666666666666667	-0.333333333333333	0.333333333333333	0.222222222222222	0.277777777777778	0.555555555555556	-0.166666666666667	0.277777777777778	0.333333333333333	0.666666666666667	0.166666666666667	-0.166666666666667	0.166666666666667	0	0.333333333333333	0.5	0.5	-0.333333333333333	-0.333333333333333
FI	1	27		-1	-0.666666666666667	-0.666666666666667	-0.666666666666667	-1	-1	1	0.333333333333333	0.666666666666667	-0.666666666666667	0.333333333333333	1	1	0.666666666666667	0.666666666666667	0.333333333333333	0.666666666666667	1	0.666666666666667	1	0.666666666666667	0.666666666666667	-0.333333333333333	1	-0.333333333333333	-0.666666666666667	0.333333333333333	-0.333333333333333	-0.666666666666667	0.666666666666667	-0.833333333333333	0.444444444444444	0.722222222222222	0.611111111111111	-0.166666666666667	-1	-0.666666666666667	-0.666666666666667	-0.833333333333333	-0.333333333333333	-0.833333333333333	1	0.333333333333333	0.666666666666667	-0.833333333333333	0.333333333333333
FI	1	26		0.333333333333333	-0.333333333333333	-0.333333333333333	1	-0.333333333333333	0.666666666666667	-0.666666666666667	-0.333333333333333	0.333333333333333	-1	0.666666666666667	-0.333333333333333	-0.666666666666667	-1	0.666666666666667	-0.666666666666667	-0.333333333333333	0.666666666666667	0.333333333333333	1	0.666666666666667	-0.333333333333333	1	0.333333333333333	-0.333333333333333	0.333333333333333	0.666666666666667	0.333333333333333	-0.666666666666667	0.666666666666667	0.166666666666667	-0.222222222222222	-0.222222222222222	0.5	0.166666666666667	0	0.166666666666667	0.166666666666667	1	0.333333333333333	0.5	-0.333333333333333	0	-0.333333333333333	-0.666666666666667	-0.166666666666667
FI	1	25		0.666666666666667	-0.333333333333333	0.666666666666667	-0.333333333333333	-0.333333333333333	-0.666666666666667	-0.666666666666667	-0.666666666666667	0.666666666666667	-1	-0.666666666666667	-0.333333333333333	0.333333333333333	1	0.666666666666667	-0.333333333333333	0.666666666666667	1	0	1	1	0.333333333333333	0.333333333333333	1	0.333333333333333	-0.666666666666667	1	0.666666666666667	0.333333333333333	1	-0.0555555555555556	-0.444444444444444	0.555555555555556	0.611111111111111	0.444444444444444	0.333333333333333	-0.333333333333333	0.666666666666667	0	0	-0.5	-0.166666666666667	-0.5	0.666666666666667	-0.833333333333333	-0.666666666666667
FI	1	20		-0.333333333333333	-1	-1	-0.666666666666667	-0.333333333333333	-0.666666666666667	0.666666666666667	0.666666666666667	0.333333333333333	-0.333333333333333	0.333333333333333	0.333333333333333	0.666666666666667	0.666666666666667	0.666666666666667	0.666666666666667	1	0.666666666666667	0.666666666666667	0.333333333333333	1	-0.333333333333333	0.666666666666667	0.333333333333333	0.666666666666667	1	1	0.333333333333333	0.333333333333333	0.666666666666667	-0.666666666666667	0.333333333333333	0.722222222222222	0.444444444444444	0.666666666666667	-0.666666666666667	-1	-0.833333333333333	-0.5	-0.5	-0.666666666666667	0.833333333333333	0.166666666666667	0	-0.333333333333333	0.333333333333333
FI	1	29		-1	0.666666666666667	-0.666666666666667	-0.666666666666667	0.666666666666667	-0.666666666666667	0.666666666666667	0.333333333333333	0.666666666666667	0.333333333333333	0.333333333333333	0.333333333333333	1	0	0.666666666666667	0.333333333333333	1	1	0.333333333333333	1	1	0.333333333333333	-0.333333333333333	1	1	0.333333333333333	0.666666666666667	-0.666666666666667	0.333333333333333	0.333333333333333	-0.277777777777778	0.444444444444444	0.666666666666667	0.555555555555556	0.333333333333333	-0.833333333333333	0.166666666666667	-0.666666666666667	-0.833333333333333	0.833333333333333	-0.666666666666667	0.5	0	0.666666666666667	0.333333333333333	0.333333333333333
FI	1	29		0.666666666666667	0.666666666666667	0.666666666666667	-0.333333333333333	0.333333333333333	0.666666666666667	1	0.333333333333333	0.333333333333333	-0.333333333333333	-0.666666666666667	0.333333333333333	0.333333333333333	0.333333333333333	0.333333333333333	0.333333333333333	-0.666666666666667	-0.333333333333333	-0.333333333333333	-0.333333333333333	0.333333333333333	0.666666666666667	0.666666666666667	0.666666666666667	-0.333333333333333	1	0.666666666666667	0.666666666666667	-0.666666666666667	1	0.444444444444444	0.166666666666667	0.0555555555555556	0.277777777777778	0.388888888888889	0.5	0.666666666666667	0.666666666666667	-0.5	0.333333333333333	0.666666666666667	0.833333333333333	0.333333333333333	0.333333333333333	-0.5	-0.666666666666667
FI	1	26		1	1	1	1	0.333333333333333	1	-0.333333333333333	-0.666666666666667	-0.666666666666667	-1	-0.333333333333333	-0.666666666666667	0.666666666666667	1	1	-0.333333333333333	0.333333333333333	0.666666666666667	-0.666666666666667	-0.333333333333333	1	0	0.666666666666667	0	-0.333333333333333	0.666666666666667	0.666666666666667	0.333333333333333	-0.333333333333333	1	0.888888888888889	-0.611111111111111	0.555555555555556	0.111111111111111	0.333333333333333	1	1	1	0.833333333333333	0.5	0.833333333333333	-0.333333333333333	-0.666666666666667	-0.666666666666667	-0.833333333333333	-0.5
FI	1	19		-0.333333333333333	0.333333333333333	0	0.333333333333333	0.333333333333333	0.333333333333333	0.333333333333333	0.666666666666667	0.666666666666667	0.666666666666667	0.333333333333333	0.666666666666667	1	0.666666666666667	0.666666666666667	0.666666666666667	0.333333333333333	0.666666666666667	0.666666666666667	0.333333333333333	0.666666666666667	0.666666666666667	-0.666666666666667	0.666666666666667	0.333333333333333	0.666666666666667	1	0.666666666666667	0.333333333333333	0.333333333333333	0.166666666666667	0.555555555555556	0.666666666666667	0.388888888888889	0.555555555555556	-0.166666666666667	0.333333333333333	0	0	0.333333333333333	0	0.5	0.333333333333333	0.5	0.166666666666667	0.333333333333333
FI	1	26		1	0.666666666666667	0.666666666666667	1	-0.666666666666667	0.666666666666667	-0.666666666666667	-1	-0.666666666666667	-1	-0.666666666666667	-0.666666666666667	0.666666666666667	0.666666666666667	1	-0.333333333333333	0.666666666666667	0.666666666666667	-0.333333333333333	1	0.666666666666667	0.333333333333333	0.666666666666667	0.666666666666667	-0.333333333333333	0.333333333333333	0.666666666666667	0	-1	1	0.555555555555556	-0.777777777777778	0.555555555555556	0.5	0.111111111111111	0.833333333333333	0.5	0.666666666666667	0.833333333333333	0	0.666666666666667	-0.333333333333333	-0.833333333333333	-0.5	-0.833333333333333	-0.833333333333333
FI	1	19		0.333333333333333	-0.333333333333333	0.333333333333333	0.333333333333333	-0.333333333333333	-0.333333333333333	0.333333333333333	0	0.333333333333333	0.333333333333333	0.333333333333333	0.333333333333333	0.666666666666667	0.666666666666667	1	0.666666666666667	1	0.666666666666667	0	0.666666666666667	1	0.666666666666667	-0.333333333333333	0.666666666666667	0.666666666666667	0.333333333333333	0.666666666666667	0.333333333333333	0.666666666666667	0.666666666666667	0	0.277777777777778	0.777777777777778	0.444444444444444	0.555555555555556	0.333333333333333	-0.333333333333333	0.166666666666667	0	-0.166666666666667	-0.333333333333333	0.666666666666667	0	0.166666666666667	0.166666666666667	0.333333333333333
FI	1	28		0.666666666666667	0.333333333333333	0.666666666666667	1	0.333333333333333	0.333333333333333	-0.333333333333333	-0.333333333333333	-0.333333333333333	-0.666666666666667	0.333333333333333	-0.333333333333333	1	0.333333333333333	0.333333333333333	-0.333333333333333	0.666666666666667	0.666666666666667	0.333333333333333	0.666666666666667	1	0.333333333333333	0.666666666666667	0.666666666666667	-1	-0.333333333333333	0.666666666666667	-0.333333333333333	-1	1	0.555555555555556	-0.277777777777778	0.444444444444444	0.611111111111111	-0.166666666666667	0.666666666666667	0.333333333333333	0.666666666666667	0.666666666666667	0.5	0.333333333333333	0	-0.333333333333333	0	-0.666666666666667	0
FI	1	21		-0.666666666666667	-0.333333333333333	-1	-1	0	-0.666666666666667	1	0.666666666666667	0	0.666666666666667	0.666666666666667	1	1	1	0.666666666666667	1	1	1	0.333333333333333	0.666666666666667	0.666666666666667	1	-0.666666666666667	0.666666666666667	1	0.333333333333333	0.666666666666667	0.666666666666667	0.333333333333333	0	-0.611111111111111	0.666666666666667	0.944444444444444	0.444444444444444	0.5	-0.666666666666667	-0.5	-0.833333333333333	-0.833333333333333	0	-0.666666666666667	0.666666666666667	0.166666666666667	0.166666666666667	0.666666666666667	0.666666666666667
FI	1	26		-0.666666666666667	0.666666666666667	0.333333333333333	-0.666666666666667	0.666666666666667	-0.666666666666667	0.666666666666667	-0.333333333333333	0.333333333333333	-0.333333333333333	0.333333333333333	0.333333333333333	1	0.333333333333333	0.666666666666667	0.666666666666667	0.666666666666667	0.666666666666667	0.333333333333333	1	0.333333333333333	-1	0.333333333333333	1	0.666666666666667	0.333333333333333	0.666666666666667	0.666666666666667	1	0.333333333333333	-0.0555555555555556	0.166666666666667	0.666666666666667	0.333333333333333	0.611111111111111	-0.166666666666667	0.5	0	-0.666666666666667	0.5	-0.666666666666667	0.166666666666667	-0.5	0.333333333333333	0.166666666666667	0.333333333333333
FI	1	19		1	0.333333333333333	0.666666666666667	0.333333333333333	0.333333333333333	0.333333333333333	-0.333333333333333	-0.333333333333333	0.333333333333333	-0.333333333333333	-1	0.666666666666667	0.333333333333333	0.333333333333333	1	-1	0.666666666666667	1	-0.333333333333333	-0.333333333333333	1	0.333333333333333	-0.333333333333333	1	-0.333333333333333	-0.666666666666667	0.333333333333333	0.666666666666667	-0.333333333333333	0.666666666666667	0.5	-0.166666666666667	0.388888888888889	0.222222222222222	0.0555555555555556	0.833333333333333	0	0.5	0.333333333333333	0.5	0	0.166666666666667	-0.333333333333333	0.333333333333333	0	-1
FI	1	22		0.333333333333333	0.333333333333333	-0.333333333333333	-0.666666666666667	0.333333333333333	-0.333333333333333	0.666666666666667	0.333333333333333	0.666666666666667	-0.333333333333333	0.333333333333333	1	0.333333333333333	-0.333333333333333	1	0.333333333333333	0.666666666666667	0.666666666666667	0.333333333333333	0.666666666666667	1	0.666666666666667	-0.333333333333333	1	0.333333333333333	0.666666666666667	0.666666666666667	0.333333333333333	0.333333333333333	0.666666666666667	-0.0555555555555556	0.444444444444444	0.444444444444444	0.555555555555556	0.5	0	0	-0.333333333333333	-0.5	0.5	-0.5	0.666666666666667	0.5	0.5	-0.5	0
FI	1	19		0.666666666666667	-0.666666666666667	-0.666666666666667	1	-1	-0.333333333333333	-0.333333333333333	-0.666666666666667	-0.333333333333333	0.333333333333333	-1	0.333333333333333	1	0.666666666666667	0.333333333333333	-0.333333333333333	0	1	1	0.666666666666667	0.666666666666667	0.666666666666667	-0.333333333333333	1	-0.333333333333333	0.333333333333333	1	0.666666666666667	0.666666666666667	1	-0.166666666666667	-0.277777777777778	0.444444444444444	0.611111111111111	0.555555555555556	0.666666666666667	-0.166666666666667	0	1	-0.833333333333333	-0.5	0.166666666666667	-0.666666666666667	-0.5	-0.166666666666667	-0.166666666666667
FI	1	21		0.333333333333333	-0.333333333333333	-0.333333333333333	-0.666666666666667	-0.333333333333333	-0.333333333333333	1	0.333333333333333	0.333333333333333	0.333333333333333	0.333333333333333	0.666666666666667	0.333333333333333	1	1	0.333333333333333	1	1	0.666666666666667	1	1	0.666666666666667	-0.333333333333333	1	0	0.333333333333333	1	0	-0.333333333333333	1	-0.277777777777778	0.5	0.777777777777778	0.666666666666667	0.333333333333333	0.166666666666667	-0.5	0	-0.833333333333333	-0.166666666666667	-0.333333333333333	1	0.333333333333333	0	0.333333333333333	0
FI	1	28		0.333333333333333	-0.333333333333333	-0.666666666666667	0.333333333333333	0.666666666666667	0.666666666666667	0.333333333333333	-0.333333333333333	0.333333333333333	0.333333333333333	1	0.666666666666667	1	1	0.666666666666667	1	1	0.666666666666667	0.333333333333333	0.666666666666667	1	0.333333333333333	0.333333333333333	1	0.666666666666667	0.333333333333333	0.666666666666667	0.666666666666667	0.666666666666667	0.333333333333333	0.166666666666667	0.388888888888889	0.888888888888889	0.611111111111111	0.555555555555556	0	-0.333333333333333	-0.666666666666667	0.333333333333333	0.166666666666667	0	0.5	-0.5	0.333333333333333	0	0.666666666666667
FI	1	21		-0.666666666666667	-0.666666666666667	-0.666666666666667	0.333333333333333	-0.666666666666667	-0.666666666666667	0.333333333333333	-0.333333333333333	0.666666666666667	0.333333333333333	-0.333333333333333	0.666666666666667	0.333333333333333	-0.666666666666667	0.666666666666667	-0.333333333333333	0.666666666666667	0.666666666666667	0	0.666666666666667	0.333333333333333	0.666666666666667	0.666666666666667	0	0.666666666666667	1	1	0.666666666666667	0.666666666666667	0.333333333333333	-0.5	0.222222222222222	0.222222222222222	0.388888888888889	0.722222222222222	-0.5	-0.166666666666667	-0.5	-0.166666666666667	-0.5	-0.833333333333333	0.5	-0.333333333333333	0.5	0	-0.5
FI	1	23		-0.666666666666667	0.666666666666667	-0.666666666666667	0.666666666666667	-0.333333333333333	-0.666666666666667	-0.666666666666667	-0.666666666666667	1	-0.666666666666667	-0.333333333333333	0.666666666666667	-0.666666666666667	-0.666666666666667	-0.333333333333333	-1	-0.666666666666667	1	-0.333333333333333	1	1	0.666666666666667	-1	0.333333333333333	0.666666666666667	0.666666666666667	1	0.333333333333333	0.666666666666667	1	-0.166666666666667	-0.111111111111111	-0.388888888888889	0.277777777777778	0.722222222222222	-0.166666666666667	0	-0.666666666666667	0	-0.333333333333333	-0.666666666666667	0.166666666666667	-0.5	0.666666666666667	-0.166666666666667	0
FI	2	24		0.333333333333333	0.333333333333333	-0.333333333333333	0.333333333333333	0.333333333333333	0	0	-0.333333333333333	0.333333333333333	-0.333333333333333	-0.666666666666667	-0.333333333333333	0.333333333333333	0.333333333333333	0.666666666666667	0.333333333333333	0.666666666666667	0.666666666666667	0.333333333333333	0.666666666666667	0.333333333333333	0.666666666666667	0.333333333333333	1	-0.666666666666667	-0.666666666666667	-0.333333333333333	-0.666666666666667	-0.666666666666667	0.666666666666667	0.166666666666667	-0.222222222222222	0.5	0.555555555555556	-0.388888888888889	0.333333333333333	0.333333333333333	0	0.333333333333333	0.5	0	0.166666666666667	0	-0.166666666666667	-0.5	-0.5
FI	1	22		0.666666666666667	0.333333333333333	0	-0.333333333333333	-0.333333333333333	-0.333333333333333	1	0.333333333333333	0.666666666666667	0.333333333333333	0.333333333333333	0.333333333333333	1	0.333333333333333	1	-0.333333333333333	-0.333333333333333	0.666666666666667	0.333333333333333	0.333333333333333	0.666666666666667	1	-0.333333333333333	0.666666666666667	0	0.333333333333333	0.333333333333333	0	0.666666666666667	0.666666666666667	0	0.5	0.388888888888889	0.444444444444444	0.333333333333333	0.5	0	-0.166666666666667	-0.666666666666667	-0.333333333333333	-0.166666666666667	1	0	0.5	0.5	0
FI	1	24		-0.333333333333333	-0.333333333333333	-1	-0.666666666666667	-0.666666666666667	-0.666666666666667	0.666666666666667	-0.333333333333333	1	0.333333333333333	-1	-0.333333333333333	-0.666666666666667	0.666666666666667	0.666666666666667	-0.666666666666667	1	0.666666666666667	0.666666666666667	1	1	0.666666666666667	0.333333333333333	1	0.333333333333333	1	1	0.666666666666667	1	0.666666666666667	-0.611111111111111	0.0555555555555556	0.277777777777778	0.777777777777778	0.777777777777778	-0.5	0	-0.833333333333333	-0.833333333333333	-0.666666666666667	-0.833333333333333	0.833333333333333	-0.333333333333333	0.833333333333333	0.333333333333333	-1
FI	1	29		0.333333333333333	0.333333333333333	-0.333333333333333	0.333333333333333	0.333333333333333	-0.333333333333333	-0.333333333333333	0.333333333333333	-0.333333333333333	-0.333333333333333	0.333333333333333	-0.333333333333333	0.333333333333333	1	0.333333333333333	0.333333333333333	-0.333333333333333	0.666666666666667	-0.333333333333333	0.333333333333333	0.666666666666667	1	-1	0.666666666666667	0	-0.666666666666667	0.666666666666667	0.333333333333333	0.333333333333333	0	0.111111111111111	-0.111111111111111	0.388888888888889	0.222222222222222	0.111111111111111	0.166666666666667	0.333333333333333	-0.5	0	0.666666666666667	-0.333333333333333	-0.166666666666667	-0.166666666666667	-0.166666666666667	0.166666666666667	0.333333333333333
FI	1	23		-0.666666666666667	-0.666666666666667	-1	0.333333333333333	-0.666666666666667	-0.666666666666667	0.333333333333333	0.666666666666667	0.666666666666667	-0.333333333333333	0.666666666666667	0.333333333333333	0	1	0.666666666666667	1	0.666666666666667	1	0.333333333333333	1	0.666666666666667	1	-0.333333333333333	0.666666666666667	0.666666666666667	-0.666666666666667	0.333333333333333	0.333333333333333	-0.333333333333333	0.333333333333333	-0.555555555555556	0.388888888888889	0.722222222222222	0.555555555555556	0.111111111111111	-0.333333333333333	-0.666666666666667	-0.833333333333333	0.166666666666667	-0.166666666666667	-0.5	0.333333333333333	0.666666666666667	0.5	0	0.5
FI	1	21		0.666666666666667	0.333333333333333	-0.666666666666667	0	-0.333333333333333	-0.333333333333333	0.666666666666667	0.666666666666667	-0.333333333333333	-0.333333333333333	0.666666666666667	0	0.666666666666667	-0.666666666666667	0.666666666666667	0.333333333333333	0.666666666666667	0.666666666666667	1	1	-0.333333333333333	0	1	0	-0.333333333333333	1	0.666666666666667	0.666666666666667	0	0.666666666666667	-0.0555555555555556	0.222222222222222	0.388888888888889	0.444444444444444	0.444444444444444	0.166666666666667	0.166666666666667	-0.166666666666667	0.166666666666667	-0.333333333333333	-0.333333333333333	0.833333333333333	-0.166666666666667	0	0	0
FI	1	20		0.333333333333333	0.333333333333333	0.666666666666667	0.333333333333333	-0.666666666666667	0.333333333333333	0.333333333333333	0.333333333333333	-0.666666666666667	0.333333333333333	-0.333333333333333	-0.666666666666667	0.333333333333333	0.666666666666667	1	-0.333333333333333	1	0.333333333333333	0.666666666666667	1	1	1	1	1	0.666666666666667	1	1	1	1	1	0.222222222222222	-0.111111111111111	0.5	0.944444444444444	0.944444444444444	0.5	0.5	0.5	0.333333333333333	-0.666666666666667	-0.333333333333333	0.166666666666667	-0.166666666666667	-0.666666666666667	-0.333333333333333	-0.5
FI	1	22		0.333333333333333	0.666666666666667	-0.333333333333333	0.333333333333333	0.333333333333333	-0.666666666666667	0.666666666666667	0.333333333333333	-0.333333333333333	0.333333333333333	-0.333333333333333	0.333333333333333	0.333333333333333	1	1	-0.333333333333333	1	1	0.333333333333333	1	1	0.333333333333333	0.333333333333333	0.666666666666667	0.666666666666667	-0.333333333333333	1	1	1	0.333333333333333	0.111111111111111	0.166666666666667	0.666666666666667	0.611111111111111	0.611111111111111	0	0.666666666666667	0	-0.166666666666667	0.333333333333333	-0.5	0.666666666666667	-0.333333333333333	-0.333333333333333	0.333333333333333	0
FI	1	45		-0.333333333333333	-0.666666666666667	-0.666666666666667	-0.333333333333333	-0.666666666666667	-0.666666666666667	1	1	0.666666666666667	1	0.666666666666667	0.666666666666667	0.666666666666667	0.666666666666667	1	0.666666666666667	0	0.666666666666667	1	1	1	1	-0.333333333333333	1	1	0.333333333333333	1	0.666666666666667	0.666666666666667	-0.333333333333333	-0.555555555555556	0.833333333333333	0.611111111111111	0.777777777777778	0.555555555555556	0	-0.5	-0.666666666666667	-0.666666666666667	-0.166666666666667	-0.666666666666667	1	0.333333333333333	0.5	0.833333333333333	0.666666666666667
FI	1	19		-0.333333333333333	0	-0.666666666666667	0.333333333333333	-0.333333333333333	0.333333333333333	-0.333333333333333	-0.666666666666667	0	-0.333333333333333	0.333333333333333	0.666666666666667	1	-0.666666666666667	0.666666666666667	-0.333333333333333	-0.333333333333333	1	0.333333333333333	0.666666666666667	1	1	0	0.666666666666667	0.333333333333333	0.333333333333333	0.333333333333333	0.666666666666667	0.666666666666667	0.666666666666667	-0.111111111111111	-0.0555555555555556	0.222222222222222	0.611111111111111	0.5	-0.166666666666667	-0.166666666666667	-0.5	0.166666666666667	-0.333333333333333	-0.166666666666667	0.166666666666667	-0.5	0	0	0
FI	1	24		-1	0.333333333333333	-1	-0.333333333333333	0.333333333333333	-0.666666666666667	0.666666666666667	-0.333333333333333	1	0.333333333333333	1	1	1	-0.333333333333333	0.333333333333333	1	-1	1	0.333333333333333	0.333333333333333	-0.333333333333333	-0.666666666666667	-1	-0.333333333333333	0.666666666666667	-0.666666666666667	0.666666666666667	1	-0.666666666666667	0.333333333333333	-0.388888888888889	0.611111111111111	0.333333333333333	-0.277777777777778	0.222222222222222	-1	0	-0.833333333333333	-0.666666666666667	0.5	-0.666666666666667	0.666666666666667	-0.333333333333333	1	0.666666666666667	0.666666666666667
FI	1	20		0.666666666666667	0.333333333333333	0.333333333333333	0.333333333333333	0.333333333333333	0.333333333333333	-0.333333333333333	0.333333333333333	-0.333333333333333	-0.333333333333333	-0.333333333333333	-0.333333333333333	0.333333333333333	0.666666666666667	-0.333333333333333	0	0.666666666666667	0.666666666666667	-0.333333333333333	0.333333333333333	0.333333333333333	-0.333333333333333	0.666666666666667	0.666666666666667	-0.333333333333333	0.333333333333333	0.333333333333333	-0.333333333333333	-0.333333333333333	0.666666666666667	0.388888888888889	-0.222222222222222	0.333333333333333	0.222222222222222	0.0555555555555556	0.666666666666667	0.333333333333333	0.333333333333333	0.333333333333333	0.333333333333333	0	0	-0.166666666666667	-0.166666666666667	-0.333333333333333	-0.333333333333333
FI	2	28		-0.333333333333333	-0.333333333333333	0.333333333333333	0.666666666666667	-0.666666666666667	-1	-0.666666666666667	-0.333333333333333	0.666666666666667	0	-0.333333333333333	-0.666666666666667	0.666666666666667	0.333333333333333	0.666666666666667	-0.333333333333333	0.333333333333333	0	0.333333333333333	0.666666666666667	0.666666666666667	-0.333333333333333	-0.666666666666667	0.333333333333333	0.666666666666667	0.666666666666667	0.333333333333333	0.333333333333333	0.666666666666667	0	-0.222222222222222	-0.222222222222222	0.277777777777778	0.166666666666667	0.444444444444444	-0.333333333333333	0	-0.166666666666667	0.5	-0.333333333333333	-0.666666666666667	-0.333333333333333	-0.333333333333333	0.5	0.333333333333333	-0.333333333333333
FI	1	26		0.666666666666667	0.666666666666667	0	0	-0.666666666666667	0.333333333333333	0.333333333333333	0.333333333333333	-0.333333333333333	0	0.666666666666667	-0.333333333333333	0.666666666666667	0.666666666666667	0.333333333333333	0.666666666666667	0	0	-0.333333333333333	0.333333333333333	0.666666666666667	0.333333333333333	-0.333333333333333	-0.333333333333333	-0.333333333333333	0	0.333333333333333	-0.666666666666667	0	0.666666666666667	0.166666666666667	0.111111111111111	0.388888888888889	0.0555555555555556	0	0.333333333333333	0.5	0.166666666666667	0	-0.5	0	0.333333333333333	0	-0.166666666666667	-0.166666666666667	0.666666666666667
FI	1	23		-0.333333333333333	-0.666666666666667	-0.333333333333333	-0.333333333333333	0.333333333333333	-0.333333333333333	0.666666666666667	0.333333333333333	0.666666666666667	0.333333333333333	-0.333333333333333	0.333333333333333	-0.666666666666667	1	1	0.333333333333333	1	0.666666666666667	0.666666666666667	1	1	0.666666666666667	0.333333333333333	1	0.666666666666667	0.333333333333333	0.666666666666667	0.333333333333333	0.333333333333333	0.333333333333333	-0.277777777777778	0.333333333333333	0.555555555555556	0.777777777777778	0.444444444444444	-0.333333333333333	-0.5	-0.333333333333333	-0.333333333333333	0.333333333333333	-0.333333333333333	0.833333333333333	0	0.333333333333333	0	-0.333333333333333
FI	1	21		0.666666666666667	1	0.666666666666667	1	0.333333333333333	1	0	-0.333333333333333	-1	-0.333333333333333	-1	0.666666666666667	0.333333333333333	-0.333333333333333	1	-0.333333333333333	0.333333333333333	-0.333333333333333	0.333333333333333	0	0.666666666666667	1	0.333333333333333	0.666666666666667	0.333333333333333	-0.333333333333333	0.666666666666667	0.333333333333333	0.666666666666667	1	0.777777777777778	-0.333333333333333	0.111111111111111	0.5	0.444444444444444	0.666666666666667	0.166666666666667	0.666666666666667	1	0.333333333333333	0.333333333333333	0.333333333333333	-0.333333333333333	-0.833333333333333	-0.5	-1
FI	1	19		0.666666666666667	0.333333333333333	0.666666666666667	0.666666666666667	0.333333333333333	1	0.666666666666667	0.333333333333333	-0.666666666666667	0	-0.333333333333333	0.333333333333333	0.666666666666667	0.666666666666667	0.666666666666667	-0.333333333333333	0	0.333333333333333	0	0.666666666666667	0.666666666666667	-0.666666666666667	0.333333333333333	0.666666666666667	0.333333333333333	-0.666666666666667	0.666666666666667	0.333333333333333	-0.333333333333333	-0.333333333333333	0.611111111111111	0.0555555555555556	0.333333333333333	0.277777777777778	0	0.5	0	0.833333333333333	0.666666666666667	0.666666666666667	0.666666666666667	0.666666666666667	-0.166666666666667	-0.5	0.166666666666667	-0.5
FI	1	20		0.666666666666667	-0.666666666666667	0.666666666666667	0.333333333333333	0.666666666666667	0.333333333333333	-0.333333333333333	-1	0.666666666666667	-1	0.666666666666667	0.666666666666667	1	1	1	0.666666666666667	1	0.666666666666667	-1	0.666666666666667	0.333333333333333	0.666666666666667	0.666666666666667	-0.666666666666667	-0.333333333333333	0.666666666666667	1	1	0.666666666666667	0.666666666666667	0.333333333333333	-0.0555555555555556	0.888888888888889	0.111111111111111	0.611111111111111	0.5	-0.5	0.666666666666667	0.333333333333333	0.166666666666667	0	0.166666666666667	-0.833333333333333	0.666666666666667	-1	0.5
FI	1	20		0.666666666666667	-0.666666666666667	0.666666666666667	0.333333333333333	0.666666666666667	0.333333333333333	-0.333333333333333	-1	0.666666666666667	-1	0.666666666666667	0.666666666666667	1	1	1	0.666666666666667	1	0.666666666666667	-1	0.666666666666667	0.333333333333333	0.666666666666667	0.666666666666667	-0.666666666666667	-0.333333333333333	0.666666666666667	1	1	0.666666666666667	0.666666666666667	0.333333333333333	-0.0555555555555556	0.888888888888889	0.111111111111111	0.611111111111111	0.5	-0.5	0.666666666666667	0.333333333333333	0.166666666666667	0	0.166666666666667	-0.833333333333333	0.666666666666667	-1	0.5
FI	1	19		-0.333333333333333	-0.333333333333333	-0.666666666666667	-0.333333333333333	-0.333333333333333	0	1	0.333333333333333	-0.333333333333333	0.333333333333333	1	1	0.666666666666667	0.666666666666667	1	0.333333333333333	0.333333333333333	0.666666666666667	0.666666666666667	0.333333333333333	1	0.666666666666667	-0.333333333333333	0.666666666666667	0.666666666666667	0.333333333333333	0.666666666666667	0.666666666666667	0.333333333333333	0.333333333333333	-0.333333333333333	0.555555555555556	0.611111111111111	0.5	0.5	-0.333333333333333	0	-0.166666666666667	0	0.166666666666667	-0.333333333333333	1	0.166666666666667	-0.5	0.333333333333333	0.833333333333333
FI	1	21		0.333333333333333	-0.666666666666667	-1	-0.666666666666667	-0.666666666666667	-0.666666666666667	0.666666666666667	0.666666666666667	0.666666666666667	0.666666666666667	0.333333333333333	0.333333333333333	0.333333333333333	0.333333333333333	0.666666666666667	0.666666666666667	0.333333333333333	0.666666666666667	0.666666666666667	0.666666666666667	0.666666666666667	1	-0.333333333333333	0.666666666666667	1	0.666666666666667	0.666666666666667	0.666666666666667	-0.666666666666667	0.333333333333333	-0.555555555555556	0.555555555555556	0.5	0.555555555555556	0.444444444444444	-0.166666666666667	-0.5	-0.666666666666667	-0.666666666666667	-0.166666666666667	-0.666666666666667	0.833333333333333	0.666666666666667	0.166666666666667	0.5	0
FI	1	22		-0.333333333333333	1	0.333333333333333	0.666666666666667	0	0.333333333333333	0	0.333333333333333	0.333333333333333	0	0.333333333333333	1	1	0.333333333333333	1	0.333333333333333	0.333333333333333	1	0	1	1	0	-0.666666666666667	1	0.333333333333333	0.333333333333333	0.666666666666667	-0.666666666666667	0.333333333333333	0.333333333333333	0.333333333333333	0.333333333333333	0.666666666666667	0.388888888888889	0.222222222222222	0	0.666666666666667	0.166666666666667	0.5	0.333333333333333	0.166666666666667	0.166666666666667	0	0.166666666666667	0.333333333333333	0.166666666666667
FI	1	23		0.666666666666667	1	0.666666666666667	-0.333333333333333	0.666666666666667	0.333333333333333	0	0.333333333333333	0	-0.666666666666667	0.666666666666667	0.666666666666667	1	1	1	0.666666666666667	1	1	0.333333333333333	0.666666666666667	1	0.666666666666667	-0.333333333333333	1	-1	0.333333333333333	0.666666666666667	-0.333333333333333	-0.666666666666667	0.333333333333333	0.5	0.166666666666667	0.944444444444444	0.555555555555556	-0.111111111111111	0.666666666666667	0.5	0.833333333333333	0	0.666666666666667	0.5	0.333333333333333	0.166666666666667	0	-0.666666666666667	0.5
FI	1	27		-0.666666666666667	-0.666666666666667	-0.666666666666667	-1	0	-1	1	0	1	1	0.666666666666667	0.666666666666667	0.666666666666667	-0.666666666666667	1	0.666666666666667	0	1	0.666666666666667	1	1	0.666666666666667	-0.666666666666667	0.333333333333333	1	0.333333333333333	1	0.666666666666667	0.333333333333333	-0.333333333333333	-0.666666666666667	0.722222222222222	0.444444444444444	0.5	0.5	-0.333333333333333	-0.5	-0.833333333333333	-1	0.166666666666667	-0.833333333333333	1	0.166666666666667	0.666666666666667	1	0.833333333333333
FI	1	24		0.666666666666667	0.333333333333333	-0.666666666666667	0.666666666666667	-0.666666666666667	0.333333333333333	0.666666666666667	-0.333333333333333	-0.333333333333333	-0.333333333333333	-0.666666666666667	0.666666666666667	0.666666666666667	1	1	-0.666666666666667	1	-0.666666666666667	0.333333333333333	0.666666666666667	0.666666666666667	0.666666666666667	-0.333333333333333	0.666666666666667	0.333333333333333	0.333333333333333	1	1	0.666666666666667	1	0.111111111111111	-0.0555555555555556	0.388888888888889	0.444444444444444	0.722222222222222	0.5	0.333333333333333	-0.666666666666667	0.666666666666667	-0.666666666666667	0	0.833333333333333	-0.333333333333333	-0.333333333333333	-0.5	-0.666666666666667
FI	1	19		-0.333333333333333	-0.666666666666667	-1	0.333333333333333	0.333333333333333	-1	-0.666666666666667	-0.333333333333333	0.666666666666667	0.333333333333333	0	0.666666666666667	1	0.333333333333333	0	0	-0.333333333333333	0.666666666666667	-0.666666666666667	0	-0.333333333333333	-0.333333333333333	-0.666666666666667	0.666666666666667	0.666666666666667	1	1	1	1	1	-0.388888888888889	0.111111111111111	0.277777777777778	-0.222222222222222	0.944444444444444	-0.5	-0.333333333333333	-1	-0.166666666666667	0.333333333333333	-0.833333333333333	0	-0.5	0.666666666666667	0	0.166666666666667
FI	1	27		-0.333333333333333	-0.333333333333333	-0.333333333333333	-0.333333333333333	0.333333333333333	0.333333333333333	0.666666666666667	0.333333333333333	-0.666666666666667	0.333333333333333	-0.333333333333333	0.666666666666667	0.333333333333333	0.333333333333333	0.666666666666667	0.333333333333333	-0.333333333333333	1	0.333333333333333	1	0.666666666666667	0.666666666666667	0.666666666666667	0.333333333333333	0.333333333333333	-0.333333333333333	0.333333333333333	0.333333333333333	0.333333333333333	-0.333333333333333	-0.111111111111111	0.166666666666667	0.388888888888889	0.611111111111111	0.111111111111111	-0.333333333333333	-0.5	0	-0.333333333333333	0.333333333333333	0	0.666666666666667	0.166666666666667	-0.833333333333333	0.333333333333333	-0.333333333333333
FI	1	35		0.666666666666667	-0.666666666666667	0.333333333333333	0.666666666666667	-0.666666666666667	-0.333333333333333	0.666666666666667	-0.333333333333333	-0.333333333333333	-0.666666666666667	-1	-0.666666666666667	0.333333333333333	0.333333333333333	1	0.333333333333333	0.666666666666667	0.333333333333333	0.333333333333333	1	1	1	0.666666666666667	0.666666666666667	0.666666666666667	0.333333333333333	1	0.333333333333333	0.666666666666667	1	0	-0.388888888888889	0.5	0.777777777777778	0.666666666666667	0.166666666666667	-0.5	0	0.5	-0.5	-0.333333333333333	0.833333333333333	0	-0.666666666666667	-0.833333333333333	-1
FI	1	35		0.666666666666667	-0.666666666666667	0.333333333333333	0.666666666666667	-0.666666666666667	-0.333333333333333	0.666666666666667	-0.333333333333333	-0.333333333333333	-0.666666666666667	-1	-0.666666666666667	0.333333333333333	0.333333333333333	1	0.333333333333333	0.666666666666667	0.333333333333333	0.333333333333333	1	1	1	0.666666666666667	0.666666666666667	0.666666666666667	0.333333333333333	1	0.333333333333333	0.666666666666667	1	0	-0.388888888888889	0.5	0.777777777777778	0.666666666666667	0.166666666666667	-0.5	0	0.5	-0.5	-0.333333333333333	0.833333333333333	0	-0.666666666666667	-0.833333333333333	-1
FI	2	22		-0.666666666666667	-0.333333333333333	-1	-0.333333333333333	-0.333333333333333	-0.333333333333333	0.666666666666667	0.666666666666667	0.666666666666667	0.333333333333333	0.333333333333333	0.666666666666667	1	0.333333333333333	0.333333333333333	0.666666666666667	1	1	0.666666666666667	0	-0.333333333333333	-0.333333333333333	-0.666666666666667	0.333333333333333	0.666666666666667	-0.333333333333333	0.333333333333333	0.666666666666667	-0.333333333333333	-0.333333333333333	-0.5	0.555555555555556	0.722222222222222	-0.0555555555555556	0.111111111111111	-0.5	-0.5	-0.833333333333333	-0.5	-0.5	-0.5	0.5	0.333333333333333	0.833333333333333	0.333333333333333	0.333333333333333
FI	2	17		0	0	0	0	0	0	0	0	0	0	0	0	0	0	0	0	0	0	0	0	0	0	0	0	0	0	0	0	0	0	0	0	0	0	0	0	0	0	0	0	0	0	0	0	0	0
FI	2	16		-0.666666666666667	-0.666666666666667	0	-0.333333333333333	-0.333333333333333	-0.666666666666667	-0.333333333333333	-0.666666666666667	-0.666666666666667	-0.666666666666667	-0.333333333333333	-0.333333333333333	0.666666666666667	1	0.333333333333333	-0.666666666666667	0.333333333333333	0	0	1	0.333333333333333	0.666666666666667	0	0	-0.333333333333333	0.333333333333333	0.666666666666667	0	-0.333333333333333	1	-0.444444444444444	-0.5	0.277777777777778	0.333333333333333	0.222222222222222	-0.666666666666667	-0.666666666666667	-0.166666666666667	0	0	-0.5	0	-0.833333333333333	-0.5	-0.666666666666667	-0.5
FI	1	16		0.333333333333333	-0.333333333333333	0	-0.666666666666667	0.333333333333333	0.666666666666667	0	0	-0.666666666666667	0	0.333333333333333	0.333333333333333	1	0.333333333333333	0.333333333333333	1	0.333333333333333	0.333333333333333	0.666666666666667	0	0.666666666666667	0.333333333333333	0.666666666666667	1	0.333333333333333	0.666666666666667	0.333333333333333	0.333333333333333	-0.333333333333333	0	0.0555555555555556	0	0.555555555555556	0.555555555555556	0.222222222222222	0	0.166666666666667	0.166666666666667	-0.166666666666667	0	0	0	-0.166666666666667	-0.833333333333333	-0.5	0.333333333333333
FI	2	54		-0.333333333333333	-0.666666666666667	-0.333333333333333	-0.666666666666667	-0.333333333333333	-0.666666666666667	0.333333333333333	-0.333333333333333	0.333333333333333	-0.333333333333333	-0.333333333333333	0	0.333333333333333	0.333333333333333	-0.333333333333333	0.666666666666667	1	0.333333333333333	0.333333333333333	0.666666666666667	0.333333333333333	0.666666666666667	-0.333333333333333	0.333333333333333	0.333333333333333	-0.666666666666667	0.666666666666667	0.333333333333333	0	0.333333333333333	-0.5	-0.0555555555555556	0.388888888888889	0.333333333333333	0.166666666666667	-0.333333333333333	-0.5	-0.5	-0.5	-0.333333333333333	-0.5	0.5	-0.333333333333333	0	-0.5	-0.333333333333333
FI	1	20		0.333333333333333	-0.333333333333333	-1	0	0.333333333333333	0.333333333333333	0.666666666666667	0.333333333333333	-0.333333333333333	0.333333333333333	0.333333333333333	0.666666666666667	0.666666666666667	-0.333333333333333	1	1	-0.333333333333333	0.666666666666667	1	1	1	-0.333333333333333	0.333333333333333	1	0.333333333333333	1	1	1	0.333333333333333	0.333333333333333	-0.0555555555555556	0.333333333333333	0.444444444444444	0.666666666666667	0.666666666666667	0.166666666666667	0	-1	0.166666666666667	0	0	0.666666666666667	-0.166666666666667	-0.166666666666667	0.333333333333333	0.333333333333333
FI	1	19		0.333333333333333	0.333333333333333	-0.333333333333333	-0.666666666666667	-0.333333333333333	0.333333333333333	0.333333333333333	0.333333333333333	0.666666666666667	0.333333333333333	0.333333333333333	0.333333333333333	1	1	1	0.666666666666667	1	0.666666666666667	0.666666666666667	0.666666666666667	0.666666666666667	-0.333333333333333	-0.333333333333333	0.666666666666667	0.333333333333333	0.666666666666667	0.666666666666667	0.333333333333333	0.333333333333333	0.666666666666667	-0.0555555555555556	0.388888888888889	0.888888888888889	0.333333333333333	0.5	0.333333333333333	0.333333333333333	-0.5	-0.666666666666667	0	-0.166666666666667	0.666666666666667	0	0.5	0	0
FI	1	22		0.333333333333333	1	-1	-0.333333333333333	0.333333333333333	-0.666666666666667	-0.333333333333333	0.333333333333333	0.333333333333333	0.666666666666667	0.333333333333333	0.666666666666667	0.666666666666667	-0.333333333333333	1	0.333333333333333	1	0.666666666666667	0.666666666666667	0.333333333333333	0.333333333333333	-0.666666666666667	-0.666666666666667	0.333333333333333	0.666666666666667	1	0.333333333333333	0.333333333333333	-0.333333333333333	0.333333333333333	-0.0555555555555556	0.333333333333333	0.555555555555556	0.0555555555555556	0.388888888888889	0.333333333333333	0.833333333333333	-0.833333333333333	-0.333333333333333	0	-0.666666666666667	0	0	0.333333333333333	0.833333333333333	0
FI	1	21		-1	-0.333333333333333	-1	-0.333333333333333	0.333333333333333	-1	1	0.333333333333333	0.333333333333333	0.333333333333333	0.666666666666667	1	0.666666666666667	0.666666666666667	1	0.333333333333333	-0.333333333333333	1	1	1	1	0.666666666666667	-0.666666666666667	0.666666666666667	1	0.333333333333333	0.666666666666667	1	-0.333333333333333	0	-0.555555555555556	0.611111111111111	0.555555555555556	0.611111111111111	0.444444444444444	-0.833333333333333	-0.666666666666667	-1	-0.666666666666667	0.333333333333333	-0.833333333333333	1	0.666666666666667	0.333333333333333	0	0.5
FI	1	19		0.666666666666667	0.333333333333333	-0.333333333333333	-0.666666666666667	-0.666666666666667	-0.333333333333333	0.666666666666667	-0.333333333333333	0.666666666666667	0	0.333333333333333	0.666666666666667	0.333333333333333	1	0.666666666666667	0.666666666666667	1	0.666666666666667	0.666666666666667	1	0.333333333333333	0.666666666666667	-0.666666666666667	1	1	-0.333333333333333	1	0.333333333333333	0.666666666666667	0.333333333333333	-0.166666666666667	0.333333333333333	0.722222222222222	0.5	0.5	0.166666666666667	0.166666666666667	-0.5	-0.666666666666667	-0.5	-0.666666666666667	0.833333333333333	-0.5	0.666666666666667	0	0.333333333333333
FI	1	20		0.333333333333333	0.333333333333333	0.333333333333333	-0.333333333333333	0.333333333333333	-0.666666666666667	0.666666666666667	0.666666666666667	0.666666666666667	0.333333333333333	0	0.666666666666667	1	0.666666666666667	1	0.333333333333333	-0.333333333333333	1	0.333333333333333	1	1	0.666666666666667	-0.333333333333333	0.666666666666667	0.333333333333333	1	0.333333333333333	0.333333333333333	0.333333333333333	1	0.0555555555555556	0.5	0.611111111111111	0.555555555555556	0.555555555555556	0.5	0	0.333333333333333	-0.5	0.5	-0.5	0.833333333333333	0.833333333333333	0.333333333333333	0.666666666666667	-0.166666666666667
FI	1	26		1	1	1	1	-1	1	-0.666666666666667	-1	-0.666666666666667	-1	-0.666666666666667	-0.666666666666667	1	0.333333333333333	1	0.333333333333333	0.333333333333333	0.666666666666667	-0.333333333333333	0.666666666666667	0.333333333333333	0.666666666666667	1	1	-0.666666666666667	-0.333333333333333	0.333333333333333	-0.666666666666667	-0.666666666666667	0.666666666666667	0.666666666666667	-0.777777777777778	0.611111111111111	0.555555555555556	-0.222222222222222	0.833333333333333	0.833333333333333	1	0.833333333333333	-0.833333333333333	0.833333333333333	-0.5	-0.166666666666667	-0.833333333333333	-0.833333333333333	-0.833333333333333
FI	2	22		0.333333333333333	-0.333333333333333	-0.333333333333333	0.666666666666667	-0.666666666666667	0.666666666666667	-1	-1	-0.333333333333333	-0.333333333333333	-0.666666666666667	-0.333333333333333	-0.333333333333333	0	0.333333333333333	-0.666666666666667	0.666666666666667	0.333333333333333	0.333333333333333	1	0.666666666666667	0.666666666666667	0.666666666666667	-0.333333333333333	-0.333333333333333	0.333333333333333	0.666666666666667	0	-1	0.333333333333333	0.0555555555555556	-0.611111111111111	0.0555555555555556	0.5	-9.25185853854297e-18	0	-0.333333333333333	-0.166666666666667	0.833333333333333	-0.5	0.833333333333333	-0.5	-1	-0.666666666666667	-0.5	-0.833333333333333
FI	2	20		0.666666666666667	0.333333333333333	0.333333333333333	-0.666666666666667	0.333333333333333	0.333333333333333	-0.333333333333333	-0.333333333333333	-0.666666666666667	-0.666666666666667	-0.333333333333333	-0.666666666666667	0.333333333333333	-0.333333333333333	0.333333333333333	0.333333333333333	0.333333333333333	-0.666666666666667	0.666666666666667	0.666666666666667	0	0.666666666666667	0.666666666666667	0.666666666666667	-0.333333333333333	1	1	0.666666666666667	-0.333333333333333	-0.333333333333333	0.222222222222222	-0.5	0.0555555555555556	0.555555555555556	0.277777777777778	0.166666666666667	0.333333333333333	0	0.166666666666667	0.5	-0.166666666666667	-0.333333333333333	-0.333333333333333	-0.166666666666667	-0.5	0
FI	1	20		0.666666666666667	0.666666666666667	-0.333333333333333	0	0.333333333333333	0.666666666666667	0.666666666666667	0.666666666666667	0.333333333333333	0.666666666666667	0.666666666666667	0.666666666666667	0.666666666666667	1	1	0.666666666666667	0.333333333333333	0.666666666666667	0.666666666666667	0.333333333333333	0.333333333333333	0.666666666666667	-0.666666666666667	1	0.666666666666667	0.333333333333333	0.666666666666667	0.333333333333333	-0.333333333333333	-0.666666666666667	0.333333333333333	0.611111111111111	0.722222222222222	0.388888888888889	0.166666666666667	0.5	0.166666666666667	0.166666666666667	0.166666666666667	0.5	0.166666666666667	0.666666666666667	0.166666666666667	0.5	0.5	0.5
FI	1	29		-1	-0.333333333333333	-1	-0.333333333333333	-0.333333333333333	-1	0.666666666666667	0.333333333333333	1	-0.333333333333333	-0.333333333333333	1	1	0.666666666666667	1	0.666666666666667	0.666666666666667	1	0.666666666666667	1	1	0.666666666666667	0.333333333333333	1	1	-0.666666666666667	0.333333333333333	0.333333333333333	0.666666666666667	0.666666666666667	-0.666666666666667	0.388888888888889	0.833333333333333	0.777777777777778	0.388888888888889	-0.666666666666667	-0.666666666666667	-1	-0.5	0.166666666666667	-0.833333333333333	0.833333333333333	0.5	0.666666666666667	-0.333333333333333	0
FI	1	21		-0.333333333333333	-1	-0.666666666666667	-0.666666666666667	-0.666666666666667	-0.666666666666667	1	0.666666666666667	-0.666666666666667	0.333333333333333	0.333333333333333	0.666666666666667	1	0.666666666666667	1	0.666666666666667	1	1	1	0.666666666666667	1	1	1	1	0.666666666666667	0.666666666666667	1	0.666666666666667	-0.666666666666667	1	-0.666666666666667	0.388888888888889	0.888888888888889	0.944444444444444	0.555555555555556	-0.5	-0.833333333333333	-0.666666666666667	-0.5	-0.666666666666667	-0.5	1	-0.166666666666667	-0.666666666666667	-0.333333333333333	-0.333333333333333
FI	1	21		-0.333333333333333	-0.333333333333333	-0.666666666666667	-0.333333333333333	-0.666666666666667	0.333333333333333	0.333333333333333	-0.333333333333333	0.333333333333333	-0.333333333333333	-0.333333333333333	0.666666666666667	0.666666666666667	-0.333333333333333	0.333333333333333	-0.333333333333333	-0.333333333333333	0.666666666666667	0.666666666666667	0.333333333333333	1	-0.333333333333333	0.666666666666667	0.333333333333333	0.666666666666667	0.333333333333333	0.666666666666667	0.333333333333333	0.666666666666667	1	-0.333333333333333	0.0555555555555556	0.111111111111111	0.444444444444444	0.611111111111111	-0.333333333333333	-0.666666666666667	-0.666666666666667	-0.333333333333333	-0.166666666666667	-0.166666666666667	0.666666666666667	0	-0.333333333333333	-0.333333333333333	-0.333333333333333
FI	1	23		-0.333333333333333	-0.666666666666667	-0.666666666666667	-0.333333333333333	-0.333333333333333	-0.666666666666667	-0.666666666666667	0.666666666666667	-0.666666666666667	0.333333333333333	-0.333333333333333	1	0.666666666666667	-0.666666666666667	0.666666666666667	0.333333333333333	-0.666666666666667	0.666666666666667	1	0.666666666666667	1	1	0.333333333333333	0.666666666666667	1	0.333333333333333	0.666666666666667	0.333333333333333	0.333333333333333	0.333333333333333	-0.5	0.0555555555555556	0.166666666666667	0.777777777777778	0.5	-0.333333333333333	-0.666666666666667	-0.666666666666667	-0.5	0.166666666666667	-0.5	-0.333333333333333	0.5	0	0	-0.333333333333333
FI	1	22		0.333333333333333	1	-0.666666666666667	-0.666666666666667	0.333333333333333	-0.333333333333333	0.666666666666667	0.333333333333333	0.666666666666667	0.333333333333333	0.333333333333333	1	0.666666666666667	0.333333333333333	1	1	0	1	0.333333333333333	0.666666666666667	0	-0.333333333333333	-0.666666666666667	0.333333333333333	1	-0.333333333333333	0.333333333333333	0.333333333333333	-0.333333333333333	0.666666666666667	9.25185853854297e-18	0.555555555555556	0.666666666666667	0.0555555555555556	0.277777777777778	0.333333333333333	0.5	-0.333333333333333	-0.666666666666667	0.333333333333333	-0.333333333333333	0.5	0.333333333333333	0.5	0.666666666666667	0.333333333333333
FI	1	21		-0.666666666666667	-0.333333333333333	0	-0.333333333333333	-0.333333333333333	-1	1	0.333333333333333	0.666666666666667	0.666666666666667	0.666666666666667	1	1	0	0.333333333333333	0.333333333333333	1	0.666666666666667	0.666666666666667	1	1	0.333333333333333	-0.666666666666667	1	0.666666666666667	1	0.666666666666667	0.333333333333333	0.666666666666667	0.666666666666667	-0.444444444444444	0.722222222222222	0.555555555555556	0.555555555555556	0.666666666666667	-0.333333333333333	-0.333333333333333	-0.5	-0.666666666666667	0	-0.833333333333333	1	0.333333333333333	0.833333333333333	0.666666666666667	0.333333333333333
FI	1	21		1	0.666666666666667	0.333333333333333	-0.333333333333333	0.333333333333333	0.333333333333333	0.666666666666667	0	0.666666666666667	-0.666666666666667	0.333333333333333	1	1	1	1	0.333333333333333	0.333333333333333	1	1	0.666666666666667	1	1	-1		-0.333333333333333	-0.333333333333333	0.666666666666667	0.333333333333333	-0.666666666666667	1	0.388888888888889	0.333333333333333	0.777777777777778		0.111111111111111	0.833333333333333	0	0.666666666666667	-0.666666666666667	0.5	0.333333333333333	0.833333333333333	0.5	0.833333333333333	-0.5	0.166666666666667
FI	1	20		-0.333333333333333	-0.333333333333333	-0.666666666666667	-0.333333333333333	0.333333333333333	0.333333333333333	0.666666666666667	0.333333333333333	0.333333333333333	-0.333333333333333	-0.333333333333333	0.333333333333333	0.666666666666667	-0.333333333333333	1	-0.333333333333333	-0.666666666666667	0	0.333333333333333	0.333333333333333	0.666666666666667	0.333333333333333	0.333333333333333	0	-0.333333333333333	0.666666666666667	0.666666666666667	0	0.333333333333333	0.666666666666667	-0.166666666666667	0.166666666666667	0.0555555555555556	0.333333333333333	0.333333333333333	-0.5	-0.5	-0.666666666666667	-0.333333333333333	0.5	0	0.666666666666667	0	0.166666666666667	-0.333333333333333	-0.166666666666667
FI	2			1.66666666666667	0.333333333333333	0.333333333333333	-0.666666666666667	-0.666666666666667	-0.333333333333333	0.333333333333333	-0.333333333333333	0.333333333333333	-0.666666666666667	-0.666666666666667	-0.666666666666667	0.666666666666667	0.666666666666667	0.333333333333333	0.666666666666667	0.333333333333333	0.666666666666667	0.666666666666667	1	0.666666666666667	0.666666666666667	1	0	0.333333333333333	0.666666666666667	0.333333333333333	0.333333333333333	-0.333333333333333	0.666666666666667	0.111111111111111	-0.277777777777778	0.555555555555556	0.666666666666667	0.333333333333333	0.666666666666667	-0.166666666666667	-0.166666666666667	-0.666666666666667	-0.166666666666667	-0.5	0.333333333333333	-0.5	0.333333333333333	-0.5	-0.666666666666667
FI	1	26		0.333333333333333	-0.333333333333333	-0.333333333333333	-0.333333333333333	-0.333333333333333	-0.333333333333333	0.666666666666667	0.333333333333333	0.666666666666667	0.666666666666667	-0.333333333333333	0.333333333333333	1	1	0.666666666666667	-0.333333333333333	1	1	0.666666666666667	0.666666666666667	0.666666666666667	0.333333333333333	-0.666666666666667	1	0.333333333333333	1	0.666666666666667	1	0.666666666666667	0.666666666666667	-0.222222222222222	0.388888888888889	0.722222222222222	0.444444444444444	0.722222222222222	-0.166666666666667	0.166666666666667	-0.333333333333333	0	-0.333333333333333	-0.5	0.833333333333333	0	0.5	0.166666666666667	0
FI	1	22		-1	-0.333333333333333	-0.666666666666667	0.333333333333333	-0.333333333333333	-0.333333333333333	0.333333333333333	-0.666666666666667	0.333333333333333	0.333333333333333	0.333333333333333	0.666666666666667	0.666666666666667	-0.333333333333333	1	0.666666666666667	0.333333333333333	0.666666666666667	0.666666666666667	1	1	1	0.333333333333333	0.666666666666667	0.666666666666667	-0.333333333333333	0.666666666666667	0.333333333333333	0.333333333333333	0.666666666666667	-0.388888888888889	0.222222222222222	0.5	0.777777777777778	0.388888888888889	-0.833333333333333	-0.5	-0.833333333333333	0.333333333333333	-0.333333333333333	-0.333333333333333	0.5	0	0	0.333333333333333	0
FI	1	20		-0.333333333333333	-0.666666666666667	-0.333333333333333	-0.333333333333333	0	0.333333333333333	0.333333333333333	-0.666666666666667	-0.333333333333333	-0.666666666666667	-0.333333333333333	0.333333333333333	0.666666666666667	0.666666666666667	0.333333333333333	0.333333333333333	-0.333333333333333	0	0.333333333333333	0.666666666666667	0.666666666666667	1	0.666666666666667	0.333333333333333	0.333333333333333	0.666666666666667	0.666666666666667	0.333333333333333	0.333333333333333	1	-0.222222222222222	-0.222222222222222	0.277777777777778	0.611111111111111	0.555555555555556	-0.5	-0.666666666666667	-0.166666666666667	0	-0.166666666666667	0	0.333333333333333	-0.5	-0.333333333333333	-0.666666666666667	-0.333333333333333
FI	1	19		-0.666666666666667	0.333333333333333	-0.666666666666667	-0.333333333333333	-0.333333333333333	-0.666666666666667	0.333333333333333	0.333333333333333	0.333333333333333	0.333333333333333	-0.333333333333333	0.666666666666667	0.333333333333333	0	0.666666666666667	0.333333333333333	0.333333333333333	0.333333333333333	0.666666666666667	0.333333333333333	0.333333333333333	0.333333333333333	-0.666666666666667	0.666666666666667	0.666666666666667	0.666666666666667	0.666666666666667	0.333333333333333	0.333333333333333	0.666666666666667	-0.388888888888889	0.277777777777778	0.333333333333333	0.277777777777778	0.555555555555556	-0.5	-0.166666666666667	-0.666666666666667	-0.333333333333333	0	-0.5	0.5	0.333333333333333	0.333333333333333	0.166666666666667	-0.166666666666667
FI	2			1	0.333333333333333	0	1	1	1	1	0	0.333333333333333	0.333333333333333	1	0.333333333333333	1	0.666666666666667	1	0.333333333333333	1	1	0.333333333333333	1	1	-1	0	1	-1	-1	0.333333333333333	-1	-1	-1	0.722222222222222	0.5	0.833333333333333	0.388888888888889	-0.777777777777778	0.833333333333333	0.333333333333333	0.333333333333333	0.833333333333333	1	0.833333333333333	0.833333333333333	-0.5	0.166666666666667	0.5	1
FI	1	23		0	-0.333333333333333	-0.333333333333333	-0.333333333333333	0.333333333333333	-0.666666666666667	1	0.666666666666667	0.666666666666667	0.333333333333333	0.666666666666667	0.666666666666667	0.666666666666667	0.333333333333333	1	0.666666666666667	0	0.666666666666667	0.333333333333333	0.666666666666667	0.666666666666667	0.666666666666667	0.333333333333333	0.666666666666667	0.666666666666667	1	0.333333333333333	0.333333333333333	-0.333333333333333	0.666666666666667	-0.222222222222222	0.666666666666667	0.555555555555556	0.555555555555556	0.444444444444444	0.333333333333333	-0.166666666666667	-0.5	-0.5	0.333333333333333	-0.666666666666667	1	0.5	0.5	0.166666666666667	0.5
FI	2	21		-0.333333333333333	0.333333333333333	-0.666666666666667	0.333333333333333	0.333333333333333	0.333333333333333	0.666666666666667	0.666666666666667	0.666666666666667	0.333333333333333	-0.666666666666667	-0.333333333333333	0.333333333333333	-1	0.333333333333333	0.666666666666667	0.666666666666667	0.333333333333333	0.333333333333333	-0.333333333333333	1	-0.333333333333333	0.333333333333333	-0.666666666666667	0.333333333333333	1	1	0.666666666666667	0.333333333333333	0.333333333333333	0.0555555555555556	0.222222222222222	0.222222222222222	0.0555555555555556	0.611111111111111	-0.333333333333333	0.333333333333333	0	0.333333333333333	0	0	0.666666666666667	0.5	0.666666666666667	0.333333333333333	-0.5
FI	1	20		0.666666666666667	0.333333333333333	0.333333333333333	-0.666666666666667	0.333333333333333	0.333333333333333	1	1	0.666666666666667	0.666666666666667	0.666666666666667	1	0.666666666666667	1	0.333333333333333	1	0.666666666666667	0.666666666666667	0.333333333333333	0.666666666666667	0.666666666666667	0.666666666666667	-0.333333333333333	0.666666666666667	-0.333333333333333	0.666666666666667	0.666666666666667	0	-0.333333333333333	0	0.222222222222222	0.833333333333333	0.722222222222222	0.444444444444444	0.111111111111111	0.666666666666667	0.333333333333333	0.333333333333333	-0.666666666666667	0.333333333333333	0	1	0.833333333333333	0.666666666666667	0.5	0.666666666666667
FI	1	20		0.666666666666667	-0.666666666666667	-0.333333333333333	-0.333333333333333	-0.666666666666667	0.333333333333333	0.333333333333333	-0.666666666666667	-0.333333333333333	-0.666666666666667	-0.666666666666667	0.666666666666667	0.666666666666667	0.666666666666667	1	-0.333333333333333	0.333333333333333	0.333333333333333	0.666666666666667	1	1	0.333333333333333	0.666666666666667	1	0.333333333333333	0.666666666666667	0.666666666666667	0.333333333333333	0.333333333333333	1	-0.166666666666667	-0.222222222222222	0.444444444444444	0.777777777777778	0.555555555555556	0.166666666666667	-0.5	-0.333333333333333	-0.333333333333333	-0.5	0	0.5	-0.666666666666667	-0.333333333333333	-0.833333333333333	-0.666666666666667
FI	1	27		-0.333333333333333	-0.333333333333333	0.333333333333333	0.333333333333333	-0.333333333333333	0.666666666666667	0.333333333333333	-0.333333333333333	-0.333333333333333	0.333333333333333	-0.333333333333333	-0.666666666666667	0.333333333333333	0.333333333333333	0.666666666666667	-0.333333333333333	0.333333333333333	0.666666666666667	0.333333333333333	0.666666666666667	1	0.666666666666667	1	0.666666666666667	0.666666666666667	0.666666666666667	1	0.333333333333333	1	0.666666666666667	0.0555555555555556	-0.166666666666667	0.333333333333333	0.722222222222222	0.722222222222222	-0.333333333333333	-0.5	0.333333333333333	0.333333333333333	-0.333333333333333	0.5	0.5	-0.333333333333333	-0.333333333333333	-0.166666666666667	-0.5
FI	1	20		1	0.666666666666667	-0.333333333333333	0.333333333333333	-0.333333333333333	1	0.333333333333333	0.333333333333333	0.333333333333333	-0.333333333333333	-0.333333333333333	1	1	0.333333333333333	1	-0.333333333333333	0.333333333333333	0.333333333333333	0.666666666666667	1	0.666666666666667	-0.333333333333333	-0.333333333333333	0.666666666666667	0.333333333333333	0	1	0.333333333333333	-0.333333333333333	0.333333333333333	0.388888888888889	0.222222222222222	0.444444444444444	0.388888888888889	0.277777777777778	0.666666666666667	0.5	-0.333333333333333	0.5	0.166666666666667	0.5	0.666666666666667	0.5	-0.166666666666667	-0.166666666666667	-0.5
FI	1	21		-0.333333333333333	-0.333333333333333	-0.666666666666667	-0.333333333333333	-0.666666666666667	0.333333333333333	0.666666666666667	0.666666666666667	0.666666666666667	0.333333333333333	0	0.666666666666667	0.666666666666667	0.333333333333333	1	0.333333333333333	0.333333333333333	0.333333333333333	0.666666666666667	1	1	1	-0.333333333333333	0.333333333333333	0.666666666666667	0.666666666666667	1	0.333333333333333	0.666666666666667	0.333333333333333	-0.333333333333333	0.5	0.5	0.611111111111111	0.611111111111111	-0.5	-0.333333333333333	-0.5	-0.5	-0.666666666666667	-0.166666666666667	0.833333333333333	0.5	0.5	0	0
FI	2	21		0.333333333333333	-0.333333333333333	0.666666666666667	0.333333333333333	-0.666666666666667	0.333333333333333	-0.666666666666667	-0.666666666666667	-0.666666666666667	-0.333333333333333	0.333333333333333	0.666666666666667	0.666666666666667	0.666666666666667	1	0.666666666666667	0.666666666666667	1	-0.333333333333333	1	1	0.666666666666667	1	1	0.333333333333333	-0.666666666666667	0.666666666666667	0.333333333333333	0.666666666666667	0.666666666666667	0.111111111111111	-0.222222222222222	0.777777777777778	0.722222222222222	0.333333333333333	-0.166666666666667	-0.666666666666667	0.5	0.5	-0.666666666666667	-0.166666666666667	0.166666666666667	-0.5	-0.666666666666667	-0.5	0.333333333333333
FI	1	24		-1	-0.333333333333333	-1	0.333333333333333	-0.666666666666667	-0.666666666666667	0.333333333333333	-0.333333333333333	0.333333333333333	-0.333333333333333	-1	1	0.666666666666667	0.666666666666667	1	-0.333333333333333	0.666666666666667	-0.333333333333333	0.666666666666667	1	1	0	0.333333333333333	0.333333333333333	0.666666666666667	-0.333333333333333	1	0.666666666666667	0.666666666666667	-0.333333333333333	-0.555555555555556	0	0.388888888888889	0.555555555555556	0.388888888888889	-1	0	-0.666666666666667	-0.333333333333333	-0.333333333333333	-0.5	0.5	-0.333333333333333	0	0.166666666666667	-1
FI	1	20		-0.333333333333333	-0.666666666666667	-0.333333333333333	0.666666666666667	-0.666666666666667	-0.666666666666667	0.333333333333333	-0.333333333333333	-0.333333333333333	0.333333333333333	0.666666666666667	1	1	-0.333333333333333	1	0.666666666666667	0.666666666666667	0.333333333333333	-0.333333333333333	-1	0.666666666666667	0.666666666666667	0.666666666666667	0.666666666666667	0.666666666666667	1	1	0.666666666666667	1	0.666666666666667	-0.333333333333333	0.277777777777778	0.555555555555556	0.222222222222222	0.833333333333333	-0.5	-0.666666666666667	-0.666666666666667	0.5	-0.666666666666667	-0.666666666666667	0.5	-0.333333333333333	-0.333333333333333	-0.166666666666667	0.166666666666667
FI	1	23		-0.666666666666667	-0.333333333333333	-0.666666666666667	-0.333333333333333	-0.666666666666667	-0.666666666666667	0.666666666666667	0.333333333333333	0.666666666666667	0.666666666666667	0.666666666666667	0.666666666666667	0.333333333333333	1	1	0.666666666666667	0.333333333333333	0.666666666666667	0.666666666666667	0.666666666666667	1	1	-0.666666666666667	1	1	1	0.666666666666667	0.666666666666667	1	1	-0.555555555555556	0.611111111111111	0.666666666666667	0.611111111111111	0.888888888888889	-0.5	-0.333333333333333	-0.833333333333333	-0.666666666666667	-0.5	-0.5	0.833333333333333	0	0.166666666666667	0	0.5
FI	1	25		-0.666666666666667	0	-1	0.333333333333333	0.333333333333333	-0.333333333333333	0.333333333333333	-0.333333333333333	-1	0.666666666666667	1	0.666666666666667	1	1	1	1	1	1	0.666666666666667	-0.333333333333333	0.666666666666667	1	0.333333333333333	0.666666666666667	-0.333333333333333	0.333333333333333	0.333333333333333	0.333333333333333	0.333333333333333	0.666666666666667	-0.222222222222222	0.222222222222222	1	0.5	0.277777777777778	-0.666666666666667	-0.333333333333333	-0.666666666666667	0.166666666666667	0.333333333333333	-0.666666666666667	0.666666666666667	-0.5	-1	0	1
FI	2	25		0.666666666666667	0.666666666666667	0.333333333333333	0.666666666666667	0.666666666666667	-0.333333333333333	-1	-1	0	-0.333333333333333	-0.666666666666667	-0.333333333333333	0.666666666666667	0.333333333333333	0.333333333333333	0.333333333333333	1	1	-0.666666666666667	0.333333333333333	0	-1	-0.333333333333333	1	0.333333333333333	0.666666666666667	0.333333333333333	0	-0.333333333333333	1	0.444444444444444	-0.555555555555556	0.611111111111111	-0.111111111111111	0.333333333333333	0.666666666666667	0.5	0	0.166666666666667	0.666666666666667	-0.166666666666667	-0.833333333333333	-1	0.166666666666667	-0.666666666666667	-0.333333333333333
FI	1	25		0.666666666666667	0.333333333333333	-0.333333333333333	0.666666666666667	-0.333333333333333	0.333333333333333	0.333333333333333	-0.666666666666667	-0.333333333333333	-0.333333333333333	-0.333333333333333	1	0.333333333333333	1	1	0.666666666666667	1	0.666666666666667	0.333333333333333	-0.333333333333333	1	-0.333333333333333	0.666666666666667	1	0	-0.333333333333333	0.666666666666667	-1	0.333333333333333	0.666666666666667	0.222222222222222	-0.0555555555555555	0.777777777777778	0.388888888888889	0.0555555555555555	0.666666666666667	0	-0.333333333333333	0.5	0	0	0.666666666666667	-0.166666666666667	-0.666666666666667	0	-0.5
FI	1	24		0.666666666666667	1	0.333333333333333	1	-0.666666666666667	0.666666666666667	-0.666666666666667	-0.666666666666667	-0.666666666666667	-0.666666666666667	-0.666666666666667	-0.333333333333333	0.666666666666667	-0.666666666666667	1	-0.333333333333333	1	0.666666666666667	0.333333333333333	-0.333333333333333	0.666666666666667	0.666666666666667	0.666666666666667	0.666666666666667	-0.666666666666667	0.666666666666667	0.666666666666667	-1	1	0.333333333333333	0.5	-0.611111111111111	0.388888888888889	0.444444444444444	0.166666666666667	0.666666666666667	0.833333333333333	0.5	1	-0.666666666666667	0.5	-0.5	-0.666666666666667	-0.666666666666667	-0.666666666666667	-0.666666666666667
FI	1	21		-1	-1	-1	-1	-0.333333333333333	-1	1	0.666666666666667	0.666666666666667	0.333333333333333	-0.666666666666667	1	1	-1	1	-0.333333333333333	-0.666666666666667	1	1	0.666666666666667	1	1	-0.666666666666667	0.666666666666667	1	-0.333333333333333	1	0.666666666666667	0.666666666666667	1	-0.888888888888889	0.5	0.166666666666667	0.611111111111111	0.666666666666667	-1	-1	-1	-1	0.166666666666667	-1	1	0.666666666666667	0	0.333333333333333	-0.5
FI	1	21		-0.333333333333333	-0.333333333333333	-0.333333333333333	-0.666666666666667	0	-0.666666666666667	0	-0.333333333333333	-0.333333333333333	0.333333333333333	-0.333333333333333	-0.333333333333333	1	0.333333333333333	0.333333333333333	0.333333333333333	0.333333333333333	-0.666666666666667	0.333333333333333	1	0.666666666666667	0	0.666666666666667	0.333333333333333	-0.333333333333333	0.666666666666667	1	0.666666666666667	-0.333333333333333	1	-0.388888888888889	-0.166666666666667	0.277777777777778	0.5	0.444444444444444	-0.166666666666667	-0.166666666666667	0	-0.166666666666667	0	-0.666666666666667	0	-0.333333333333333	0	-0.333333333333333	-0.333333333333333
FI	1	33		0.333333333333333	-0.333333333333333	0.333333333333333	0.333333333333333	-0.666666666666667	0.333333333333333	-0.333333333333333	-0.333333333333333	-0.666666666666667	-0.333333333333333	-0.333333333333333	-0.666666666666667	-0.333333333333333	0.333333333333333	0.333333333333333	0.333333333333333	0.333333333333333	0.333333333333333	0.666666666666667	0.666666666666667	0.333333333333333	0.333333333333333	0.666666666666667	1	-0.666666666666667	1	0.666666666666667	0.333333333333333	-0.333333333333333	0.333333333333333	0.0555555555555556	-0.444444444444444	0.222222222222222	0.611111111111111	0.222222222222222	0	-0.333333333333333	0.333333333333333	0	-0.5	-0.166666666666667	0	-0.5	-0.5	-0.666666666666667	-0.5
FI	1	20		-0.333333333333333	-0.333333333333333	-0.333333333333333	-0.333333333333333	-0.666666666666667	-0.333333333333333	0.333333333333333	0.333333333333333	0.333333333333333	-0.333333333333333	-0.333333333333333	0.666666666666667	0.333333333333333	-0.666666666666667	0.666666666666667	0.333333333333333	0.666666666666667	1	0.666666666666667	0.666666666666667	1	0.666666666666667	0.333333333333333	0.666666666666667	0.666666666666667	-0.666666666666667	0.333333333333333	0.333333333333333	0.666666666666667	0.666666666666667	-0.388888888888889	0.166666666666667	0.388888888888889	0.666666666666667	0.333333333333333	-0.333333333333333	-0.5	-0.5	-0.333333333333333	-0.5	-0.333333333333333	0.5	0	-0.166666666666667	-0.333333333333333	-0.333333333333333
FI	1	21		-0.333333333333333	-0.333333333333333	-0.666666666666667	-0.666666666666667	0.333333333333333	-0.666666666666667	0.666666666666667	0.666666666666667	0.666666666666667	0.333333333333333	0.666666666666667	1	0.333333333333333	0.333333333333333	0.666666666666667	0.666666666666667	0.666666666666667	1	0.666666666666667	1	1	0.666666666666667	0.333333333333333	0.666666666666667	1	0.666666666666667	1	0.333333333333333	0.666666666666667	0.333333333333333	-0.388888888888889	0.666666666666667	0.611111111111111	0.722222222222222	0.666666666666667	-0.5	-0.333333333333333	-0.666666666666667	-0.666666666666667	0	-0.666666666666667	0.833333333333333	0.166666666666667	0.5	0	0.5
FI	1	22		0.666666666666667	0.333333333333333	0.333333333333333	-0.333333333333333	-0.333333333333333	0.333333333333333	1	0.666666666666667	0.333333333333333	0.666666666666667	0	0.666666666666667	1	0.333333333333333	1	0.666666666666667	0.333333333333333	0.666666666666667	0.666666666666667	1	0.666666666666667	-0.666666666666667	-0.333333333333333	0.666666666666667	0.666666666666667	0.333333333333333	0.666666666666667	0.666666666666667	0.333333333333333	0.333333333333333	0.166666666666667	0.555555555555556	0.666666666666667	0.333333333333333	0.5	0.5	0.5	0.333333333333333	-0.5	-0.333333333333333	0	1	0.333333333333333	0.333333333333333	0.666666666666667	-0.166666666666667
FI	1	21		0.666666666666667	0.333333333333333	0.333333333333333	-0.333333333333333	0.333333333333333	0	0.666666666666667	0.666666666666667	0.333333333333333	0.333333333333333	0.333333333333333	0.666666666666667	1	1	0.666666666666667	0.333333333333333	0.666666666666667	0.666666666666667	0.333333333333333	0.333333333333333	0.333333333333333	-0.333333333333333	-0.333333333333333	0.333333333333333	-0.333333333333333	-0.333333333333333	0.333333333333333	-0.333333333333333	-0.666666666666667	0	0.222222222222222	0.5	0.722222222222222	0.111111111111111	-0.222222222222222	0.666666666666667	0.166666666666667	0.166666666666667	-0.5	0.333333333333333	0	0.666666666666667	0.5	0.5	0.333333333333333	0.333333333333333
FI	1	28		1	0.333333333333333	0.333333333333333	-0.333333333333333	0.333333333333333	0.333333333333333	0.666666666666667	0.666666666666667	0.333333333333333	0.333333333333333	-0.333333333333333	0.333333333333333	0.666666666666667	0.666666666666667	0.666666666666667	0.333333333333333	0.333333333333333	0.666666666666667	0.333333333333333	0.333333333333333	0.333333333333333	0.666666666666667	-0.333333333333333	0.666666666666667	0.333333333333333	0.333333333333333	0.333333333333333	0.333333333333333	-0.333333333333333	-0.333333333333333	0.333333333333333	0.333333333333333	0.555555555555556	0.333333333333333	0.111111111111111	0.833333333333333	0.333333333333333	0.333333333333333	-0.333333333333333	0.5	0	0.666666666666667	0.5	0.333333333333333	0.333333333333333	-0.166666666666667
FI	1	19		0.666666666666667	-0.333333333333333	0.666666666666667	0.333333333333333	-0.333333333333333	1	0.333333333333333	0.333333333333333	-0.333333333333333	0.333333333333333	-0.333333333333333	-1	0.666666666666667	-0.666666666666667	0.666666666666667	0.333333333333333	-0.666666666666667	-0.666666666666667	0.333333333333333	1	0.333333333333333	-0.333333333333333	0.666666666666667	0.666666666666667	-0.333333333333333	0.666666666666667	0.666666666666667	0.333333333333333	0.333333333333333	1	0.333333333333333	-0.111111111111111	-0.0555555555555556	0.444444444444444	0.444444444444444	0.666666666666667	0.166666666666667	0.833333333333333	0.333333333333333	-0.333333333333333	0.5	0.5	0	-0.333333333333333	-0.333333333333333	-0.166666666666667
FI	1	38		2	-0.666666666666667	-1	-1	-1	-0.666666666666667	0.333333333333333	-0.333333333333333	-0.666666666666667	-0.666666666666667	-0.666666666666667	-0.666666666666667	0.333333333333333	-1	0.333333333333333	-0.333333333333333	-1	-1	0.666666666666667	1	1	-0.666666666666667	0.666666666666667	0.666666666666667	0	1	0.666666666666667	1	0.666666666666667	0.666666666666667	-0.388888888888889	-0.444444444444444	-0.444444444444444	0.555555555555556	0.666666666666667	0.5	-0.833333333333333	-0.166666666666667	-0.166666666666667	-0.833333333333333	-0.833333333333333	-0.166666666666667	-0.666666666666667	-0.166666666666667	-0.666666666666667	-0.833333333333333
FI	1	29		0.333333333333333	-0.333333333333333	0.333333333333333	0	0.333333333333333	0.333333333333333	0.333333333333333	0.333333333333333	0.666666666666667	-0.333333333333333	-0.333333333333333	-0.333333333333333	0.666666666666667	-0.333333333333333	1	-0.333333333333333	0.666666666666667	0.333333333333333	0.666666666666667	1	1	1	-0.333333333333333	0.666666666666667	0.333333333333333	0.666666666666667	1	0.666666666666667	-0.666666666666667	0.666666666666667	0.166666666666667	0.0555555555555556	0.333333333333333	0.666666666666667	0.444444444444444	0.333333333333333	-0.333333333333333	0.333333333333333	-0.166666666666667	0.333333333333333	0	0.666666666666667	0.5	0.5	0	-0.333333333333333
FI	2	27		0.333333333333333	-0.666666666666667	-0.333333333333333	-0.333333333333333	-0.666666666666667	-0.333333333333333	0	0.333333333333333	0.333333333333333	0.333333333333333	-0.333333333333333	0.666666666666667	0.666666666666667	0.666666666666667	0.666666666666667	0	0.333333333333333	0	0.333333333333333	0.666666666666667	0.333333333333333	0.666666666666667	-0.333333333333333	0.333333333333333	0.666666666666667	0.666666666666667	0.666666666666667	0.666666666666667	0.333333333333333	0.666666666666667	-0.333333333333333	0.222222222222222	0.388888888888889	0.333333333333333	0.611111111111111	0.166666666666667	-0.666666666666667	-0.166666666666667	-0.166666666666667	-0.666666666666667	-0.333333333333333	0.333333333333333	0	0.166666666666667	0.166666666666667	-0.5
FI	1	23		0.666666666666667	-0.666666666666667	0.333333333333333	0.333333333333333	-0.666666666666667	0.333333333333333	0.333333333333333	-0.666666666666667	-0.333333333333333	0.666666666666667	-0.333333333333333	0.333333333333333	1	-0.333333333333333	0.333333333333333	0.333333333333333	0	0.666666666666667	0.333333333333333	1	0.666666666666667	0.666666666666667	0.666666666666667	0.666666666666667	0.666666666666667	0.666666666666667	1	0.666666666666667	0.666666666666667	1	0.0555555555555556	0	0.333333333333333	0.666666666666667	0.777777777777778	0.166666666666667	-0.666666666666667	0.5	0	-0.5	0.333333333333333	0.5	-0.5	-0.5	0	-0.333333333333333
FI	1	22		-0.333333333333333	-0.333333333333333	-0.666666666666667	-0.666666666666667	0	0	0.666666666666667	0.333333333333333	-0.333333333333333	0.333333333333333	0.333333333333333	0.333333333333333	0.666666666666667	0.333333333333333	0.666666666666667	0.666666666666667	0.333333333333333	0	0.666666666666667	0.666666666666667	0.333333333333333	0	0.333333333333333	0.333333333333333	0	-0.333333333333333	0.666666666666667	0.333333333333333	-0.666666666666667	-0.333333333333333	-0.333333333333333	0.277777777777778	0.444444444444444	0.388888888888889	-0.0555555555555556	-0.333333333333333	-0.166666666666667	-0.166666666666667	-0.5	0	-0.166666666666667	0.5	0	0	0.333333333333333	0.5
FI	2	22		-0.666666666666667	-1	-1	-0.666666666666667	-0.666666666666667	-0.666666666666667	0.666666666666667	-0.333333333333333	0.666666666666667	-0.666666666666667	-0.333333333333333	-0.333333333333333	0.333333333333333	1	-0.333333333333333	-0.666666666666667	1	0.666666666666667	0.333333333333333	0	-0.333333333333333	0.666666666666667	0.333333333333333	-0.333333333333333	0.666666666666667	0.666666666666667	1	0.666666666666667	0.666666666666667	0.666666666666667	-0.777777777777778	-0.0555555555555556	0.333333333333333	0.111111111111111	0.722222222222222	-0.666666666666667	-1	-1	-0.5	-0.666666666666667	-0.666666666666667	0.5	-0.333333333333333	0.833333333333333	-0.666666666666667	-0.5
FI	1	19		1	0.333333333333333	0.666666666666667	1	0.333333333333333	0.333333333333333	-0.333333333333333	-0.666666666666667	0.666666666666667	0.333333333333333	0.333333333333333	-0.666666666666667	0.666666666666667	-0.333333333333333	0.333333333333333	0.333333333333333	-0.333333333333333	0.666666666666667	0.333333333333333	1	0.666666666666667	0	-0.333333333333333	0.333333333333333	0	1	0.666666666666667	0.666666666666667	0.666666666666667	1	0.611111111111111	-0.0555555555555556	0.222222222222222	0.333333333333333	0.666666666666667	0.833333333333333	0.5	0.666666666666667	0.833333333333333	0.5	0.333333333333333	-0.333333333333333	-0.666666666666667	0.5	0.5	0
FI	1	28		-0.333333333333333	-0.666666666666667	-0.666666666666667	-0.333333333333333	0.333333333333333	-0.333333333333333	0.333333333333333	0.333333333333333	0	-0.333333333333333	0.333333333333333	0.333333333333333	1	0.666666666666667	1	0.666666666666667	0.666666666666667	0.333333333333333	-0.333333333333333	0.666666666666667	0.666666666666667	0	0.333333333333333	0.333333333333333	-0.333333333333333	-0.333333333333333	1	0.666666666666667	0.333333333333333	0.666666666666667	-0.333333333333333	0.166666666666667	0.722222222222222	0.277777777777778	0.333333333333333	0	-0.166666666666667	-0.166666666666667	0	0.333333333333333	-0.5	0.5	-0.333333333333333	-0.166666666666667	-0.333333333333333	0.333333333333333
FI	1	25		-0.666666666666667	0.666666666666667	-1	0.333333333333333	0.666666666666667	-0.666666666666667	1	0.333333333333333	1	1	1	1	1	0.333333333333333	1	0.666666666666667	-0.333333333333333	1	0.666666666666667	1	1	-0.333333333333333	-0.666666666666667	0.666666666666667	1	0.333333333333333	0.666666666666667	1	0.666666666666667	-0.333333333333333	-0.111111111111111	0.888888888888889	0.611111111111111	0.388888888888889	0.555555555555556	-0.166666666666667	-0.166666666666667	-0.833333333333333	-0.333333333333333	0.833333333333333	-0.833333333333333	1	0.5	0.833333333333333	1	0.666666666666667
FI	1	19		0.333333333333333	0.333333333333333	0.333333333333333	0.333333333333333	0.333333333333333	0	1	0.666666666666667	0.333333333333333	0.666666666666667	0.333333333333333	0.666666666666667	0.666666666666667	0.666666666666667	0.666666666666667	0.666666666666667	0.666666666666667	0.666666666666667	0.666666666666667	0.666666666666667	1	0.666666666666667	-0.333333333333333	1	0.333333333333333	0.333333333333333	1	0.666666666666667	0.666666666666667	0.333333333333333	0.277777777777778	0.611111111111111	0.666666666666667	0.611111111111111	0.555555555555556	0.333333333333333	0.333333333333333	0.5	0.333333333333333	0.166666666666667	-0.333333333333333	1	0.666666666666667	0.333333333333333	0.666666666666667	0.333333333333333
FI	1	22		-0.333333333333333	1	0.666666666666667	0.666666666666667	0.666666666666667	0	-0.333333333333333	-0.666666666666667	0.666666666666667	-1	0	-0.333333333333333	-0.666666666666667	0.666666666666667	0.666666666666667	-0.333333333333333	1	1	0.333333333333333	0.666666666666667	0.333333333333333	0.333333333333333	-0.666666666666667	0.666666666666667	1	-0.666666666666667	0	1	0.333333333333333	-0.333333333333333	0.444444444444444	-0.277777777777778	0.388888888888889	0.277777777777778	0.222222222222222	-0.5	0.833333333333333	0.5	0.666666666666667	0.666666666666667	-0.333333333333333	0.166666666666667	-0.5	0.5	-0.166666666666667	-0.166666666666667
FI	1	24		-0.666666666666667	-0.333333333333333	-1	-0.666666666666667	0	-1	1	0.666666666666667	0.666666666666667	0.666666666666667	0.666666666666667	1	-0.333333333333333	-0.666666666666667	1	0.333333333333333	0	1	0.666666666666667	1	1	1	-0.333333333333333	-0.333333333333333	0.666666666666667	0.333333333333333	0.666666666666667	0.333333333333333	0.666666666666667	0.333333333333333	-0.611111111111111	0.777777777777778	0.222222222222222	0.5	0.5	-0.5	-0.333333333333333	-1	-0.833333333333333	0.333333333333333	-0.833333333333333	1	0.666666666666667	0.5	0.5	0.5
FI	1	21		0.333333333333333	-0.333333333333333	0.333333333333333	0.666666666666667	-0.666666666666667	-0.333333333333333	-0.333333333333333	-0.666666666666667	0.666666666666667	0.333333333333333	0	-1	0.333333333333333	1	1	0.333333333333333	0.333333333333333	0.333333333333333	-0.333333333333333	0.666666666666667	1	0.333333333333333	0.333333333333333	0.666666666666667	0.666666666666667	-0.333333333333333	1	1	0.333333333333333	0.666666666666667	0	-0.166666666666667	0.555555555555556	0.444444444444444	0.555555555555556	-0.166666666666667	-0.333333333333333	0.333333333333333	0.5	-0.5	-0.5	-0.5	-0.833333333333333	0.5	0	-0.166666666666667
FI	1	21		-0.333333333333333	-0.333333333333333	-0.666666666666667	-0.333333333333333	-1	-0.666666666666667	0.333333333333333	-0.333333333333333	0.333333333333333	0	0	0.666666666666667	0.333333333333333	0.666666666666667	1	0.333333333333333	0.333333333333333	0.666666666666667	0.333333333333333	1	1	0.666666666666667	0.333333333333333	0.333333333333333	0.666666666666667	0.333333333333333	0.666666666666667	0.333333333333333	0.333333333333333	0.666666666666667	-0.555555555555556	0.166666666666667	0.555555555555556	0.611111111111111	0.5	-0.333333333333333	-0.5	-0.666666666666667	-0.333333333333333	-0.666666666666667	-0.5	0.666666666666667	-0.333333333333333	0	-0.166666666666667	0.166666666666667
FI	2	22		0.333333333333333	-1	-0.666666666666667	-0.333333333333333	-0.333333333333333	0.333333333333333	0.333333333333333	0.333333333333333	0.333333333333333	-0.666666666666667	0.333333333333333	1	0.666666666666667	1	0.666666666666667	0.333333333333333	1	0.666666666666667	0.666666666666667	-0.333333333333333	-0.666666666666667	0.333333333333333	-1	-0.666666666666667	0	-0.333333333333333	0.666666666666667	0.333333333333333	-0.666666666666667	0	-0.277777777777778	0.277777777777778	0.722222222222222	-0.277777777777778	0	0	-0.833333333333333	-0.166666666666667	0	-0.666666666666667	-0.166666666666667	0.666666666666667	0.333333333333333	0.333333333333333	-0.666666666666667	-0.166666666666667
FI	1	22		1	1	0.333333333333333	-1	0.333333333333333	0.666666666666667	1	1	0	0.666666666666667	-0.333333333333333	1	1	1	1	-0.333333333333333	0.666666666666667	1	0.333333333333333	1	1	0.333333333333333	-1	1	0.666666666666667	1	0.666666666666667	0	-0.666666666666667	-0.666666666666667	0.388888888888889	0.555555555555556	0.722222222222222	0.444444444444444	0.166666666666667	1	0.833333333333333	0.5	-1	0.333333333333333	0.5	1	0.833333333333333	0.333333333333333	0.666666666666667	-0.166666666666667
FI	1	19		-0.666666666666667	0	0	-0.666666666666667	-0.333333333333333	-0.333333333333333	0.666666666666667	0.666666666666667	0.333333333333333	-0.333333333333333	-0.333333333333333	0.666666666666667	0.666666666666667	0.666666666666667	1	0	0.666666666666667	1	0.666666666666667	0.333333333333333	0.666666666666667	0.333333333333333	-0.333333333333333	0.333333333333333	0	-0.333333333333333	0.666666666666667	-0.333333333333333	-0.333333333333333	0.333333333333333	-0.333333333333333	0.277777777777778	0.666666666666667	0.333333333333333	0	-0.5	-0.333333333333333	0	-0.666666666666667	-0.166666666666667	-0.333333333333333	0.833333333333333	0.666666666666667	0.333333333333333	-0.333333333333333	-0.166666666666667
FI	1	19		-0.666666666666667	-0.333333333333333	-0.666666666666667	-0.666666666666667	0.333333333333333	0	1	0.666666666666667	0.333333333333333	0.333333333333333	0.333333333333333	1	1	0.666666666666667	0.666666666666667	0	1	0.666666666666667	0.333333333333333	-0.333333333333333	0.666666666666667	0.333333333333333	-0.666666666666667	0.333333333333333	0.333333333333333	0.333333333333333	0.333333333333333	0.666666666666667	0.333333333333333	0.333333333333333	-0.333333333333333	0.611111111111111	0.666666666666667	0.111111111111111	0.388888888888889	-0.833333333333333	0	-0.666666666666667	-0.5	0.333333333333333	-0.5	1	0	0.5	0.333333333333333	0.166666666666667
FI	1	16		0.666666666666667	0.333333333333333	-0.666666666666667	0	0.333333333333333	1	0.666666666666667	0.666666666666667	0.666666666666667	0	0.666666666666667	0.666666666666667	1	0.666666666666667	1	0.333333333333333	0.666666666666667	0.666666666666667	-0.333333333333333	0.666666666666667	1	-0.333333333333333	-0.666666666666667	0.666666666666667	0.333333333333333	0.333333333333333	0.666666666666667	-0.333333333333333	0.666666666666667	0.666666666666667	0.277777777777778	0.555555555555556	0.722222222222222	0.166666666666667	0.388888888888889	0.666666666666667	0	-0.5	0.166666666666667	0.333333333333333	0.833333333333333	0.833333333333333	0.166666666666667	0.5	0.5	0.666666666666667
FI	1	16		-0.666666666666667	0	-0.333333333333333	0	0.333333333333333	0.333333333333333	0.666666666666667	0.333333333333333	0.333333333333333	0	0.666666666666667	0.666666666666667	-0.666666666666667	0	0.333333333333333	0.666666666666667	0	0	0	-0.333333333333333	-0.333333333333333	-0.333333333333333	-0.333333333333333	0	0.333333333333333	0.333333333333333	0.333333333333333	0.666666666666667	0.333333333333333	0.333333333333333	-0.0555555555555556	0.444444444444444	0.0555555555555556	-0.222222222222222	0.388888888888889	-0.333333333333333	-0.166666666666667	-0.333333333333333	-0.166666666666667	0.333333333333333	0	0.666666666666667	0.333333333333333	0.166666666666667	-0.166666666666667	0.666666666666667
FI	1	20		-0.666666666666667	-1	-1	-0.333333333333333	0.333333333333333	-0.666666666666667	1	0.333333333333333	1	0.333333333333333	-0.333333333333333	1	0.333333333333333	0.333333333333333	0.333333333333333	0.333333333333333	0.333333333333333	0.666666666666667	0.666666666666667	1	1	1	-0.333333333333333	0.666666666666667	1	0.333333333333333	1	1	-0.333333333333333	1	-0.555555555555556	0.555555555555556	0.388888888888889	0.666666666666667	0.666666666666667	-0.666666666666667	-1	-1	-0.5	0	-0.666666666666667	1	0	0.833333333333333	0.333333333333333	-0.5
FI	1	20		-0.666666666666667	0.666666666666667	-0.333333333333333	-0.333333333333333	-0.333333333333333	-0.333333333333333	0.666666666666667	-0.333333333333333	0.666666666666667	0.333333333333333	0.666666666666667	0.333333333333333	1	0.333333333333333	1	0.666666666666667	0.666666666666667	1	1	-0.666666666666667	-0.333333333333333	0.333333333333333	-1	0.666666666666667	-0.333333333333333	-0.666666666666667	0.333333333333333	0.666666666666667	-0.333333333333333	-0.666666666666667	-0.222222222222222	0.388888888888889	0.777777777777778	0	-0.166666666666667	-0.166666666666667	0.5	0	-0.5	-0.5	-0.333333333333333	0.666666666666667	0	0.666666666666667	0.333333333333333	0.666666666666667
FI	1	20		-0.333333333333333	0.666666666666667	-0.333333333333333	-0.666666666666667	0.333333333333333	-0.666666666666667	0.666666666666667	0.333333333333333	1	0.666666666666667	0.333333333333333	1	0.333333333333333	0.333333333333333	1	0.333333333333333	-0.333333333333333	1	0	1	1	-0.333333333333333	-0.333333333333333	0	0.666666666666667	0.333333333333333	0.333333333333333	0	0.333333333333333	-0.333333333333333	-0.166666666666667	0.666666666666667	0.444444444444444	0.222222222222222	0.222222222222222	0	0.333333333333333	-0.5	-0.666666666666667	0.5	-0.5	0.666666666666667	0.5	0.833333333333333	0.333333333333333	0.166666666666667
FI	1	25		0.666666666666667	0.666666666666667	0.333333333333333	-0.666666666666667	1	0.666666666666667	1	0.666666666666667	1	-0.666666666666667	-0.333333333333333	1	1	0.333333333333333	1	0.666666666666667	0.333333333333333	0.333333333333333	1	1	-0.666666666666667	-0.666666666666667	-0.666666666666667	1	-0.666666666666667	1	1	0.666666666666667	0.666666666666667	0.333333333333333	0.444444444444444	0.444444444444444	0.611111111111111	0.166666666666667	0.5	0.833333333333333	0.666666666666667	0.5	-0.5	1	0	0.833333333333333	-0.166666666666667	1	-0.166666666666667	-0.333333333333333
FI	1	22		1	0.333333333333333	0.333333333333333	-0.666666666666667	-1	0	0.666666666666667	0	0	-0.333333333333333	0	0.666666666666667	1	1	0.666666666666667	0.333333333333333	0.666666666666667	1	-0.333333333333333	1	0.666666666666667	-0.666666666666667	0.333333333333333	1	0.333333333333333	-0.333333333333333	0.666666666666667	0.333333333333333	1	0	0	0.166666666666667	0.777777777777778	0.333333333333333	0.333333333333333	0.666666666666667	0.5	-0.166666666666667	-0.666666666666667	-0.666666666666667	-0.166666666666667	0.666666666666667	0	0.5	0.333333333333333	-0.333333333333333
FI	1	23		0.666666666666667	0.333333333333333	-0.333333333333333	-0.333333333333333	0.333333333333333	0.333333333333333	0.333333333333333	-0.333333333333333	-0.333333333333333	-0.666666666666667	-0.333333333333333	0.333333333333333	0.333333333333333	0.333333333333333	0.666666666666667	-0.333333333333333	0	0.666666666666667	0.333333333333333	1	0.666666666666667	0.333333333333333	-0.333333333333333	0.666666666666667	0.333333333333333	0.666666666666667	0.666666666666667	-0.333333333333333	0.333333333333333	0.666666666666667	0.166666666666667	-0.166666666666667	0.277777777777778	0.444444444444444	0.388888888888889	0.5	-0.166666666666667	0	0	0.333333333333333	0.333333333333333	0	-0.333333333333333	-0.333333333333333	-0.166666666666667	-0.333333333333333
FI	1	20		0.333333333333333	0.333333333333333	-0.666666666666667	-0.333333333333333	-0.333333333333333	-0.666666666666667	0.666666666666667	0.666666666666667	0.666666666666667	0.666666666666667	-0.333333333333333	0.666666666666667	0.333333333333333	0.333333333333333	1	0.333333333333333	-0.333333333333333	0.666666666666667	0.666666666666667	0.333333333333333	0.666666666666667	-0.333333333333333	-0.333333333333333	-0.333333333333333	0.666666666666667	0.666666666666667	0.666666666666667	0.333333333333333	0.666666666666667	-0.333333333333333	-0.222222222222222	0.5	0.388888888888889	0.111111111111111	0.444444444444444	0.333333333333333	0.333333333333333	-0.5	0	-0.5	-0.666666666666667	0.666666666666667	0.166666666666667	0.666666666666667	0.833333333333333	0
FI	1	20		-0.666666666666667	-0.666666666666667	-0.333333333333333	-0.333333333333333	-0.666666666666667	-0.666666666666667	1	1	0.666666666666667	0.666666666666667	-0.666666666666667	0.666666666666667	0.333333333333333	-0.333333333333333	0.666666666666667	0	0.666666666666667	0.666666666666667	0.333333333333333	1	1	0.666666666666667	0.666666666666667	1	0.666666666666667	-1	1	1	0.666666666666667	-0.333333333333333	-0.555555555555556	0.555555555555556	0.333333333333333	0.777777777777778	0.333333333333333	-0.5	-0.666666666666667	-0.666666666666667	-0.666666666666667	-0.333333333333333	-0.666666666666667	1	0.666666666666667	0.666666666666667	0.666666666666667	-0.666666666666667
FI	1	21		-0.333333333333333	-0.333333333333333	0	0.666666666666667	-0.666666666666667	0.333333333333333	-0.333333333333333	-0.333333333333333	0	-0.666666666666667	-0.666666666666667	0.333333333333333	0.333333333333333	0.666666666666667	1	0	0.666666666666667	0.666666666666667	0	1	0.666666666666667	1	0.333333333333333	0	0.666666666666667	0.333333333333333	0.666666666666667	0.333333333333333	-0.333333333333333	1	-0.0555555555555556	-0.277777777777778	0.555555555555556	0.5	0.444444444444444	-0.5	-0.666666666666667	-0.333333333333333	0.333333333333333	-0.333333333333333	0	0.166666666666667	-0.166666666666667	-0.166666666666667	-0.666666666666667	-0.833333333333333
FI	1	22		1	0.666666666666667	0.333333333333333	1	0.666666666666667	1	0.333333333333333	0.666666666666667	1	1	1	0.666666666666667	1	0.333333333333333	1	0.666666666666667	1	0.333333333333333	-0.333333333333333	0.666666666666667	1	0.333333333333333	-1	0.666666666666667	1	1	0.666666666666667	1	1	0.333333333333333	0.777777777777778	0.777777777777778	0.722222222222222	0.222222222222222	0.833333333333333	0.666666666666667	0.833333333333333	0.666666666666667	1	0.5	0.833333333333333	0.666666666666667	0.666666666666667	0.666666666666667	0.666666666666667	0.666666666666667
FI	1	20		0.666666666666667	1	1	1	0.333333333333333	1	-0.666666666666667	0.333333333333333	-0.666666666666667	-1	0.333333333333333	-0.666666666666667	0.333333333333333	1	1	0.666666666666667	0.666666666666667	1	-1	1	1	0.333333333333333	1	1	-1	0.333333333333333	1	0.666666666666667	-0.666666666666667	0.666666666666667	0.833333333333333	-0.388888888888889	0.777777777777778	0.555555555555556	0.166666666666667	0.833333333333333	1	1	1	0	0.833333333333333	0	0.166666666666667	0	-0.666666666666667	0.5
FI	1	22		-0.666666666666667	-0.666666666666667	-0.666666666666667	-0.666666666666667	-0.333333333333333	-0.333333333333333	0.333333333333333	0.333333333333333	0.333333333333333	0.333333333333333	0.333333333333333	0.333333333333333	-0.333333333333333	-0.333333333333333	1	-0.333333333333333	0.333333333333333	0.666666666666667	1	0.666666666666667	1	0.666666666666667	0.333333333333333	0.666666666666667	0.666666666666667	0.333333333333333	0.666666666666667	0.333333333333333	0.333333333333333	1	-0.555555555555556	0.333333333333333	0.166666666666667	0.722222222222222	0.555555555555556	-0.5	-0.666666666666667	-0.666666666666667	-0.666666666666667	0	-0.5	0.5	0	0.333333333333333	0.166666666666667	0
FI	2	21		-1	-0.333333333333333	-0.666666666666667	0.333333333333333	0.333333333333333	-0.666666666666667	1	0.666666666666667	0.666666666666667	-0.666666666666667	0.333333333333333	0.666666666666667	1	0.333333333333333	0.666666666666667	1	1	1	1	1	1	-0.333333333333333	0.333333333333333	0.666666666666667	-0.333333333333333	-0.666666666666667	1	-0.666666666666667	-1	-0.333333333333333	-0.333333333333333	0.444444444444444	0.833333333333333	0.611111111111111	-0.333333333333333	-0.833333333333333	-0.333333333333333	-0.666666666666667	-0.333333333333333	0	-0.666666666666667	1	0.833333333333333	0.5	-0.333333333333333	0.333333333333333
FI	2	28		0.666666666666667	0.333333333333333	0.666666666666667	0.666666666666667	-0.333333333333333	-0.333333333333333	0.333333333333333	-0.333333333333333	1	0.333333333333333	0.333333333333333	0.333333333333333	1	-0.666666666666667	-0.666666666666667	0.666666666666667	-0.666666666666667	0.666666666666667	-0.666666666666667	-0.666666666666667	-0.666666666666667	-0.333333333333333	-0.666666666666667	-1	-0.333333333333333	-0.666666666666667	1	0.666666666666667	-1	1	0.277777777777778	0.333333333333333	0.0555555555555556	-0.666666666666667	0.111111111111111	0.5	0.333333333333333	0.5	0.833333333333333	-0.5	-0.333333333333333	0.333333333333333	-0.666666666666667	1	0.333333333333333	-0.166666666666667
FI	1	26		1	1	0.666666666666667	0.666666666666667	0.333333333333333	0.666666666666667	-0.333333333333333	-0.666666666666667	-0.333333333333333	-1	-0.333333333333333	-0.333333333333333	0.333333333333333	0.333333333333333	0.333333333333333	-1	1	-0.333333333333333	0.333333333333333	-0.333333333333333	0.333333333333333	-0.333333333333333	0.333333333333333	-0.666666666666667	-0.666666666666667	0.333333333333333	-0.333333333333333	-1	1	-0.333333333333333	0.722222222222222	-0.5	0.111111111111111	-0.0555555555555556	-0.166666666666667	1	1	0.5	0.5	0.333333333333333	0.666666666666667	-0.5	-0.666666666666667	0	-0.833333333333333	-0.666666666666667
FI	1	25		0.333333333333333	0.666666666666667	-0.333333333333333	-0.333333333333333	-0.333333333333333	0.333333333333333	0.666666666666667	0	0.666666666666667	0.333333333333333	-0.333333333333333	1	1	1	1	0.333333333333333	0	0.666666666666667	0.333333333333333	1	0.666666666666667	0.666666666666667	-0.666666666666667	1	0.666666666666667	-0.333333333333333	0.666666666666667	0.333333333333333	-0.333333333333333	0.666666666666667	0.0555555555555556	0.388888888888889	0.666666666666667	0.5	0.277777777777778	0.333333333333333	0.5	-0.5	-0.666666666666667	0.166666666666667	0	0.833333333333333	-0.166666666666667	0.666666666666667	0.5	-0.5
FI	1	20		-0.666666666666667	-0.666666666666667	-0.333333333333333	-1	-0.333333333333333	-1	0.666666666666667	-0.333333333333333	0	-0.333333333333333	0.666666666666667	0.666666666666667	1	0.333333333333333	1	0.333333333333333	1	1	1	0.666666666666667	1	0	-0.333333333333333	0.666666666666667	0.666666666666667	-0.333333333333333	0.666666666666667	1	0.333333333333333	0.666666666666667	-0.666666666666667	0.222222222222222	0.777777777777778	0.5	0.5	-0.5	-0.666666666666667	-0.333333333333333	-0.666666666666667	-0.333333333333333	-0.833333333333333	0.833333333333333	0	0.166666666666667	0.166666666666667	0.333333333333333
FI	2	20		-1	0.666666666666667	-0.666666666666667	-0.333333333333333	0.666666666666667	-1	0.666666666666667	0.333333333333333	-0.333333333333333	-0.333333333333333	0.333333333333333	0.666666666666667	0.333333333333333	0.666666666666667	0.333333333333333	0.666666666666667	0.666666666666667	0.666666666666667	0.666666666666667	1	1	0.666666666666667	-0.333333333333333	0.333333333333333	0.333333333333333	1	0.666666666666667	-1	-0.666666666666667	-0.666666666666667	-0.277777777777778	0.222222222222222	0.555555555555556	0.555555555555556	-0.0555555555555556	-1	0.5	-0.333333333333333	-0.5	0.666666666666667	-1	0.833333333333333	0	0.166666666666667	-0.166666666666667	0
FI	2	23		-0.666666666666667	-0.666666666666667	-0.666666666666667	-0.333333333333333	-0.333333333333333	-0.666666666666667	0.333333333333333	0.333333333333333	0.333333333333333	0.333333333333333	0.666666666666667	0.666666666666667	0.333333333333333	0	0.666666666666667	0.333333333333333	0.666666666666667	0.666666666666667	0.666666666666667	-0.333333333333333	0.666666666666667	0.333333333333333	-0.333333333333333	0.666666666666667	0	0.333333333333333	-0.333333333333333	0.666666666666667	0.333333333333333	0.333333333333333	-0.555555555555556	0.444444444444444	0.444444444444444	0.277777777777778	0.222222222222222	-0.5	-0.5	-0.5	-0.5	-0.333333333333333	-0.666666666666667	0.5	0.333333333333333	0.333333333333333	0.5	0.5
FI	1	32		1	0.666666666666667	-0.666666666666667	1	-1	0.666666666666667	-0.666666666666667	-1	-0.333333333333333	-0.333333333333333	-1	-0.666666666666667	1	0.666666666666667	0.666666666666667	-1	1	-1	-0.666666666666667	0.333333333333333	1	0.666666666666667	1	0.666666666666667	0.666666666666667	1	1	0.666666666666667	1	0.666666666666667	0.277777777777778	-0.666666666666667	0.222222222222222	0.5	0.833333333333333	0.833333333333333	0.833333333333333	0	1	-0.666666666666667	0.5	-0.333333333333333	-1	-0.5	0.166666666666667	-1
FI	1	22		1	0.333333333333333	1	1	0.666666666666667	1	0.666666666666667	0.333333333333333	-0.666666666666667	-1	-0.666666666666667	1	0.666666666666667	0.333333333333333	1	0.333333333333333	1	0.666666666666667	0.666666666666667	0.666666666666667	1	1	0.333333333333333	1	0.666666666666667	-0.666666666666667	0.666666666666667	0.666666666666667	0.666666666666667	1	0.833333333333333	-0.0555555555555556	0.666666666666667	0.777777777777778	0.5	0.833333333333333	0.333333333333333	0.833333333333333	0.833333333333333	0.833333333333333	1	0.666666666666667	0	-0.666666666666667	-1	-0.166666666666667
FI	1	25		0.666666666666667	0.333333333333333	0.666666666666667	0.666666666666667	1	0.666666666666667	-0.666666666666667	-0.666666666666667	-1	-0.666666666666667	-0.666666666666667	0	1	0.333333333333333	1	-0.666666666666667	-0.666666666666667	0.333333333333333	-0.666666666666667	0.666666666666667	1	-0.333333333333333	1	1	-0.666666666666667	1	1	0.666666666666667	-0.666666666666667	1	0.666666666666667	-0.611111111111111	0.222222222222222	0.444444444444444	0.388888888888889	0.5	0.333333333333333	0.5	0.666666666666667	0.833333333333333	0.833333333333333	-0.166666666666667	-0.666666666666667	-1	-0.833333333333333	-0.833333333333333
FI	1	19		0.333333333333333	0.333333333333333	-0.333333333333333	-0.666666666666667	-0.666666666666667	-0.333333333333333	0.333333333333333	0.333333333333333	0.666666666666667	0.333333333333333	-0.333333333333333	0.666666666666667	0.666666666666667	-0.333333333333333	0.666666666666667	0.333333333333333	-0.333333333333333	-0.333333333333333	-0.333333333333333	0.666666666666667	0.333333333333333	-0.333333333333333	-0.666666666666667	0.333333333333333	0.333333333333333	0.666666666666667	0.333333333333333	1	0.666666666666667	0.666666666666667	-0.222222222222222	0.333333333333333	0.111111111111111	0	0.611111111111111	0.333333333333333	0.333333333333333	-0.333333333333333	-0.666666666666667	-0.666666666666667	-0.5	0.5	0	0.666666666666667	0.333333333333333	-0.166666666666667
FI	1	60		0.333333333333333	0.333333333333333	0.666666666666667	0.666666666666667	-0.333333333333333	0.333333333333333	-0.333333333333333	-0.666666666666667	-0.333333333333333	0.333333333333333	-1	-1	1	1	1	-0.333333333333333	1	-0.666666666666667	0.666666666666667	1	0.666666666666667	-0.333333333333333	0.666666666666667	1	-0.666666666666667	0.333333333333333	0.666666666666667	0.333333333333333	-0.333333333333333	0.666666666666667	0.333333333333333	-0.5	0.5	0.611111111111111	0.166666666666667	0.333333333333333	0.333333333333333	0.166666666666667	0.5	0	-0.166666666666667	0.166666666666667	-0.666666666666667	-0.666666666666667	-0.166666666666667	-1
FI	1	22		0.333333333333333	0.333333333333333	0.666666666666667	0.666666666666667	0.333333333333333	1	-0.333333333333333	-1	-0.333333333333333	0	-0.666666666666667	-1	1	1	1	0.333333333333333	1	0.333333333333333	0.333333333333333	0.666666666666667	1	0	1	0.333333333333333	-0.333333333333333	-0.666666666666667	1	-1	-0.333333333333333	0.666666666666667	0.555555555555556	-0.555555555555556	0.777777777777778	0.555555555555556	-0.111111111111111	0.333333333333333	0.333333333333333	0.666666666666667	0.833333333333333	0.333333333333333	0.5	0	-1	-0.333333333333333	-0.166666666666667	-0.5
FI	1	19		1	-0.666666666666667	-1	-0.666666666666667	1	1	0.666666666666667	-0.666666666666667	-1	-0.666666666666667	-1	0.333333333333333	-0.666666666666667	-1	1	-0.333333333333333	-0.333333333333333	0.666666666666667	1	1	1	0.666666666666667	0.333333333333333	1	-1	1	1	1	0.666666666666667	1	0.111111111111111	-0.388888888888889	-0.111111111111111	0.833333333333333	0.611111111111111	0.833333333333333	0	-0.666666666666667	0	1	0.666666666666667	0.666666666666667	-0.666666666666667	-0.333333333333333	-0.666666666666667	-1
FI	1	24		0.333333333333333	0.666666666666667	-1	0.666666666666667	0.333333333333333	-0.333333333333333	1	0.333333333333333	-0.333333333333333	-0.333333333333333	1	1	1	0.666666666666667	1	1	-0.666666666666667	1	1	1	1	-0.333333333333333	-0.333333333333333	0.666666666666667	0.666666666666667	0.333333333333333	0.333333333333333	0.333333333333333	-0.333333333333333	0	0.111111111111111	0.444444444444444	0.666666666666667	0.5	0.222222222222222	-0.166666666666667	0.166666666666667	-0.833333333333333	0.166666666666667	0.333333333333333	-0.666666666666667	1	0	0	0.166666666666667	1
FI	2	23		-0.333333333333333	-0.333333333333333	-0.333333333333333	0.666666666666667	-0.666666666666667	-0.333333333333333	-0.666666666666667	0	-0.333333333333333	0	0.333333333333333	-0.333333333333333	1	1	-0.666666666666667	-0.333333333333333	1	0.333333333333333	-0.666666666666667	-0.666666666666667	-0.333333333333333	-0.333333333333333	-0.666666666666667	-0.333333333333333	0	0.666666666666667	0.333333333333333	1	0.666666666666667	0.333333333333333	-0.222222222222222	-0.166666666666667	0.388888888888889	-0.5	0.5	-0.333333333333333	-0.5	0	0.5	-0.666666666666667	-0.333333333333333	-0.666666666666667	-0.5	0	0.333333333333333	-0.166666666666667
FI	1	30		1.66666666666667	0.666666666666667	-0.333333333333333	-0.333333333333333	-0.333333333333333	0.333333333333333	1	1	1	1	0.666666666666667	-0.666666666666667	-0.333333333333333	-0.666666666666667	-0.333333333333333	-1	-0.666666666666667	-0.333333333333333	0.333333333333333	0.666666666666667	0.666666666666667	-0.666666666666667	0.333333333333333	0.333333333333333	0.333333333333333	-0.333333333333333	0.333333333333333	1	0.666666666666667	1	0.277777777777778	0.666666666666667	-0.555555555555556	0.277777777777778	0.5	0.333333333333333	-0.166666666666667	0.166666666666667	-0.333333333333333	-0.666666666666667	0.5	1	1	1	0.833333333333333	0.5
FI	1	19		0.333333333333333	0.333333333333333	0.333333333333333	0.333333333333333	0.333333333333333	1	0.333333333333333	0.333333333333333	-0.333333333333333	0	0.333333333333333	0	1	0.333333333333333	1	-0.333333333333333	-0.333333333333333	0.666666666666667	-0.333333333333333	0.666666666666667	1	0.333333333333333	0.333333333333333	1	-0.333333333333333	0.333333333333333	0	0.666666666666667	-0.333333333333333	-0.333333333333333	0.444444444444444	0.111111111111111	0.388888888888889	0.5	0	0.333333333333333	-0.166666666666667	0.5	0.333333333333333	0.5	0.666666666666667	0.666666666666667	0.333333333333333	-0.333333333333333	0.166666666666667	0.166666666666667
FI	1	23		-0.666666666666667	-0.666666666666667	-1	-0.666666666666667	-0.666666666666667	-1	0.666666666666667	0.333333333333333	0.333333333333333	0.666666666666667	0	-0.333333333333333	0.666666666666667	0.333333333333333	0.333333333333333	-0.333333333333333	-1	0	1	1	1	0.333333333333333	-0.666666666666667	1	0.666666666666667	1	1	0.666666666666667	0.666666666666667	0.666666666666667	-0.777777777777778	0.277777777777778	-9.25185853854297e-18	0.611111111111111	0.777777777777778	-0.5	-0.666666666666667	-1	-0.833333333333333	-0.666666666666667	-0.833333333333333	0.833333333333333	0.166666666666667	0.333333333333333	0.166666666666667	-0.166666666666667
FI	1	22		-1	0.333333333333333	-1	0.333333333333333	0.333333333333333	-1	0.666666666666667	0.333333333333333	0.333333333333333	0.333333333333333	-0.333333333333333	0.666666666666667	0.666666666666667	1	1	0.666666666666667	0	1	1	1	1	0.333333333333333	-0.333333333333333	0.666666666666667	0.333333333333333	0.333333333333333	1	0.666666666666667	0.333333333333333	0	-0.333333333333333	0.333333333333333	0.722222222222222	0.611111111111111	0.444444444444444	-0.833333333333333	0	-0.833333333333333	-0.166666666666667	0.5	-1	0.166666666666667	0	0.5	0.333333333333333	-0.166666666666667
FI	1	30		-0.333333333333333	-0.666666666666667	-1	0.333333333333333	-0.333333333333333	-1	0.333333333333333	-0.333333333333333	1	0.333333333333333	-0.333333333333333	-0.333333333333333	0.666666666666667	0.333333333333333	0.333333333333333	0.333333333333333	0.333333333333333	0.333333333333333	0.333333333333333	0.666666666666667	0.333333333333333	-0.333333333333333	0.333333333333333	0	0.666666666666667	0.333333333333333	0.333333333333333	0.333333333333333	0.333333333333333	0.333333333333333	-0.5	0.111111111111111	0.388888888888889	0.222222222222222	0.388888888888889	-0.333333333333333	-0.666666666666667	-0.833333333333333	-0.333333333333333	0	-1	0.166666666666667	-0.666666666666667	0.666666666666667	0.333333333333333	-0.333333333333333
FI	1	21		0.333333333333333	-0.666666666666667	-0.666666666666667	-0.666666666666667	0.333333333333333	0.333333333333333	0.666666666666667	0.333333333333333	0.666666666666667	0	-0.333333333333333	0.666666666666667	1	0.333333333333333	0.666666666666667	0.333333333333333	-0.333333333333333	1	0.666666666666667	-0.333333333333333	0.333333333333333	0.666666666666667	-0.333333333333333	1	-0.333333333333333	1	1	1	-0.333333333333333	1	-0.166666666666667	0.333333333333333	0.5	0.333333333333333	0.555555555555556	0.166666666666667	-0.666666666666667	-0.333333333333333	-0.166666666666667	-0.166666666666667	-0.166666666666667	0.833333333333333	0	0.666666666666667	-0.166666666666667	-0.166666666666667
FI	1	20		-0.333333333333333	-0.333333333333333	-0.666666666666667	-0.666666666666667	-0.333333333333333	-0.333333333333333	1	0.333333333333333	0.666666666666667	0.333333333333333	-0.333333333333333	0.666666666666667	0.333333333333333	0	1	0	0.333333333333333	1	0.666666666666667	0.666666666666667	1	0.666666666666667	-0.333333333333333	0.666666666666667	0.666666666666667	0.333333333333333	1	0.333333333333333	0.333333333333333	0.666666666666667	-0.444444444444444	0.444444444444444	0.444444444444444	0.555555555555556	0.555555555555556	-0.5	-0.333333333333333	-0.5	-0.666666666666667	0	-0.333333333333333	1	0.333333333333333	0.5	-0.333333333333333	-0.333333333333333
FI	1	25		0.666666666666667	0.333333333333333	0	0	0	0.333333333333333	0	-0.333333333333333	-0.333333333333333	-0.666666666666667	-0.333333333333333	0	0.333333333333333	-0.333333333333333	0.666666666666667	-0.333333333333333	1	0	-0.666666666666667	1	1	0	1	1	-0.333333333333333	-0.666666666666667	1	0	-1	-0.333333333333333	0.222222222222222	-0.277777777777778	0.222222222222222	0.555555555555556	-0.222222222222222	0.166666666666667	0.5	0.333333333333333	0.333333333333333	0.166666666666667	0	0.166666666666667	-0.333333333333333	-0.5	-0.833333333333333	-0.5
FI	1	24		0.666666666666667	0.666666666666667	0	0	0	0.333333333333333	0.666666666666667	-0.333333333333333	0.666666666666667	-0.666666666666667	-0.666666666666667	0	-0.333333333333333	0.666666666666667	0.333333333333333	-0.666666666666667	0.666666666666667	1	0.333333333333333	0.333333333333333	0.666666666666667	0.333333333333333	-0.666666666666667	1	0.333333333333333	0.333333333333333	0.666666666666667	0.333333333333333	0.333333333333333	0.333333333333333	0.277777777777778	-0.0555555555555556	0.277777777777778	0.333333333333333	0.388888888888889	0.5	0	0	-0.333333333333333	0.166666666666667	-0.166666666666667	0.5	-0.333333333333333	0.5	0	-0.666666666666667
FI	1	20		0.333333333333333	-0.666666666666667	-0.666666666666667	-0.666666666666667	-0.666666666666667	-1	1	1	1	0.666666666666667	0.333333333333333	0.666666666666667	0.666666666666667	0.666666666666667	1	0.666666666666667	-0.666666666666667	1	-0.333333333333333	0.666666666666667	0.666666666666667	-0.333333333333333	-0.666666666666667	0.333333333333333	1	0.666666666666667	0.666666666666667	1	0.666666666666667	0.666666666666667	-0.555555555555556	0.777777777777778	0.555555555555556	0.0555555555555556	0.777777777777778	0	-0.833333333333333	-0.666666666666667	-0.833333333333333	-0.5	-0.833333333333333	1	1	1	0.666666666666667	0.333333333333333
FI	1	23		-0.333333333333333	-0.333333333333333	-0.666666666666667	-0.333333333333333	-0.333333333333333	-0.666666666666667	0.666666666666667	0.333333333333333	0	0	0.666666666666667	0.333333333333333	0.333333333333333	0.333333333333333	0.666666666666667	0.666666666666667	0	1	0	0.666666666666667	0.666666666666667	1	0.666666666666667	0.333333333333333	0.333333333333333	0.666666666666667	0.666666666666667	0.666666666666667	-0.333333333333333	0.666666666666667	-0.444444444444444	0.333333333333333	0.5	0.555555555555556	0.444444444444444	-0.5	0	-0.833333333333333	-0.5	0	-0.666666666666667	0.833333333333333	0.166666666666667	0.166666666666667	-0.333333333333333	0.5
FI	1	22		-0.666666666666667	-0.666666666666667	-1	0	-0.666666666666667	0.333333333333333	0.333333333333333	0.666666666666667	0.666666666666667	0.333333333333333	0.333333333333333	1	0.666666666666667	0.333333333333333	1	0.333333333333333	0	0.666666666666667	0.666666666666667	1	1	1	-0.333333333333333	0.333333333333333	0.666666666666667	0.666666666666667	1	0.333333333333333	0.666666666666667	1	-0.444444444444444	0.555555555555556	0.5	0.611111111111111	0.722222222222222	-0.5	-0.833333333333333	-0.833333333333333	-0.5	-0.5	0	0.666666666666667	0.5	0.5	0.5	0
FI	2	26		-1	-0.666666666666667	-0.333333333333333	-0.666666666666667	0.666666666666667	-0.666666666666667	-0.666666666666667	-0.333333333333333	-0.333333333333333	-0.333333333333333	0.333333333333333	-1	0.333333333333333	0.333333333333333	0.666666666666667	0.333333333333333	1	0	0.666666666666667	1	1	1	0.333333333333333	0.333333333333333	0.333333333333333	-0.666666666666667	1	-0.666666666666667	0.666666666666667	1	-0.444444444444444	-0.388888888888889	0.444444444444444	0.722222222222222	0.277777777777778	-0.833333333333333	-0.666666666666667	0	-0.666666666666667	0.666666666666667	-0.833333333333333	0.166666666666667	-0.333333333333333	-0.5	-0.666666666666667	-0.166666666666667
FI	1	22		0.666666666666667	-0.333333333333333	-0.666666666666667	0.666666666666667	-0.333333333333333	0.333333333333333	0.666666666666667	0.333333333333333	0	0.333333333333333	0.333333333333333	0.333333333333333	0.333333333333333	0.333333333333333	0.666666666666667	0	0	-0.333333333333333	0.333333333333333	0.666666666666667	0.333333333333333	-0.333333333333333	-0.666666666666667	1	0	0.666666666666667	1	0.666666666666667	-0.333333333333333	-0.333333333333333	0.0555555555555556	0.333333333333333	0.166666666666667	0.222222222222222	0.277777777777778	0.5	0	-0.833333333333333	0.166666666666667	-0.333333333333333	0	0.666666666666667	0.5	0.333333333333333	0.333333333333333	0
FI	1	19		0.666666666666667	-0.666666666666667	0.333333333333333	0.666666666666667	0.333333333333333	0.666666666666667	0	-0.333333333333333	-0.333333333333333	0.333333333333333	-0.666666666666667	-0.666666666666667	1	0.333333333333333	-0.333333333333333	-0.333333333333333	0.666666666666667	0.666666666666667	0.333333333333333	-0.333333333333333	-0.333333333333333	0.666666666666667	0.333333333333333	0.333333333333333	-0.333333333333333	0.666666666666667	0.333333333333333	0.666666666666667	-0.333333333333333	0.333333333333333	0.333333333333333	-0.277777777777778	0.333333333333333	0.166666666666667	0.222222222222222	0.166666666666667	-0.166666666666667	0.333333333333333	0.666666666666667	0.5	0.166666666666667	-0.166666666666667	-0.5	0	0.333333333333333	-0.5
FI	1	22		0.666666666666667	-0.333333333333333	1	0.333333333333333	0.666666666666667	1	0.666666666666667	0.666666666666667	0	0.333333333333333	0.666666666666667	0.333333333333333	0.666666666666667	0.666666666666667	1	0	0	0.666666666666667	0	0.666666666666667	0.333333333333333	0.666666666666667	-0.333333333333333	0.666666666666667	-0.666666666666667	0.333333333333333	0.333333333333333	-1	-0.666666666666667	-0.333333333333333	0.555555555555556	0.444444444444444	0.5	0.333333333333333	-0.333333333333333	0.833333333333333	-0.333333333333333	1	0.333333333333333	0.666666666666667	0.666666666666667	0.666666666666667	0.166666666666667	0.166666666666667	0.333333333333333	0.333333333333333
FI	1	20		-0.333333333333333	-0.666666666666667	-0.666666666666667	0.666666666666667	-0.666666666666667	-1	0.666666666666667	0.333333333333333	0.666666666666667	0.333333333333333	-0.333333333333333	1	0.666666666666667	0.666666666666667	1	0.666666666666667	1	0.666666666666667	0.666666666666667	1	1	0.666666666666667	-0.666666666666667	0.666666666666667	1	0.333333333333333	0.666666666666667	0.333333333333333	0.333333333333333	1	-0.444444444444444	0.444444444444444	0.777777777777778	0.555555555555556	0.611111111111111	-0.5	-0.666666666666667	-0.5	0.5	-0.166666666666667	-1	0.833333333333333	0	0.5	-0.333333333333333	0
FI	1	42		-0.333333333333333	0.333333333333333	-0.333333333333333	-0.666666666666667	0.666666666666667	-0.333333333333333	0.666666666666667	0.666666666666667	0.333333333333333	0.666666666666667	1	1	1	1	-0.333333333333333	1	1	0.333333333333333	0.666666666666667	0.333333333333333	0.666666666666667	0.666666666666667	-0.333333333333333	1	-0.666666666666667	-1	0	-0.666666666666667	-0.666666666666667	-0.666666666666667	-0.111111111111111	0.722222222222222	0.666666666666667	0.5	-0.611111111111111	0	0.333333333333333	0	-0.833333333333333	0.666666666666667	-0.333333333333333	0.833333333333333	0.333333333333333	0	0.666666666666667	1
FI	1	30		-0.333333333333333	-0.333333333333333	-1	-0.333333333333333	-1	-1	0.333333333333333	0.333333333333333	1	0.333333333333333	-0.333333333333333	-0.333333333333333	0.666666666666667	0.333333333333333	0.333333333333333	0.333333333333333	1	1	0.333333333333333	1	0.333333333333333	0.333333333333333	0.333333333333333	0.333333333333333	1	0.333333333333333	1	0.666666666666667	0.666666666666667	0.666666666666667	-0.666666666666667	0.222222222222222	0.611111111111111	0.444444444444444	0.722222222222222	-0.5	-0.5	-1	-0.666666666666667	-0.666666666666667	-1	0.333333333333333	-0.333333333333333	0.833333333333333	0.5	-0.5
FI	1	21		-0.666666666666667	-0.666666666666667	-1	-0.666666666666667	0.333333333333333	-0.333333333333333	0.666666666666667	0.333333333333333	0.666666666666667	0.666666666666667	0.333333333333333	1	1	0.333333333333333	0.666666666666667	0.666666666666667	0.666666666666667	0.666666666666667	0.333333333333333	-0.333333333333333	0.333333333333333	-0.333333333333333	-0.666666666666667	0.666666666666667	0.666666666666667	0.666666666666667	0.666666666666667	0.666666666666667	0.666666666666667	0.666666666666667	-0.5	0.611111111111111	0.666666666666667	0	0.666666666666667	-0.833333333333333	-0.666666666666667	-1	-0.666666666666667	0	-0.333333333333333	0.666666666666667	0.333333333333333	0.666666666666667	0.5	0.333333333333333
FI	1	22		0.666666666666667	0.666666666666667	0.666666666666667	0.666666666666667	1	0.666666666666667	0.333333333333333	0.666666666666667	-0.333333333333333	-0.666666666666667	-0.666666666666667	-0.666666666666667	0.666666666666667	1	1	0.666666666666667	1	1	0.666666666666667	-0.333333333333333	0.333333333333333	0.333333333333333	1	1	-1	0.333333333333333	1	-0.333333333333333	-1	1	0.722222222222222	-0.222222222222222	0.888888888888889	0.5	0	0.333333333333333	0.333333333333333	0.833333333333333	0.5	1	0	0.333333333333333	0	0	-0.833333333333333	-0.166666666666667
FI	2	22		-0.666666666666667	-1	-1	-0.666666666666667	-1	-0.666666666666667	1	-0.333333333333333	0.333333333333333	0.666666666666667	-0.333333333333333	1	1	0.666666666666667	0.333333333333333	-0.333333333333333	1	0.666666666666667	0.666666666666667	1	1	1	1	0.666666666666667	1	-0.666666666666667	1	0.666666666666667	0.666666666666667	1	-0.833333333333333	0.388888888888889	0.555555555555556	0.888888888888889	0.611111111111111	-0.666666666666667	-1	-0.833333333333333	-0.666666666666667	-1	-0.666666666666667	1	-0.333333333333333	0.5	0	-0.5
FI	1	21		0.666666666666667	-0.333333333333333	0.333333333333333	0.333333333333333	-0.333333333333333	-0.333333333333333	0.666666666666667	0.333333333333333	0.666666666666667	0.333333333333333	-0.666666666666667	0.666666666666667	0.666666666666667	0.333333333333333	0.666666666666667	-0.333333333333333	0.666666666666667	0.666666666666667	0.666666666666667	1	1	0.333333333333333	-0.333333333333333	1	0.666666666666667	1	1	0.333333333333333	0.333333333333333	0.666666666666667	0.0555555555555556	0.333333333333333	0.444444444444444	0.611111111111111	0.666666666666667	0.5	-0.333333333333333	0.333333333333333	0	-0.333333333333333	-0.333333333333333	0.666666666666667	0	0.166666666666667	0	-0.5
FI	1	21		-1	-0.333333333333333	-1	-0.666666666666667	-1	-0.666666666666667	0.666666666666667	-0.333333333333333	-0.333333333333333	-0.333333333333333	1	0.333333333333333	0.666666666666667	1	0.666666666666667	0.666666666666667	-0.333333333333333	0.333333333333333	0.333333333333333	1	1	1	0.333333333333333	1	0.666666666666667	1	1	0.666666666666667	1	1	-0.777777777777778	0.166666666666667	0.5	0.777777777777778	0.888888888888889	-0.833333333333333	-0.666666666666667	-1	-0.833333333333333	-0.333333333333333	-0.833333333333333	0.833333333333333	-0.333333333333333	0.166666666666667	-0.5	0.666666666666667
FI	2	16		-0.333333333333333	-1	-0.666666666666667	0.333333333333333	-0.666666666666667	-0.666666666666667	-0.333333333333333	-0.333333333333333	0.666666666666667	-0.333333333333333	-0.333333333333333	-0.666666666666667	0.333333333333333	-0.333333333333333	-0.333333333333333	-0.333333333333333	0.333333333333333	0.333333333333333	0.666666666666667	0.666666666666667	0.333333333333333	0.666666666666667	0.333333333333333	0.333333333333333	0.666666666666667	0.666666666666667	1	0.333333333333333	0.666666666666667	-0.333333333333333	-0.5	-0.222222222222222	0	0.5	0.5	-0.333333333333333	-0.833333333333333	-0.833333333333333	0.333333333333333	-0.666666666666667	-0.833333333333333	-0.333333333333333	-0.5	0.5	0	-0.333333333333333
FI	2	16		0	-0.666666666666667	0.333333333333333	0.666666666666667	0.333333333333333	0.333333333333333	-0.333333333333333	-0.333333333333333	-0.666666666666667	-1	-0.666666666666667	-0.666666666666667	0.666666666666667	-1	0.333333333333333	0	-0.666666666666667	0.666666666666667	0.666666666666667	0.666666666666667	-0.666666666666667	1	0.666666666666667	0.666666666666667	-0.333333333333333	-0.333333333333333	-0.333333333333333	-0.666666666666667	-0.666666666666667	-0.333333333333333	0.166666666666667	-0.611111111111111	-9.25185853854297e-18	0.5	-0.444444444444444	-0.333333333333333	0	0.5	0.5	0	-0.166666666666667	-0.333333333333333	-0.333333333333333	-0.666666666666667	-0.833333333333333	-0.5
FI	1	16		0.333333333333333	-0.666666666666667	0.333333333333333	0.666666666666667	-0.666666666666667	0.333333333333333	0.333333333333333	-0.666666666666667	0.333333333333333	-0.666666666666667	-0.333333333333333	0.666666666666667	1	0.666666666666667	0.666666666666667	0.333333333333333	0.666666666666667	0.666666666666667	0.666666666666667	0.666666666666667	0.666666666666667	-0.333333333333333	0.333333333333333	0.666666666666667	0.333333333333333	0.333333333333333	0.666666666666667	1	-0.666666666666667	1	0.0555555555555556	-0.0555555555555556	0.666666666666667	0.444444444444444	0.444444444444444	0	-0.5	0.333333333333333	0.666666666666667	-0.5	0.333333333333333	0.333333333333333	-0.666666666666667	0	-0.833333333333333	-0.5
FI	1	20		0.666666666666667	-0.333333333333333	-0.333333333333333	0	-0.333333333333333	0	0.333333333333333	0	-0.333333333333333	0	0	-0.333333333333333	0.666666666666667	0.333333333333333	1	0.333333333333333	0	0	0.666666666666667	1	0.666666666666667	0.333333333333333	0.333333333333333	0.333333333333333	0.666666666666667	0	0.666666666666667	0.333333333333333	0	0.666666666666667	-0.0555555555555556	-0.0555555555555556	0.388888888888889	0.555555555555556	0.388888888888889	0.166666666666667	-0.166666666666667	-0.166666666666667	0.166666666666667	-0.333333333333333	-0.333333333333333	0.333333333333333	-0.166666666666667	-0.166666666666667	0	0
FI	1	23		-0.333333333333333	0.666666666666667	-0.333333333333333	1	-0.666666666666667	0.333333333333333	-0.333333333333333	-0.333333333333333	-0.333333333333333	-0.333333333333333	-0.333333333333333	0.333333333333333	0.333333333333333	-0.333333333333333	1	-0.333333333333333	0.666666666666667	0.666666666666667	0.333333333333333	1	0.666666666666667	0.666666666666667	0.333333333333333	0.666666666666667	0.333333333333333	-0.333333333333333	0.666666666666667	0.333333333333333	-0.666666666666667	0.666666666666667	0.111111111111111	-0.222222222222222	0.333333333333333	0.611111111111111	0.166666666666667	-0.166666666666667	0.166666666666667	-0.333333333333333	0.333333333333333	0	0	0.333333333333333	0	-0.333333333333333	-0.5	-0.333333333333333
FI	1	21		0.666666666666667	0.333333333333333	-0.333333333333333	-0.333333333333333	0.333333333333333	-0.666666666666667	0.666666666666667	0.333333333333333	1	0.333333333333333	-0.666666666666667	-0.666666666666667	-0.333333333333333	-0.333333333333333	0.333333333333333	-0.333333333333333	-0.333333333333333	0.666666666666667	0.333333333333333	0.666666666666667	1	-0.333333333333333	-0.666666666666667	0.666666666666667	0.333333333333333	0.333333333333333	0.666666666666667	0.333333333333333	-0.666666666666667	0.333333333333333	0	0.166666666666667	-0.0555555555555556	0.277777777777778	0.222222222222222	0.666666666666667	0.5	0.166666666666667	-0.333333333333333	0.333333333333333	-0.5	0.833333333333333	0	0.833333333333333	0.333333333333333	-0.5
FI	1	22		0.333333333333333	-0.666666666666667	-0.333333333333333	-0.666666666666667	-0.333333333333333	-0.666666666666667	1	1	-0.333333333333333	0	0	0.333333333333333	1	1	0.666666666666667	1	0.666666666666667	1	-0.333333333333333	0.333333333333333	1	0.666666666666667	0.333333333333333	1	0.333333333333333	-0.333333333333333	0.666666666666667	-0.666666666666667	-0.333333333333333	0.666666666666667	-0.388888888888889	0.333333333333333	0.888888888888889	0.5	0.0555555555555556	0	-0.166666666666667	-0.333333333333333	-0.5	-0.166666666666667	-0.666666666666667	1	0.666666666666667	-0.333333333333333	-0.333333333333333	0
FI	1	29		0.333333333333333	0.666666666666667	0	-0.333333333333333	0.666666666666667	-0.333333333333333	0.333333333333333	0.333333333333333	0.333333333333333	0.333333333333333	0.333333333333333	0.666666666666667	0.666666666666667	0.666666666666667	0.666666666666667	0.333333333333333	0.666666666666667	1	0.666666666666667	0.666666666666667	0.666666666666667	0.333333333333333	-0.333333333333333	1	0	-0.333333333333333	0	0.333333333333333	0.333333333333333	0.333333333333333	0.166666666666667	0.388888888888889	0.666666666666667	0.5	0.111111111111111	0.333333333333333	0	-0.166666666666667	-0.333333333333333	0.333333333333333	-0.333333333333333	0.5	0	0.333333333333333	0.5	0.333333333333333
FI	1	29		0.333333333333333	0.666666666666667	0	-0.333333333333333	0.666666666666667	-0.333333333333333	0.333333333333333	0.333333333333333	0.333333333333333	0.333333333333333	0.333333333333333	0.666666666666667	0.666666666666667	0.666666666666667	0.666666666666667	0.333333333333333	0.666666666666667	1	0.666666666666667	0.666666666666667	0.666666666666667	0.333333333333333	-0.333333333333333	1	0	-0.333333333333333	0	0.333333333333333	0.333333333333333	0.333333333333333	0.166666666666667	0.388888888888889	0.666666666666667	0.5	0.111111111111111	0.333333333333333	0	-0.166666666666667	-0.333333333333333	0.333333333333333	-0.333333333333333	0.5	0	0.333333333333333	0.5	0.333333333333333
FI	1	21		-0.333333333333333	-0.666666666666667	-0.666666666666667	-0.333333333333333	-0.666666666666667	-0.333333333333333	0.333333333333333	0.333333333333333	0.666666666666667	-0.333333333333333	-0.666666666666667	-0.333333333333333	0.333333333333333	0.333333333333333	-0.333333333333333	-0.333333333333333	0.333333333333333	0.333333333333333	0.666666666666667	0.333333333333333	-0.333333333333333	-0.333333333333333	0.333333333333333	0.333333333333333	0.666666666666667	1	1	0.333333333333333	1	0.666666666666667	-0.5	0	0.111111111111111	0.166666666666667	0.777777777777778	-0.333333333333333	-0.833333333333333	-0.5	-0.333333333333333	-0.5	-0.666666666666667	0.333333333333333	-0.166666666666667	0.5	0	-0.5
FI	1	21		0.333333333333333	0.333333333333333	-0.333333333333333	0	0.333333333333333	-0.666666666666667	0.333333333333333	-0.333333333333333	-0.333333333333333	0.333333333333333	0.333333333333333	-0.666666666666667	1	0.666666666666667	0.666666666666667	0.666666666666667	0.333333333333333	0.666666666666667	0.666666666666667	0.666666666666667	0.666666666666667	0.666666666666667	-0.333333333333333	0.333333333333333	-0.333333333333333	0.333333333333333	0.666666666666667	0.333333333333333	-0.333333333333333	-0.333333333333333	0	-0.0555555555555556	0.666666666666667	0.444444444444444	0.0555555555555556	0	0.333333333333333	-0.166666666666667	-0.166666666666667	0.333333333333333	-0.5	0.5	-0.333333333333333	0	0.166666666666667	0.333333333333333
FI	1	21		-0.333333333333333	0	-0.333333333333333	0.333333333333333	0.333333333333333	0.333333333333333	0	-0.333333333333333	-0.333333333333333	0	-0.333333333333333	-0.333333333333333	0.666666666666667	0.666666666666667	1	-0.333333333333333	0.666666666666667	0.666666666666667	0.333333333333333	0.333333333333333	0.666666666666667	0.333333333333333	0.333333333333333	0.666666666666667	-0.333333333333333	-0.333333333333333	0.333333333333333	-0.333333333333333	-0.333333333333333	0.666666666666667	0.0555555555555556	-0.222222222222222	0.555555555555556	0.444444444444444	-0.0555555555555556	-0.333333333333333	0.166666666666667	0	0.333333333333333	0.333333333333333	0.166666666666667	0.166666666666667	0	-0.166666666666667	-0.166666666666667	-0.333333333333333
FI	1	22		0.333333333333333	0.333333333333333	0.333333333333333	0.666666666666667	0.333333333333333	0.666666666666667	-0.333333333333333	0.333333333333333	0.333333333333333	0.333333333333333	-0.333333333333333	0.666666666666667	0.666666666666667	0	0.333333333333333	-0.333333333333333	0.333333333333333	0.333333333333333	0.333333333333333	-0.333333333333333	0.333333333333333	0.333333333333333	0	0.333333333333333	0	1	0.333333333333333	-0.666666666666667	-0.333333333333333	0.333333333333333	0.444444444444444	0.166666666666667	0.222222222222222	0.166666666666667	0.111111111111111	0	0.166666666666667	0.5	0.5	0.333333333333333	0.166666666666667	0	0.5	0.333333333333333	0.333333333333333	-0.333333333333333
FI	1	20		-0.333333333333333	0.666666666666667	0.333333333333333	-0.666666666666667	0.666666666666667	0.333333333333333	-0.333333333333333	0	0.666666666666667	0.666666666666667	0.666666666666667	1	1	0.666666666666667	1	0.666666666666667	0.333333333333333	1	0.666666666666667	1	1	-0.333333333333333	0.333333333333333	1	0.333333333333333	0.333333333333333	0.666666666666667	0	-0.333333333333333	0.333333333333333	0.166666666666667	0.444444444444444	0.777777777777778	0.611111111111111	0.222222222222222	0.166666666666667	0.5	0	-0.166666666666667	0.5	0	0.333333333333333	-0.166666666666667	0.666666666666667	0.166666666666667	0.666666666666667
FI	1	23		-0.333333333333333	-0.333333333333333	-0.666666666666667	0.333333333333333	-0.666666666666667	-0.666666666666667	0.666666666666667	0.666666666666667	0.333333333333333	0.333333333333333	0.333333333333333	0.666666666666667	0.333333333333333	0.333333333333333	1	0.666666666666667	0.666666666666667	0.666666666666667	0.666666666666667	1	0.666666666666667	0.333333333333333	-0.333333333333333	1	0.666666666666667	0.666666666666667	0.666666666666667	0.666666666666667	1	0.666666666666667	-0.388888888888889	0.5	0.611111111111111	0.555555555555556	0.722222222222222	-0.333333333333333	-0.333333333333333	-0.666666666666667	-0.166666666666667	-0.5	-0.5	0.833333333333333	0.666666666666667	0.333333333333333	0.5	0.333333333333333
FI	1	21		0.333333333333333	-0.333333333333333	0.333333333333333	0.333333333333333	-0.666666666666667	-0.333333333333333	0.333333333333333	0.666666666666667	0.333333333333333	0.333333333333333	-0.333333333333333	0.333333333333333	0.666666666666667	0.666666666666667	0.666666666666667	0.333333333333333	1	0.666666666666667	0.666666666666667	0.666666666666667	1	0.666666666666667	0.333333333333333	1	0.333333333333333	0.333333333333333	0.666666666666667	0	0.333333333333333	1	-0.0555555555555556	0.277777777777778	0.666666666666667	0.722222222222222	0.444444444444444	0	-0.5	0	0.5	-0.5	-0.333333333333333	0.5	0.5	0.166666666666667	0.166666666666667	0
FI	1	23		-0.666666666666667	-0.333333333333333	-0.666666666666667	-0.333333333333333	-0.333333333333333	-0.666666666666667	0.666666666666667	0	-0.333333333333333	-0.333333333333333	-0.333333333333333	0.333333333333333	1	0.333333333333333	0.666666666666667	-0.333333333333333	0	1	0.333333333333333	0.333333333333333	1	0.666666666666667	0.666666666666667	0.666666666666667	0.666666666666667	0.333333333333333	0.666666666666667	0.666666666666667	-0.333333333333333	0.333333333333333	-0.5	0	0.444444444444444	0.611111111111111	0.388888888888889	-0.5	0	-0.666666666666667	-0.333333333333333	0	-0.5	0.666666666666667	0.166666666666667	-0.333333333333333	0	-0.5
FI	1	21		-0.666666666666667	0.333333333333333	-0.333333333333333	-0.333333333333333	0.666666666666667	-0.333333333333333	0.333333333333333	0.666666666666667	0.666666666666667	-0.333333333333333	0	0.666666666666667	0.666666666666667	-0.333333333333333	0.666666666666667	0.333333333333333	-0.333333333333333	1	0.666666666666667	0.333333333333333	0.666666666666667	-0.333333333333333	0.333333333333333	1	0.333333333333333	0.333333333333333	0.333333333333333	0.666666666666667	-0.666666666666667	0.333333333333333	-0.111111111111111	0.333333333333333	0.333333333333333	0.444444444444444	0.222222222222222	-0.166666666666667	-0.166666666666667	-0.333333333333333	-0.666666666666667	0.5	-0.333333333333333	0.333333333333333	0.666666666666667	0.833333333333333	-0.166666666666667	0
FI	1	24		0.333333333333333	-0.333333333333333	0.666666666666667	1	-0.666666666666667	0.666666666666667	0.333333333333333	-0.333333333333333	-0.333333333333333	0.333333333333333	-0.333333333333333	0.333333333333333	0.666666666666667	0.333333333333333	1	-0.666666666666667	0.333333333333333	0.666666666666667	-0.333333333333333	0.666666666666667	1	1	-0.333333333333333	0.333333333333333	-0.333333333333333	0.666666666666667	0.666666666666667	0.333333333333333	0.333333333333333	1	0.277777777777778	0	0.388888888888889	0.388888888888889	0.444444444444444	0.5	0	0.5	0.833333333333333	-0.5	0.166666666666667	0.333333333333333	-0.333333333333333	0	0	-0.5
FI	1	20		0.333333333333333	0.666666666666667	-0.666666666666667	-0.666666666666667	0.333333333333333	-0.333333333333333	1	0.666666666666667	0.333333333333333	0.333333333333333	0.666666666666667	0.666666666666667	0.666666666666667	0.666666666666667	1	0.666666666666667	0.333333333333333	0.666666666666667	1	0.666666666666667	1	0.666666666666667	-0.666666666666667	1	0.666666666666667	-0.333333333333333	0.666666666666667	0.333333333333333	0.333333333333333	-0.333333333333333	-0.0555555555555556	0.611111111111111	0.666666666666667	0.611111111111111	0.222222222222222	0.5	0	-0.666666666666667	-0.666666666666667	0.333333333333333	-0.333333333333333	1	0.666666666666667	0.333333333333333	0.5	0.5
FI	1	22		-1	1	-1	0.333333333333333	0.333333333333333	-0.666666666666667	0.666666666666667	0.333333333333333	1	0.333333333333333	0.666666666666667	0.666666666666667	0.333333333333333	0.666666666666667	1	0.333333333333333	-0.333333333333333	1	0.666666666666667	0.666666666666667	1	0.333333333333333	-1	0.333333333333333	1	0.333333333333333	0.666666666666667	1	0.666666666666667	0.333333333333333	-0.166666666666667	0.611111111111111	0.5	0.333333333333333	0.666666666666667	-0.666666666666667	0.666666666666667	-1	-0.166666666666667	0.666666666666667	-0.5	0.833333333333333	0.666666666666667	0.833333333333333	0.333333333333333	0.666666666666667
FI	1	28		0.333333333333333	-0.333333333333333	0.333333333333333	0.333333333333333	0.333333333333333	-0.333333333333333	0.666666666666667	0.333333333333333	0.333333333333333	0.666666666666667	0.666666666666667	0.666666666666667	1	0.333333333333333	0.666666666666667	0.666666666666667	-0.333333333333333	1	-0.333333333333333	-0.333333333333333	0.666666666666667	0.333333333333333	-0.333333333333333	1	0.333333333333333	0.333333333333333	0.333333333333333	0.666666666666667	0.333333333333333	-0.666666666666667	0.111111111111111	0.555555555555556	0.555555555555556	0.166666666666667	0.222222222222222	0.333333333333333	0.166666666666667	0.333333333333333	0.333333333333333	0.5	-0.5	0.833333333333333	0.166666666666667	0.5	0.5	0.5
FI	1	20		0.333333333333333	-1	0.333333333333333	-0.666666666666667	-1	-0.666666666666667	0.333333333333333	0	1	-1	-0.666666666666667	0.666666666666667	-0.666666666666667	0.333333333333333	1	-0.666666666666667	0.666666666666667	0.333333333333333	0	1	1	0.666666666666667	-0.333333333333333	1	0.666666666666667	0.666666666666667	1	0.333333333333333	0.666666666666667	1	-0.444444444444444	0.0555555555555556	0.166666666666667	0.555555555555556	0.722222222222222	-0.166666666666667	-1	0.166666666666667	-0.833333333333333	-0.666666666666667	-0.833333333333333	0.5	-0.5	0.666666666666667	-1	-0.666666666666667
FI	2	23		0.666666666666667	-0.333333333333333	0	-0.333333333333333	-1	-0.333333333333333	0.333333333333333	0.333333333333333	0.666666666666667	-0.333333333333333	-1	-0.333333333333333	1	0.666666666666667	1	-0.333333333333333	1	0.666666666666667	0.666666666666667	1	1	1	-0.666666666666667	1	0.333333333333333	1	1	0.333333333333333	0.666666666666667	1	-0.222222222222222	-0.0555555555555556	0.666666666666667	0.666666666666667	0.722222222222222	0	-0.666666666666667	-0.166666666666667	-0.5	-1	-0.333333333333333	0.666666666666667	0.333333333333333	0.5	-0.666666666666667	-1
FI	1	25		1	0	0.333333333333333	0.666666666666667	-0.333333333333333	1	0.333333333333333	-0.666666666666667	-0.333333333333333	0	0	-0.333333333333333	0.666666666666667	1	1	-0.333333333333333	0	0	0	0.666666666666667	0.333333333333333	0.333333333333333	0.333333333333333	0.666666666666667	0	0.666666666666667	1	0	0.333333333333333	0.666666666666667	0.444444444444444	-0.166666666666667	0.388888888888889	0.388888888888889	0.444444444444444	0.666666666666667	0.166666666666667	0.333333333333333	0.5	0	1	0.166666666666667	-0.333333333333333	-0.333333333333333	0	-0.166666666666667
FI	1	21		0.333333333333333	-0.666666666666667	0.333333333333333	0.333333333333333	-0.666666666666667	0.333333333333333	-0.333333333333333	-0.666666666666667	-0.333333333333333	-0.333333333333333	-0.333333333333333	0.666666666666667	0.333333333333333	-0.333333333333333	0.666666666666667	0.333333333333333	0.333333333333333	0.666666666666667	0.666666666666667	0.333333333333333	0.666666666666667	1	-0.666666666666667	1	-0.333333333333333	0.666666666666667	0.666666666666667	0.333333333333333	-0.333333333333333	0.666666666666667	0	-0.222222222222222	0.333333333333333	0.5	0.277777777777778	-0.166666666666667	-0.666666666666667	0.333333333333333	0	-0.5	0.333333333333333	0.166666666666667	-0.5	-0.5	-0.5	-0.5
[truncated: 1,230 more rows]
[truncated: 60 more columns]
