# Supplementary material for: Measuring single constructs by single items: Constructing an even shorter version of the “Short Five” personality inventory
Source: PLoS One. 2017 Aug 11;12(8):e0182714. doi: 10.1371/journal.pone.0182714 (PMC5553894; doi:10.1371/journal.pone.0182714)
Supplement: S1 Data — (ZIP) [file pone.0182714.s003.zip › Study2Data.csv]

Age	Sex	N1	N2	N3	N4	N5	N6	E1	E2	E3	E4	E5	E6	O1	O2	O3	O4	O5	O6	A1	A2	A3	A4	A5	A6	C1	C2	C3	C4	C5	C6	N	E	O	A	C
29	Male	-1	-1	-1	0	-1	-2	1	0	-1	0	-1	1	1	0	2	-1	1	-1	0	2	2	2	0	2	-1	-1	2	-1	2	-1	-6	0	2	8	0
37	Female	-2	-2	-2	0	-2	-1	3	-1	1	1	-1	3	3	1	3	1	0	2	2	3	3	3	-1	3	2	2	2	1	1	2	-9	6	10	13	10
64	Male	-1	-1	-2	1	-2	1	1	-1	-2	1	-2	1	1	3	2	-1	1	-1	2	2	-1	2	2	2	1	3	1	-1	-1	1	-4	-2	5	9	4
62	Female	3	1	-2	2	-3	1	-1	-3	-1	-1	-3	-1	-2	-3	2	-3	1	-1	-1	3	2	0	2	1	2	3	3	1	3	2	2	-10	-6	7	14
69	Male	1	0	1	1	1	1	2	2	1	0	0	1	2	0	1	1	0	-1	1	3	2	1	-1	2	-1	-2	2	-1	-1	-1	5	6	3	8	-4
72	Male	-2	-1	-2	-1	1	-2	2	2	1	-1	1	2	2	1	-1	2	-1	-1	2	0	0	1	-2	-1	1	1	1	2	1	1	-7	7	2	0	7
34	Male	-3	-2	-3	-2	-3	-3	1	1	1	1	1	1	1	1	-1	1	1	2	-1	2	-1	-1	-2	1	2	1	3	2	2	2	-16	6	5	-2	12
31	Female	-1	-1	-1	-1	-3	-2	-1	-1	-2	-1	-1	-1	0	1	2	1	2	1	2	2	1	2	2	1	1	-1	1	1	-1	1	-9	-7	7	10	2
74	Female	-2	-1	-2	-1	-1	-1	2	1	1	1	0	-1	2	3	1	2	1	2	1	2	2	2	-1	2	2	-1	1	1	-1	2	-8	4	11	8	4
43	Female	-2	1	-1	0	-1	-2	-1	-1	2	0	0	-1	-1	-1	3	0	0	0	0	1	0	0	2	1	0	-1	2	0	1	0	-5	-1	1	4	2
47	Female	-2	1	-2	-1	1	-2	2	1	1	2	0	3	2	0	3	1	1	2	1	2	2	0	-1	1	1	3	3	-1	2	1	-5	9	9	5	9
28	Male	-2	-1	-1	-1	-1	-2	1	-1	1	1	1	2	2	-1	1	1	-1	1	-1	1	-1	-1	1	1	1	1	1	0	1	1	-8	5	3	0	5
36	Female	-2	-2	1	-2	2	-3	1	-2	3	-2	-1	3	3	1	2	-2	3	3	0	0	-1	-3	-2	2	-2	-1	1	0	-3	-2	-6	2	10	-4	-7
52	Male	-2	0	1	0	1	-2	-1	0	3	-1	-1	2	0	-2	2	-1	2	0	0	0	2	-1	-2	1	0	-2	3	-1	-1	0	-2	2	1	0	-1
66	Female	-3	-3	-3	-1	-3	-2	-2	-2	1	1	-3	-2	-1	2	1	1	-2	-1	-1	3	2	2	-1	2	2	3	1	3	3	2	-15	-7	0	7	14
48	Male	-1	1	1	1	2	-1	1	-2	-1	1	2	1	2	-1	2	-1	-2	0	2	-1	1	1	1	2	1	1	2	0	1	1	3	2	0	6	6
28	Male	-2	-2	-1	-2	-2	-2	2	1	1	-1	-2	-1	3	1	-1	-2	2	2	1	3	-1	1	-1	-1	2	-2	2	2	1	2	-11	0	5	2	7
57	Female	-3	3	-1	-1	1	2	2	2	1	-2	-2	3	2	1	3	1	-2	2	-1	-2	2	-1	-1	3	-1	-2	2	1	-2	-1	1	4	7	0	-3
56	Female	-1	1	1	1	-1	-1	-1	1	-2	-1	-1	-1	1	1	1	1	1	-1	1	2	-1	2	2	-1	2	1	1	-1	2	2	0	-5	4	5	7
27	Female	-1	-1	-2	1	2	1	1	1	-2	-1	-1	3	1	-2	2	1	1	2	2	1	2	2	-2	-1	2	-2	-1	1	-2	2	0	1	5	4	0
51	Female	-2	-1	-2	0	-1	-1	2	-1	0	-1	-2	0	2	1	3	1	0	0	1	3	2	0	1	2	1	3	2	2	1	1	-7	-2	7	9	10
57	Female	-1	-2	-2	1	-3	-2	2	2	2	1	-2	1	2	3	2	0	2	1	2	3	2	1	-2	1	2	1	3	1	2	2	-9	6	10	7	11
26	Female	2	2	2	2	-1	2	2	-2	1	1	1	2	3	2	3	-2	3	2	-1	3	0	0	1	1	0	-2	3	-3	-1	0	9	5	11	4	-3
32	Female	-1	2	2	1	-2	-1	1	-2	1	-1	-2	0	1	-2	3	-1	-2	1	1	2	2	-1	-2	3	0	1	2	-1	0	0	1	-3	0	5	2
50	Female	1	2	1	1	-2	1	1	-1	2	1	-3	-2	2	-1	3	-3	-1	0	-1	2	2	-1	0	3	3	2	-3	1	2	3	4	-2	0	5	8
39	Female	1	-1	-1	1	-2	1	-1	-2	-1	-2	-2	-2	-2	-2	1	-1	1	2	2	2	1	1	-1	1	2	1	1	-1	1	2	-1	-10	-1	6	6
54	Female	-2	-1	-2	-2	-2	-3	2	1	2	1	-3	3	0	-1	3	1	-3	2	3	3	2	-1	2	1	3	0	3	3	2	3	-12	6	2	10	14
48	Female	-1	-1	-2	-2	1	-3	1	1	1	1	2	1	2	2	3	2	2	2	2	3	2	2	-2	2	1	1	3	1	1	1	-8	7	13	9	8
51	Female	-3	-3	-3	-1	1	-2	2	2	1	2	2	2	2	3	2	2	2	3	3	3	-1	2	1	2	1	2	3	1	1	1	-11	11	14	10	9
36	Female	-2	1	-2	-1	1	-1	2	-1	2	1	-2	2	3	3	3	2	3	2	1	-1	2	-1	-3	2	1	-1	2	2	1	1	-4	4	16	0	6
51	Female	-3	-2	-3	2	-1	-3	2	2	2	2	-2	2	-1	-2	2	2	1	2	2	3	-1	-1	-3	2	2	3	3	2	3	2	-10	8	4	2	15
53	Female	-2	-1	-2	-1	-2	-3	1	-2	1	-2	-2	2	-2	-3	1	-2	1	-2	-1	3	2	3	1	2	1	-3	2	2	2	1	-11	-2	-7	10	5
59	Female	-2	-1	-1	-2	-1	-1	3	3	-2	2	-2	1	3	3	-3	2	1	1	2	3	1	1	-1	2	-2	1	3	2	1	-2	-8	5	7	8	3
53	Female	-3	-2	-3	-3	-3	-3	2	1	3	3	-1	3	3	3	3	1	3	2	1	2	-1	-1	-3	1	3	3	3	2	3	3	-17	11	15	-1	17
76	Female	-1	0	-1	-1	0	0	2	1	1	0	-1	1	-1	2	2	-1	-1	-1	0	3	0	2	1	1	0	-1	2	1	0	0	-3	4	0	7	2
55	Female	-3	-2	-1	-1	1	-2	1	1	2	2	0	0	3	3	-1	2	3	2	1	0	2	3	1	0	3	3	3	0	-1	3	-8	6	12	7	11
35	Female	1	1	-1	2	-2	-1	1	1	-1	2	2	1	2	-2	1	2	1	1	1	3	2	-1	-1	2	2	3	2	2	3	2	0	6	5	6	14
40	Female	-2	0	0	-1	1	-2	1	1	1	1	0	2	1	3	1	2	0	2	1	1	1	1	-1	0	0	1	1	1	1	0	-4	6	9	3	4
39	Female	1	-1	-2	-1	-1	-2	1	1	2	1	-2	2	-2	-1	3	1	1	2	1	2	2	2	-2	-1	2	2	3	1	2	2	-6	5	4	4	12
70	Female	-3	-2	1	-1	-1	-3	2	-1	1	1	1	2	3	3	3	3	2	1	2	3	2	1	3	2	3	1	3	2	2	3	-9	6	15	13	14
57	Female	-2	-1	-1	3	1	-2	0	-1	-1	1	-2	1	3	2	2	1	1	1	0	2	2	1	1	2	-1	1	1	1	-1	-1	-2	-2	10	8	0
69	Male	-3	-1	0	0	3	3	-1	2	-1	1	0	0	-3	0	-1	1	0	0	-3	1	1	-3	0	0	-3	3	0	1	1	-3	2	1	-3	-4	-1
49	Male	1	-2	-2	-1	1	-1	1	-1	-2	-1	-1	-1	1	-1	1	-2	1	-1	1	2	1	2	2	1	2	2	1	1	0	2	-4	-5	-1	9	8
63	Male	-2	-1	-2	0	-2	2	1	1	-1	2	-1	-1	1	-1	2	2	-2	-1	-1	2	1	2	1	0	2	2	3	2	1	2	-5	1	1	5	12
59	Male	-2	-2	-1	-1	-1	-2	2	1	1	-1	0	1	1	1	2	1	-1	1	2	2	1	2	0	2	0	1	2	-1	1	0	-9	4	5	9	3
68	Male	-1	-1	1	-2	1	-1	2	1	-1	1	1	-2	2	2	-1	2	2	-2	1	2	1	-1	-1	2	-1	1	2	2	-1	-1	-3	2	5	4	2
32	Male	1	2	1	-1	-2	-3	-1	-2	2	-1	-1	0	1	1	2	-2	3	-2	2	3	2	0	-2	0	3	1	3	-1	1	3	-2	-3	3	5	10
56	Male	-2	1	-2	-1	1	-1	2	2	2	0	3	1	3	3	2	2	2	-2	2	-1	-2	-1	-3	-1	-1	3	1	-1	1	-1	-4	10	10	-6	2
50	Male	0	0	0	0	0	0	0	0	0	0	0	0	0	0	0	0	0	0	0	0	0	0	0	0	0	0	0	0	0	0	0	0	0	0	0
43	Male	1	1	1	1	-1	1	-1	-1	1	-1	-1	-1	1	1	-1	-1	-1	-2	-1	2	1	-1	1	2	1	1	2	-1	-1	1	4	-4	-3	4	3
34	Male	-2	-3	-3	-2	1	-2	-2	-1	-1	2	-2	0	3	0	-2	-1	3	-2	3	3	2	2	2	-2	2	1	2	1	-3	2	-11	-4	1	10	5
60	Male	-1	-1	-1	1	1	0	-2	-1	-1	-1	-1	-1	0	1	0	-1	1	-1	-1	2	0	1	2	1	0	0	1	1	-1	0	-1	-7	0	5	1
40	Female	-3	1	-1	2	-3	1	0	-1	0	-2	-3	3	1	2	1	-3	-2	1	1	3	-2	3	3	0	3	1	3	1	1	3	-3	-3	0	8	12
35	Female	-1	-1	-2	-1	-2	-2	1	1	3	1	-1	3	-1	2	3	1	1	3	1	2	2	2	-1	2	2	2	3	1	2	2	-9	8	9	8	12
42	Female	-2	0	-2	-1	-3	-1	0	-1	1	0	-2	3	-1	2	2	-1	2	2	1	2	1	0	0	2	2	1	1	1	3	2	-9	1	6	6	10
43	Female	-3	-3	-2	-2	-2	-3	2	1	-1	2	1	-1	3	3	-1	2	3	-1	2	2	2	2	-1	2	2	1	3	1	2	2	-15	4	9	9	11
32	Female	-1	1	1	1	-1	-1	2	1	0	2	-2	-2	3	2	1	1	2	2	1	0	3	-1	1	2	-1	3	2	0	0	-1	0	1	11	6	3
69	Female	-2	-1	-2	-1	-1	-2	1	0	2	1	-2	1	1	1	-1	0	1	2	-2	2	2	-1	2	2	1	-1	2	1	2	1	-9	3	4	5	6
53	Female	-3	-2	-2	-1	-2	-1	2	-1	1	1	0	1	2	-1	2	1	1	1	2	1	1	2	1	1	1	-2	2	1	2	1	-11	4	6	8	5
59	Male	-2	-2	-2	-2	-2	-2	1	1	1	1	0	-1	1	1	-1	1	3	1	1	1	-1	3	-1	2	2	-1	2	2	1	2	-12	3	6	5	8
53	Male	-2	-1	0	-1	1	-2	-1	-1	1	-1	-1	1	1	0	1	1	1	2	1	1	0	2	1	1	2	1	1	-1	-1	2	-5	-2	6	6	4
33	Male	-2	-1	-2	1	-1	-3	1	-1	3	-1	-1	-1	3	1	-2	-1	3	-1	2	3	2	1	-1	-2	1	1	2	1	1	1	-8	0	3	5	7
57	Male	-2	-1	-2	1	-3	-3	1	2	2	1	-3	-2	-1	1	-1	1	1	-1	1	2	2	2	2	1	3	3	3	2	-3	3	-10	1	0	10	11
52	Male	-2	-1	-1	0	1	-1	2	-1	1	1	1	1	-1	1	-1	-1	-1	-2	2	3	2	-2	2	2	0	3	2	1	-1	0	-4	5	-5	9	5
73	Female	2	1	-3	-1	2	2	1	2	2	1	0	1	3	2	2	1	2	3	1	-1	2	-1	-2	2	-2	-1	-2	0	-3	-2	3	7	13	1	-10
47	Male	-2	1	-2	0	-2	-3	1	-1	2	1	2	3	2	2	1	3	-2	1	1	2	0	-1	-1	-2	1	1	2	2	0	1	-8	8	7	-1	7
40	Male	-1	-1	-2	2	2	-1	0	-2	1	-1	-2	1	3	-3	1	1	2	1	1	2	-2	2	0	-2	1	-2	1	1	-2	1	-1	-3	5	1	0
64	Male	-1	-2	-2	0	-2	-3	-1	2	1	-1	-2	-2	1	1	1	-1	3	0	1	3	0	3	0	3	3	1	3	2	1	3	-10	-3	5	10	13
70	Male	-2	-1	-2	1	-3	-2	-3	1	-1	1	-2	-2	-1	1	2	1	-1	-2	-2	1	-2	1	1	1	0	2	3	2	0	0	-9	-6	0	0	7
40	Female	-1	1	-1	1	1	-2	-1	-2	1	-1	-1	2	3	-2	3	-2	-1	-1	-1	2	-1	-2	1	-2	-1	1	2	1	-1	-1	-1	-2	0	-3	1
70	Male	-3	-2	-1	-1	-2	-2	2	0	-1	1	-1	0	0	-1	2	1	-2	1	2	2	2	2	1	1	2	2	1	2	0	2	-11	1	1	10	9
51	Female	-3	-1	-2	-1	-1	-2	-1	1	2	1	-1	1	-1	1	-1	1	-1	2	2	-1	1	2	-1	1	-2	1	2	1	-1	-2	-10	3	1	4	-1
76	Female	-2	-1	-1	-1	1	-1	1	1	1	0	-2	1	2	2	1	1	1	2	1	2	1	3	1	3	-1	-1	2	1	1	-1	-5	2	9	11	1
41	Male	2	0	-1	-1	1	-1	1	-1	-1	1	1	-1	-1	-3	-1	1	-1	1	1	-1	0	-1	1	-2	-2	0	1	1	-1	-2	0	0	-4	-2	-3
60	Male	-3	-2	-1	-1	-1	-1	-1	0	-1	0	-1	0	0	-1	-1	0	1	-1	1	2	-1	-1	3	1	0	1	2	1	0	0	-9	-3	-2	5	4
71	Male	1	-1	2	2	1	-2	-1	-2	0	1	-3	-2	2	-1	2	2	-1	-1	-1	3	2	1	3	2	2	2	2	1	-1	2	3	-7	3	10	8
65	Female	2	-1	-1	-1	2	1	-1	-1	-2	-1	-1	-1	2	1	-1	0	-1	-1	-1	-1	-1	1	1	-1	-1	1	1	1	-1	-1	2	-7	0	-2	0
24	Female	-2	3	-3	3	-2	0	0	-2	1	-2	-2	1	-2	-1	3	-1	2	2	1	3	2	3	1	1	2	-2	1	0	1	2	-1	-4	3	11	4
49	Male	-2	-1	-2	-1	-1	-2	1	1	1	1	0	0	1	0	0	1	0	-2	-1	3	-1	-1	-2	1	1	1	2	1	2	1	-9	4	0	-1	8
50	Female	-1	-2	-2	-1	-2	-2	-1	1	1	0	-2	2	1	0	1	1	2	2	0	2	2	3	-1	1	2	-2	2	1	2	2	-10	1	7	7	7
64	Male	-2	-2	-2	-1	-2	-2	2	1	-1	1	1	1	-2	1	-2	1	1	1	1	1	1	2	1	2	2	2	2	1	1	2	-11	5	0	8	10
26	Female	3	-1	2	3	2	1	1	-2	1	-3	2	0	3	1	-2	3	3	3	-3	2	1	2	-1	2	1	1	2	2	-1	1	10	-1	11	3	6
66	Female	-2	-1	-2	0	-3	-3	0	0	3	2	-3	1	2	3	2	1	0	0	2	2	3	-1	2	3	2	3	3	2	2	2	-11	3	8	11	14
54	Female	-2	-2	-2	-1	0	-2	2	2	1	2	-1	2	0	2	3	1	-1	1	2	2	0	2	1	2	2	1	2	2	2	2	-9	8	6	9	11
40	Male	-2	-1	-2	1	-3	-2	0	-1	-1	2	-1	-2	-2	1	-1	0	2	-2	-1	2	-1	-2	2	-1	2	2	2	2	-1	2	-9	-3	-2	-1	9
54	Male	0	-2	-2	1	-1	-2	1	-1	-2	0	-2	-1	2	-1	1	1	0	-1	-1	1	2	1	1	1	1	2	2	1	3	1	-6	-5	2	5	10
49	Female	0	-1	-1	-2	1	-2	3	2	0	3	-1	1	2	-2	1	2	-2	0	2	1	2	0	0	2	-1	-1	2	1	-1	-1	-5	8	1	7	-1
79	Male	-3	-2	-2	1	-2	-2	3	-1	1	1	-1	-1	1	2	1	1	1	-1	0	1	0	1	-1	1	1	1	1	1	1	1	-10	2	5	2	6
43	Female	-2	1	-2	-3	-2	-3	-3	-3	3	1	3	3	1	-1	3	0	-3	3	-3	2	-1	-3	-3	-1	-3	1	2	1	2	-3	-11	4	3	-9	0
63	Female	-1	-1	-1	-1	-2	-1	-1	-1	-1	-1	-2	-1	1	1	2	-1	1	2	1	3	2	2	1	3	0	-1	2	0	-1	0	-7	-7	6	12	0
53	Male	-1	1	-2	0	1	-1	0	-1	1	0	-1	1	2	0	2	-1	1	1	2	-1	0	0	0	1	-1	0	2	0	1	-1	-2	0	5	2	1
73	Male	-1	1	-2	2	-2	-1	-1	-2	-1	-2	-2	-2	1	-1	1	-2	-2	-1	2	1	-2	2	1	2	-1	0	2	-1	1	-1	-3	-10	-4	6	0
60	Male	1	1	0	1	0	1	0	-1	-1	-1	-2	1	2	2	1	-2	2	0	1	1	0	0	2	3	0	-1	1	0	0	0	4	-4	5	7	0
58	Male	-1	-2	-2	-1	-2	-2	0	0	-1	1	1	-1	2	1	1	2	-1	0	1	3	2	2	1	1	3	0	2	1	1	3	-10	0	5	10	10
65	Male	-1	1	-1	0	1	-1	1	-1	1	1	-1	1	1	1	-1	1	1	2	1	3	1	-1	1	2	-1	-1	1	0	1	-1	-1	2	5	7	-1
77	Male	-2	-1	-2	0	-1	-3	2	-2	-1	2	-1	-3	-1	1	-3	1	0	-2	2	3	-1	2	3	1	1	1	3	2	2	1	-9	-3	-4	10	10
54	Female	-2	-1	-1	2	-2	-1	1	-1	-1	-1	-1	-1	-1	0	0	-2	-1	1	1	1	0	1	1	-1	2	0	2	-1	-1	2	-5	-4	-3	3	4
72	Female	-3	-2	-1	-1	3	-3	1	-1	-2	1	-1	-3	2	3	-2	1	-2	-2	3	3	-1	3	3	3	3	2	3	1	3	3	-7	-5	0	14	15
75	Female	-2	-1	-1	1	-2	1	3	2	-1	1	-1	2	3	3	3	1	2	2	1	3	3	3	1	2	2	1	2	0	2	2	-4	6	14	13	9
72	Female	-2	-2	0	-1	-2	1	2	1	0	0	-2	0	1	1	2	1	2	0	3	3	0	2	1	2	2	2	3	1	0	2	-6	1	7	11	10
61	Female	-3	-3	-3	-3	-3	-2	3	2	3	3	0	3	3	2	3	3	-1	3	2	3	3	3	-2	3	3	1	3	3	3	3	-17	14	13	12	16
59	Female	-2	-2	-2	-1	-2	-2	2	-1	-1	1	-2	2	1	1	2	1	2	1	2	3	2	-1	3	2	2	2	2	1	2	2	-11	1	8	11	11
58	Female	0	0	-1	-1	0	2	2	1	-2	-1	-2	-1	2	0	3	-1	-2	-1	2	2	-1	3	2	1	2	2	1	1	1	2	0	-3	1	9	9
53	Female	-2	-2	-3	-3	-3	-3	-1	-2	1	3	-3	1	1	1	2	1	3	-1	-2	3	3	3	2	1	3	3	3	3	3	3	-16	-1	7	10	18
40	Female	-2	-2	-1	-1	1	-2	1	1	1	-1	1	-1	3	0	2	2	2	-2	2	2	1	2	1	3	-1	-2	2	2	-2	-1	-7	2	7	11	-2
52	Female	-2	-1	-2	-1	1	-1	1	-1	0	1	-3	2	-1	-1	2	1	-2	0	1	3	1	2	-1	2	1	3	2	2	1	1	-6	0	-1	8	10
48	Female	1	1	2	-1	1	1	-1	-2	-2	-2	-3	1	2	-1	0	-2	-2	-1	2	0	2	0	2	1	0	-3	2	0	-2	0	5	-9	-4	7	-3
65	Female	-3	-3	-3	-2	1	-2	3	2	3	3	2	2	1	1	-2	2	0	2	3	3	-3	3	-3	3	-2	2	3	3	1	-2	-12	15	4	6	5
65	Female	-3	-1	-2	-1	-1	-1	1	0	-2	1	-3	-1	2	1	1	1	2	0	1	2	0	1	2	2	1	1	2	1	1	1	-9	-4	7	8	7
56	Female	1	1	1	0	1	1	2	1	2	3	-2	1	1	3	3	1	0	3	2	3	2	-2	2	3	-1	-2	2	-2	-1	-1	5	7	11	10	-5
33	Female	-3	1	-2	-2	-1	-2	2	-1	2	2	-1	2	1	-2	1	2	-2	-2	2	-1	2	1	1	1	1	2	3	1	2	1	-9	6	-2	6	10
44	Female	-1	-1	1	1	1	-2	-1	-2	-1	-3	1	-1	1	1	1	3	-1	1	3	3	0	3	1	2	1	2	2	-3	-1	1	-1	-7	6	12	2
52	Female	-2	-2	-1	-1	-2	-2	1	1	1	1	-2	-2	-1	2	-2	1	2	1	1	3	2	2	1	2	2	2	3	2	2	2	-10	0	3	11	13
28	Female	-1	-1	-2	-1	1	-1	1	-1	-1	-1	-2	1	1	2	2	1	0	3	1	2	2	1	1	2	2	1	2	0	-1	2	-5	-3	9	9	6
41	Male	-1	1	-2	1	2	1	-1	0	-2	-2	-2	1	3	1	2	0	-2	2	1	3	2	2	2	2	2	0	2	0	-2	2	2	-6	6	12	4
61	Male	1	-2	-1	1	-1	-2	2	1	-1	-1	-1	-1	1	-1	-1	1	1	1	1	-1	1	1	1	1	2	2	2	-1	-1	2	-4	-1	2	4	6
48	Female	1	1	-1	-1	1	1	1	2	-1	-2	-1	1	2	1	2	1	-1	1	1	1	1	0	-1	1	-1	-1	1	-1	-1	-1	2	0	6	3	-4
39	Female	1	1	-1	-1	-1	2	1	-1	-2	1	-2	2	3	-1	3	-2	1	2	2	2	2	2	-1	3	3	3	3	1	3	3	1	-1	6	10	16
57	Male	-1	-2	1	-1	-1	-2	2	0	0	1	-1	-1	2	1	1	0	1	1	1	2	1	-2	0	1	1	2	2	1	1	1	-6	1	6	3	8
72	Male	-3	-2	-3	-1	1	-3	3	-1	-2	2	3	-1	3	2	2	3	3	3	2	2	3	0	2	3	3	2	2	2	-2	3	-11	4	16	12	10
63	Male	-2	-2	-1	1	1	-2	-1	0	-1	0	1	-1	2	-2	1	2	-2	-2	-2	-1	-1	-1	2	-1	-1	3	3	2	-1	-1	-5	-2	-1	-4	5
67	Male	-3	0	-1	1	-2	-2	2	2	-1	2	-1	-2	1	2	3	2	3	-2	2	3	2	-2	1	2	2	2	2	0	2	2	-7	2	9	8	10
68	Male	-2	-2	0	0	0	-3	2	1	2	2	0	2	1	2	3	1	0	2	2	0	2	3	-2	2	2	1	2	1	3	2	-7	9	9	7	11
68	Male	-2	-2	-1	1	-3	-2	1	-1	-1	1	1	-2	1	0	1	1	3	-2	1	3	1	2	2	2	2	2	2	2	1	2	-9	-1	4	11	11
57	Male	-2	-1	-2	-2	-3	-2	2	2	3	1	-2	1	1	2	-2	-1	-2	1	2	3	2	2	-3	1	2	2	3	1	-1	2	-12	7	-1	7	9
71	Male	-3	1	-2	-1	-2	-2	1	-1	1	-1	-3	-2	-2	2	3	1	3	1	2	1	3	2	-1	3	2	1	2	1	1	2	-9	-5	8	10	9
70	Male	-3	-3	-3	-1	-2	-3	-1	-1	-1	1	-2	-1	-2	-1	2	0	2	-2	2	2	0	2	0	2	3	2	2	1	1	3	-15	-5	-1	8	12
50	Male	-2	-2	2	-1	0	-2	0	0	1	0	-2	1	0	2	2	0	2	3	1	0	2	2	-1	0	-1	0	3	0	0	-1	-5	0	9	4	1
53	Male	-1	1	2	2	-2	0	-1	-2	2	-1	-3	-2	-2	-1	-1	-1	2	0	-1	3	0	-1	2	1	1	-1	1	-1	-1	1	2	-7	-3	4	0
56	Male	-2	1	-2	-2	-2	-1	2	1	-1	2	2	2	-2	-2	2	2	-3	-2	-1	1	2	2	-2	1	2	3	3	2	2	2	-8	8	-5	3	14
50	Male	0	0	0	-1	1	-2	1	1	-1	-2	-3	2	1	-2	-1	0	0	-1	1	0	-1	-1	-2	3	-1	0	0	1	-2	-1	-2	-2	-3	0	-3
51	Male	1	0	0	1	0	-1	0	-1	0	-1	-1	1	-1	2	1	1	-1	1	1	1	-1	1	1	0	0	0	1	1	-1	0	1	-2	3	3	1
40	Male	0	-1	-3	-2	-3	-3	1	1	1	1	-1	-1	-1	-1	-1	1	1	2	-2	3	2	2	2	1	3	1	2	1	1	3	-12	2	1	8	11
66	Male	2	-1	0	-1	1	-2	1	1	2	-1	2	-1	1	1	2	1	2	1	1	-1	1	-2	-2	2	-1	1	1	-2	-1	-1	-1	4	8	-1	-3
62	Male	-2	0	-1	1	1	-2	1	-1	-1	1	0	1	2	1	0	1	-1	0	1	1	-1	-1	1	1	-1	1	1	1	1	-1	-3	1	3	2	2
33	Male	-1	1	-2	1	1	-1	-1	-1	3	-2	-2	-1	2	1	-1	-1	2	-1	-2	-1	1	-2	2	1	1	-2	2	-1	-1	1	-1	-4	2	-1	0
31	Female	-2	1	2	2	-1	1	1	1	1	-1	-3	-1	1	-2	1	-1	1	-1	2	2	2	2	1	0	1	-1	2	-3	2	1	3	-2	-1	9	2
58	Female	-3	-1	-2	-1	1	-2	-1	1	2	2	1	1	-2	1	1	1	2	2	2	2	0	1	-2	2	-1	1	2	1	1	-1	-8	6	5	5	3
36	Female	-3	-1	-3	0	-3	-1	1	-1	0	-1	-3	-1	0	1	3	0	1	1	2	3	2	3	1	1	3	2	2	0	3	3	-11	-5	6	12	13
63	Female	-2	-1	-2	1	0	-3	2	-1	-2	2	-1	-1	1	3	2	1	2	3	2	3	-1	-1	1	3	-2	3	3	1	3	-2	-7	-1	12	7	6
62	Female	-2	-1	0	1	-1	-1	2	-1	-1	0	0	2	2	1	2	-1	1	0	-2	3	2	2	1	2	2	2	2	1	2	2	-4	2	5	8	11
33	Female	-2	-2	-1	-1	0	-2	1	-1	2	0	0	2	3	1	2	0	-1	3	2	2	1	1	1	1	0	1	3	1	1	0	-8	4	8	8	6
28	Female	1	-2	-1	2	-1	1	1	-1	1	-1	-1	1	1	2	3	1	1	3	1	3	2	3	1	3	3	2	3	1	-1	3	0	0	11	13	11
60	Female	-2	-1	-2	2	-1	-3	-2	-1	2	2	-1	-1	3	2	2	1	1	3	2	2	3	2	1	2	2	1	2	1	3	2	-7	-1	12	12	11
43	Female	1	-1	-2	1	-1	-1	2	-2	-2	1	-2	2	2	-2	2	-2	-2	-2	2	3	2	2	2	2	2	1	2	0	2	2	-3	-1	-4	13	9
61	Male	-2	-2	-2	-1	3	-2	2	2	1	2	1	1	3	3	2	2	1	2	3	2	2	2	2	3	2	1	3	2	1	2	-6	9	13	14	11
48	Female	-3	-1	-3	-2	-3	-3	2	2	3	3	-2	3	1	1	3	2	0	3	0	2	0	-1	-2	2	0	1	3	1	1	0	-15	11	10	1	6
26	Female	-2	-3	2	-2	-2	-2	2	1	-2	1	-2	1	-1	1	2	-1	1	2	2	2	2	2	1	1	2	2	3	1	-2	2	-9	1	4	10	8
57	Female	-2	-1	-1	1	-1	1	3	2	2	2	-1	2	1	1	3	-1	2	3	3	3	3	3	1	3	2	1	2	1	1	2	-3	10	9	16	9
62	Male	-3	-2	-3	-2	-1	-1	1	-1	1	-2	-1	2	2	1	2	1	2	3	2	2	1	3	2	2	3	2	3	2	1	3	-12	0	11	12	14
52	Male	1	1	1	1	1	-1	1	1	-1	-2	-1	-2	1	2	-1	0	-1	-1	2	0	-2	-1	2	1	1	-1	-1	2	-3	1	4	-4	0	2	-1
48	Male	-2	-2	-1	0	1	-3	2	1	-1	1	1	3	2	1	-3	1	1	-1	1	2	2	3	-1	1	2	2	2	1	0	2	-7	7	1	8	9
57	Male	0	-2	1	-3	0	-3	2	2	2	2	2	1	1	2	3	3	-1	3	2	3	3	3	-1	3	3	1	2	2	2	3	-7	11	11	13	13
76	Male	-2	-2	1	1	0	-2	-2	1	2	2	2	0	1	2	2	1	0	2	-2	1	1	2	-2	3	-1	-3	-2	2	1	-1	-4	5	8	3	-4
51	Male	-3	-3	-3	-2	-2	-3	2	1	-2	2	2	2	2	1	3	2	1	2	2	3	2	3	1	2	3	1	3	1	2	3	-16	7	11	13	13
31	Female	-2	-1	2	1	-1	-2	2	-1	1	2	-2	2	2	-1	2	1	-1	1	2	3	2	2	1	2	2	2	3	2	0	2	-3	4	4	12	11
27	Female	-2	-1	1	-1	-1	-2	3	2	3	1	2	3	3	1	1	3	3	-1	2	2	1	3	-3	3	-1	1	1	-1	1	-1	-6	14	10	8	0
74	Male	-2	-2	-2	-1	-2	-2	2	1	1	-1	-2	-1	1	1	-1	1	-2	-1	1	-1	1	2	-1	2	2	1	2	1	1	2	-11	0	-1	4	9
70	Male	-2	-2	-2	-1	0	-2	2	1	2	1	-2	0	2	2	2	2	-2	-1	2	2	0	2	2	1	2	1	2	2	2	2	-9	4	5	9	11
54	Male	-1	-2	-1	1	-2	1	2	1	2	1	-2	2	2	-1	2	1	3	0	3	2	3	2	1	3	3	-1	3	1	2	3	-4	6	7	14	11
55	Male	2	-1	-1	2	-1	1	2	-2	-3	1	-2	1	2	-2	-3	1	2	-3	2	3	3	-3	-2	3	-3	2	3	1	1	-3	2	-3	-3	6	1
56	Male	-2	-2	-2	1	-1	-1	1	-1	-1	2	-1	-1	2	-1	2	1	2	1	2	2	2	2	1	2	1	-2	3	1	1	1	-7	-1	7	11	5
56	Male	-3	-2	-2	0	-2	-2	2	-1	2	2	-2	1	-2	-2	3	0	-2	-1	1	3	-1	3	2	3	3	3	3	1	1	3	-11	4	-4	11	14
73	Male	1	2	1	1	0	1	-1	-1	1	0	-1	1	2	-2	3	-2	0	-1	-1	-1	-1	1	-2	1	1	1	2	0	1	1	6	-1	0	-3	6
32	Female	-3	-2	-1	3	-3	-1	2	2	-2	-1	-3	-1	-2	-3	2	-2	-3	2	1	3	3	3	2	-2	3	3	1	-1	3	3	-7	-3	-6	10	12
38	Female	-1	-1	-2	-1	-2	-2	2	1	2	-1	-1	3	2	2	3	1	2	2	2	3	3	2	-1	3	2	1	3	2	2	2	-9	6	12	12	12
58	Female	-2	-1	-1	-1	1	-1	2	-1	3	2	3	3	3	3	3	2	2	3	1	1	1	-1	2	1	-1	3	3	3	3	-1	-5	12	16	5	10
54	Female	-2	-1	-2	-1	-1	-2	2	1	-2	0	-2	1	1	1	1	0	2	1	1	2	2	1	0	1	1	1	2	1	1	1	-9	0	6	7	7
66	Female	-2	-1	0	0	-1	-2	1	-1	1	1	0	-1	-1	0	-1	1	-1	-2	2	2	0	-1	2	1	1	1	2	2	1	1	-6	1	-4	6	8
68	Female	-1	-1	-1	1	1	1	1	1	1	1	-3	1	1	2	2	-1	1	-1	-1	1	2	2	1	2	2	2	2	1	2	2	0	2	4	7	11
53	Female	-2	-1	-2	-2	-2	-3	2	1	2	2	-1	2	1	1	3	1	2	3	1	2	2	1	3	2	2	2	3	2	3	2	-12	8	11	11	14
44	Female	-2	-2	-3	-2	1	-3	3	1	2	3	1	3	2	0	1	2	1	3	2	3	2	3	-1	1	0	1	1	1	1	0	-11	13	9	10	4
30	Female	-1	1	-1	2	-2	-1	1	-2	1	-1	-2	1	-1	-2	2	-2	-1	2	2	3	3	3	-1	2	3	1	2	-2	2	3	-2	-2	-2	12	9
53	Female	1	1	1	-1	-1	-1	1	-1	2	-1	-1	1	2	-1	0	1	-1	1	2	1	2	-2	1	3	1	2	2	0	1	1	0	1	2	7	7
39	Male	-2	-1	-1	-2	1	-2	2	2	2	1	-2	-2	2	-2	3	-1	3	-1	2	1	2	2	-2	2	2	2	2	1	1	2	-7	3	4	7	10
48	Male	2	-2	2	-2	3	1	2	3	-2	2	2	2	2	-2	2	-1	3	1	-2	-3	-2	3	2	1	2	2	1	-1	-2	2	4	9	5	-1	4
65	Female	-3	-2	-2	-2	-2	-3	2	-1	1	-1	2	3	3	-2	3	1	2	-2	3	2	2	3	2	2	-1	-2	2	-1	2	-1	-14	6	5	14	-1
61	Female	-3	-3	-2	-3	-3	-3	3	3	3	2	-3	3	3	3	3	3	0	2	3	3	3	3	-1	3	2	2	3	2	1	2	-17	11	14	14	12
32	Male	-2	-2	-2	2	-2	-2	-1	-2	1	-1	-1	1	1	-2	1	1	-1	2	-1	1	2	3	2	-1	1	1	2	1	1	1	-8	-3	2	6	7
43	Male	-1	2	-1	1	-2	1	2	1	1	1	-2	1	0	2	2	0	1	1	2	2	1	3	2	1	3	3	3	1	2	3	0	4	6	11	15
61	Male	-2	-2	2	1	-2	-1	1	0	-2	1	-1	-1	1	1	2	1	-1	2	2	0	1	3	2	2	3	2	2	1	0	3	-4	-2	6	10	11
32	Female	0	-1	1	2	1	2	0	-1	-1	-1	-3	0	2	1	1	-1	2	0	1	1	1	2	2	2	0	-1	1	1	-1	0	5	-6	5	9	0
32	Male	1	1	1	1	1	1	2	1	1	-1	-1	-1	2	-1	-2	-1	1	-1	1	-2	-1	1	-1	1	-2	1	1	-1	-1	-2	6	1	-2	-1	-4
62	Male	-1	0	-1	-1	-1	-1	1	-2	-2	0	-1	0	2	2	0	1	-1	-1	2	2	1	1	2	1	1	1	2	-1	0	1	-5	-4	3	9	4
67	Female	-1	-2	0	-1	-2	-1	3	2	-2	2	0	2	3	1	2	2	1	2	3	3	3	0	-1	3	2	2	2	2	2	2	-7	7	11	11	12
54	Male	-2	1	-2	-2	-2	-3	2	2	2	1	2	3	2	0	-1	2	2	3	2	1	2	2	-2	0	1	0	2	2	0	1	-10	12	8	5	6
63	Male	-2	-2	-2	-3	2	-3	3	3	2	1	-1	2	3	1	-2	2	-2	2	2	0	2	1	-2	2	-1	-1	2	0	-3	-1	-10	10	4	5	-4
65	Male	1	0	-1	0	1	-1	-1	-1	0	1	2	-1	1	-1	0	1	1	0	1	2	-1	-1	0	0	-1	1	2	1	0	-1	0	0	2	1	2
36	Male	-2	-2	-3	-2	-2	-3	2	-2	-2	1	-1	3	1	2	1	1	-1	2	1	2	1	-1	2	2	2	1	2	2	2	2	-14	1	6	7	11
45	Male	-1	-2	-1	-1	-3	-1	2	1	-1	1	-1	-2	1	1	1	-1	1	-2	2	3	2	3	1	2	2	1	3	2	1	2	-9	0	1	13	11
34	Male	-2	-2	-2	-1	1	-2	2	1	1	1	2	2	2	-2	-1	-1	-1	-1	-2	-1	-2	-1	-1	-2	-1	1	-1	1	-1	-1	-8	9	-4	-9	-2
47	Male	2	-1	2	3	-2	-1	-2	-2	1	-2	-1	-1	3	1	1	-3	2	-2	-3	-1	1	1	1	2	2	2	2	-2	1	2	3	-7	2	1	7
48	Female	1	-1	-1	-1	-1	-1	2	1	1	2	1	1	2	-1	1	1	-1	1	2	1	1	-1	-1	1	-1	2	2	1	2	-1	-4	8	3	3	5
52	Female	-2	-2	-2	-1	-1	-3	2	1	1	1	1	2	1	2	3	3	3	3	-1	2	3	3	-1	1	1	-1	3	1	1	1	-11	8	15	7	6
66	Female	-2	-1	-2	-1	-2	-1	2	1	2	-1	-2	1	1	2	3	1	2	2	2	3	3	3	1	3	1	-1	3	-1	2	1	-9	3	11	15	5
75	Female	-3	-2	-1	1	1	-1	-1	-1	-2	-1	-3	-2	0	2	1	1	1	1	0	1	-2	0	1	1	0	1	2	0	0	0	-5	-10	6	1	3
72	Female	-2	-2	-2	-1	0	-1	2	2	-2	2	-2	0	1	2	-2	2	-2	-2	2	2	-2	2	2	2	0	2	3	1	-1	0	-8	2	-1	8	5
64	Male	-1	0	0	-2	-2	-2	-2	-2	-1	-2	2	-1	1	-3	-2	0	0	-2	2	2	1	0	1	1	2	2	3	-1	1	2	-7	-6	-6	7	9
58	Female	-3	-2	-2	-2	-2	-3	2	-1	1	2	2	1	3	3	3	2	2	3	-2	3	2	3	-1	3	2	2	3	2	2	2	-14	7	16	8	13
48	Male	-2	1	-3	-2	-1	-2	1	1	2	2	-1	2	1	2	0	0	2	2	0	2	2	-1	-2	2	0	0	2	1	-1	0	-9	7	7	3	2
68	Male	1	-3	-2	2	1	2	2	3	-2	2	-2	-2	3	3	3	-2	2	-2	2	3	2	3	2	2	3	2	3	0	2	3	1	1	7	14	13
65	Male	1	-1	-2	-1	-2	-1	1	-1	1	1	-2	-1	0	-2	-1	1	-2	2	-1	1	1	1	-1	2	1	1	2	1	1	1	-6	-1	-2	3	7
72	Male	1	2	2	3	1	0	-2	-3	-1	1	0	-3	2	2	-2	3	2	-2	-3	3	2	-3	1	3	-1	-1	3	1	2	-1	9	-8	5	3	3
66	Female	-2	0	0	2	0	-1	1	-1	-1	-1	-1	0	3	2	0	1	1	-2	1	3	2	2	1	2	1	-1	2	0	-1	1	-1	-3	5	11	2
51	Female	2	0	-2	2	-2	-2	-1	-1	-1	-1	0	3	2	1	3	2	2	2	2	3	1	3	2	3	2	2	3	1	1	2	-2	-1	12	14	11
45	Female	-1	1	-1	1	1	-1	-2	-2	-3	-1	-2	-1	2	-2	0	-2	0	-1	-3	0	-1	1	2	0	0	1	1	0	0	0	0	-11	-3	-1	2
53	Female	-1	-1	-3	1	-2	-2	2	-1	-1	-1	-3	1	-1	3	2	-1	0	2	1	3	2	2	-1	3	3	2	3	-1	2	3	-8	-3	5	10	12
39	Female	-2	-2	-1	-1	-1	-3	-1	-1	1	-2	-2	-1	1	2	0	1	2	1	0	2	2	1	0	2	2	1	2	0	1	2	-10	-6	7	7	8
54	Female	0	0	-1	-2	1	1	2	1	1	0	-1	1	1	1	2	2	-1	-1	2	3	1	0	-1	1	-1	0	2	0	0	-1	-1	4	4	6	0
38	Male	-3	-3	-3	1	-3	-3	-1	-2	-1	-2	-1	-3	3	-1	-2	0	3	3	0	2	0	3	2	2	2	2	2	-1	1	2	-14	-10	6	9	8
38	Male	-1	-2	-3	1	-3	-1	0	-1	1	2	2	1	1	1	-2	0	3	3	-1	3	1	3	-1	0	3	1	3	0	3	3	-9	5	6	5	13
36	Male	1	3	2	0	-2	-2	-3	-3	-1	-1	-2	-3	-2	-2	-1	-3	0	-2	-1	3	0	-3	2	0	2	3	3	0	1	2	2	-13	-10	1	11
66	Male	-2	1	-1	1	1	-1	1	-1	1	-2	-2	-1	1	-1	-1	-1	-1	-1	1	1	-1	1	1	1	1	2	0	-1	1	1	-1	-4	-4	4	4
28	Male	1	2	2	2	1	1	-2	-2	-1	-1	-1	0	0	0	0	-1	0	2	-1	-1	-1	2	1	-1	-1	0	-2	-2	-1	-1	9	-7	1	-1	-7
39	Male	-2	-1	-2	0	-3	-3	0	-2	-1	1	1	1	-1	-2	-2	1	1	2	1	2	-1	2	1	-1	2	1	2	0	1	2	-11	0	-1	4	8
48	Male	1	1	1	0	-1	-1	-1	0	2	-2	1	-1	1	-3	-1	1	0	-1	-1	-1	1	-1	1	1	-1	2	1	-1	-1	-1	1	-1	-3	0	-1
37	Male	-3	1	0	0	2	0	2	1	0	1	2	0	0	1	0	2	0	3	2	1	1	2	2	2	0	-1	2	-1	-1	0	0	6	6	10	-1
48	Male	-3	-2	-3	-1	-2	-3	1	1	-1	3	-3	-1	-1	-2	-3	1	-2	-2	1	2	0	-1	1	1	-2	2	3	1	-2	-2	-14	0	-9	4	0
36	Male	1	1	2	0	1	1	-2	-1	-2	-2	-1	0	-1	-2	-1	-1	-1	-1	1	1	-1	1	2	-1	1	0	0	-2	-1	1	6	-8	-7	3	-1
50	Male	-2	-2	-1	-1	-1	-2	-1	-1	1	1	1	-1	1	1	0	1	2	1	-2	1	-1	1	1	1	1	1	1	1	2	1	-9	0	6	1	7
34	Male	3	2	2	3	2	2	1	-2	-2	0	-3	1	2	1	1	0	2	2	0	2	2	-1	2	2	0	-1	2	-1	-3	0	14	-5	8	7	-3
49	Male	-2	-2	-2	-1	-2	-2	2	1	-1	1	-1	2	-1	1	2	1	1	1	1	3	2	3	1	2	2	1	2	1	1	2	-11	4	5	12	9
46	Male	-2	1	-1	-1	1	1	1	-1	2	2	-1	2	2	0	0	3	2	-1	1	-1	-1	1	-1	-1	-2	1	1	1	2	-2	-1	5	6	-2	1
36	Male	-1	-2	-1	1	-1	-1	-2	-2	1	1	-1	1	1	1	1	1	1	-1	0	2	1	2	-1	1	2	1	1	1	1	2	-5	-2	4	5	8
53	Male	-3	-1	-2	-2	-1	-3	1	-2	-2	0	1	1	2	1	-2	0	3	-1	-2	-1	-2	-1	0	0	2	0	-1	0	0	2	-12	-1	3	-6	3
50	Male	-2	-1	-3	1	-2	-1	-1	-3	-1	-1	-1	-1	-1	-2	-2	-2	2	2	1	2	2	2	2	1	3	2	2	1	-1	3	-8	-8	-3	10	10
44	Male	-3	1	-3	1	1	-3	1	1	-2	-1	3	-2	1	-2	-1	3	-2	1	1	2	-1	1	2	1	2	3	2	-1	-1	2	-6	0	0	6	7
35	Male	-1	-1	2	-2	-1	-2	2	2	1	2	1	1	1	1	2	1	1	1	1	2	2	2	-1	1	2	1	1	0	2	2	-5	9	7	7	8
49	Male	-1	-1	1	1	1	-2	1	-1	-2	-1	2	-1	2	-1	2	1	2	-1	2	1	2	1	1	2	1	1	3	1	1	1	-1	-2	5	9	8
36	Male	-1	-1	2	-1	3	-3	-1	0	-3	0	-1	-1	-2	-1	-2	1	-1	-1	2	3	-1	-3	1	2	-1	3	2	0	1	-1	-1	-6	-6	4	4
45	Male	-3	-2	2	-2	-1	-3	2	2	-1	2	2	2	2	-1	2	2	1	1	1	-1	2	1	2	1	1	1	2	2	2	1	-9	9	7	6	9
32	Male	-2	-3	-2	-2	-3	-3	2	1	3	1	2	1	2	3	2	2	3	3	2	0	2	3	-2	1	3	1	3	0	2	3	-15	10	15	6	12
43	Female	1	-2	1	-1	-2	-1	1	0	-1	-1	-1	1	1	-1	2	1	1	2	2	2	2	3	0	1	3	-1	3	0	1	3	-4	-1	6	10	9
64	Male	-1	1	2	-2	1	-2	1	3	2	2	1	0	1	-2	-1	2	1	-3	1	-3	-2	-1	-2	2	-1	-1	3	1	2	-1	-1	9	-2	-5	3
38	Male	-2	-2	-2	-1	-2	-2	1	1	2	2	2	1	2	-2	-1	1	-1	2	2	2	-2	-1	-1	-1	1	2	2	2	2	1	-11	9	1	-1	10
40	Male	-2	-1	-3	-1	-2	-2	0	-1	-2	0	-1	0	1	2	-1	1	2	3	0	2	0	1	2	0	2	0	2	1	-1	2	-11	-4	8	5	6
47	Male	-2	-1	-2	-2	-2	-3	2	2	1	0	-1	1	2	1	3	1	-1	2	2	2	3	2	-2	2	2	1	2	1	2	2	-12	5	8	9	10
47	Male	-3	-2	-2	0	-3	0	2	1	0	-2	-3	-1	1	-2	2	1	-1	0	-1	3	2	1	0	-1	3	3	3	2	1	3	-10	-3	1	4	15
30	Male	-2	-1	-3	-2	1	-3	2	2	1	1	1	2	2	1	2	1	1	3	2	2	2	3	-1	1	2	1	2	1	1	2	-10	9	10	9	9
34	Female	-2	-1	-2	-2	1	-3	2	0	2	1	1	3	3	3	3	2	1	1	1	2	2	1	-2	-1	1	1	2	3	1	1	-9	9	13	3	9
36	Female	1	-1	1	1	1	1	-1	-1	-2	-1	-3	-2	-1	-2	3	1	-1	-2	2	2	2	3	-1	0	2	2	3	1	1	2	4	-10	-2	8	11
34	Female	1	1	1	-1	-2	-2	2	1	2	3	-2	1	3	-1	2	-1	2	2	2	2	2	1	1	2	2	-1	2	2	2	2	-2	7	7	10	9
28	Female	1	1	2	1	1	1	2	1	1	1	-1	2	2	-1	-1	1	1	-1	1	1	2	1	-1	1	1	1	2	1	-1	1	7	6	1	5	5
36	Male	2	-1	0	1	-2	-1	-1	-1	-1	-2	-1	-2	1	2	-2	1	3	-1	1	0	3	1	1	0	3	1	2	-1	-1	3	-1	-8	4	6	7
76	Male	0	3	-1	2	0	0	-1	-1	1	-2	1	0	1	1	1	-1	2	0	1	3	-1	-1	1	-2	0	0	1	0	-1	0	4	-2	4	1	0
52	Female	-1	1	-2	-1	-2	-2	1	0	2	0	0	0	-2	-1	0	1	-1	-1	-1	3	2	-2	2	-1	2	2	3	0	2	2	-7	3	-4	3	11
27	Female	-3	1	-1	0	1	0	2	3	3	1	2	3	1	-2	2	1	0	3	1	0	1	-1	-1	0	1	2	1	1	1	1	-2	14	5	0	7
46	Male	3	-1	2	-3	3	-3	3	3	3	3	3	3	3	-2	3	3	-3	3	2	-2	3	-3	3	3	-3	1	3	2	-3	-3	1	18	7	6	-3
31	Male	2	-1	2	1	-1	2	0	1	-2	-2	-3	1	0	2	1	-1	2	2	1	1	0	1	2	2	2	2	3	-2	0	2	5	-5	6	7	7
30	Male	-2	-3	-2	-2	1	-2	2	0	0	1	-2	2	2	1	1	1	3	0	2	2	2	3	-1	1	0	1	3	1	-1	0	-10	3	8	9	4
40	Male	-1	-1	-1	-1	-2	-2	1	1	-1	1	1	-1	-1	-2	-1	2	-1	1	1	2	2	2	-1	1	2	2	2	1	1	2	-8	2	-2	7	10
50	Male	-3	-2	-3	-3	-3	-3	1	-1	-2	-1	-2	0	1	1	-1	1	2	-1	1	3	-1	-1	2	1	2	1	2	1	-2	2	-17	-5	3	5	6
66	Male	-2	-1	-2	0	0	-2	-1	-1	1	1	0	-1	0	-1	0	1	-1	-2	0	2	-1	0	0	0	0	2	2	1	1	0	-7	-1	-3	1	6
46	Male	1	-1	-1	-1	1	-3	1	-1	1	-1	-2	2	2	2	2	-2	2	-2	-2	3	2	2	1	3	1	1	2	-1	1	1	-4	0	4	9	5
57	Male	-3	-2	-2	0	-3	-3	-1	-3	-1	-1	-2	-1	-1	-2	-1	-2	-2	0	2	3	0	3	3	3	1	-2	2	-1	-1	1	-13	-9	-8	14	0
56	Male	-1	0	0	1	-1	1	-1	-2	-1	1	-1	-1	2	1	0	0	1	-1	-1	2	0	2	2	3	1	2	1	1	-1	1	0	-5	3	8	5
55	Male	-1	0	-2	-2	-1	-1	1	1	-1	1	1	1	1	1	-1	1	1	1	2	3	0	2	0	0	2	2	2	2	1	2	-7	4	4	7	11
46	Male	-1	-1	1	-1	-1	-2	0	-2	-1	0	0	-1	2	-2	2	-1	1	0	0	3	2	2	0	1	1	-1	3	0	2	1	-5	-4	2	8	6
49	Male	-2	-1	-2	-1	-3	-3	2	-1	1	-1	-1	-1	1	3	2	-1	1	1	2	2	2	1	-1	1	3	1	3	1	2	3	-12	-1	7	7	13
34	Male	-1	-1	-2	-1	-2	-2	-1	0	2	1	0	-1	-2	-2	0	1	2	-1	-1	-1	-2	-2	0	0	1	2	1	1	2	1	-9	1	-2	-6	8
46	Female	-2	-2	-2	-1	1	-1	2	1	1	1	-1	2	1	1	2	2	-1	3	1	2	1	2	1	1	2	1	3	1	0	2	-7	6	8	8	9
28	Male	-3	-1	0	0	0	0	-1	0	-1	0	0	0	1	0	-1	0	0	0	1	1	0	0	0	0	0	-1	0	0	0	0	-4	-2	0	2	-1
32	Male	2	1	3	2	1	0	-2	-2	-1	-3	-2	0	2	-2	2	0	2	0	-1	3	2	1	2	0	1	1	3	-1	-2	1	9	-10	4	7	3
56	Male	-2	-3	1	-2	-1	-2	2	1	-2	2	2	2	3	-2	-1	1	-3	-3	3	3	3	3	3	2	2	-1	3	-2	-2	2	-9	7	-5	17	2
43	Male	-3	-1	-1	1	-2	-1	1	1	0	1	2	1	1	-1	1	2	0	1	0	3	0	3	1	0	3	1	3	2	0	3	-7	6	4	7	12
45	Male	-1	-1	-2	1	-3	-2	-1	-3	-3	-1	-1	-3	-2	-2	1	-1	0	-3	1	2	-2	3	3	-1	3	2	2	1	1	3	-8	-12	-7	6	12
52	Male	0	0	0	0	1	0	0	2	0	0	0	0	0	-1	0	0	0	0	0	0	0	0	-1	0	0	0	0	0	0	0	1	2	-1	-1	0
44	Male	-2	-1	-1	-1	-1	-2	-2	-3	-1	-2	-2	1	2	-1	1	-3	-1	-1	2	2	1	2	1	-2	3	1	2	-3	-1	3	-8	-9	-3	6	5
56	Male	-3	-2	-3	-1	-1	-2	2	-1	-2	1	-2	1	-2	3	1	1	-1	1	2	2	-1	2	2	2	3	3	3	1	1	3	-12	-1	3	9	14
48	Male	-2	-1	-2	0	-1	-1	2	-1	0	-1	0	1	0	0	1	-1	0	1	1	2	2	2	0	0	1	2	2	1	1	1	-7	1	1	7	8
54	Male	-1	-3	-2	-1	-1	-3	3	1	3	2	-2	1	3	3	3	1	-1	3	2	3	3	3	1	3	2	3	2	2	2	2	-11	8	12	15	13
35	Male	-2	-2	-2	-2	-1	-2	1	-1	-1	2	1	2	2	-2	2	1	0	0	1	2	2	3	2	1	2	2	3	1	1	2	-11	4	3	11	11
56	Male	-3	-1	-2	1	-1	-2	1	-1	-1	1	-1	-1	1	2	-1	1	2	-1	1	-1	-2	-1	-1	1	1	1	2	1	1	1	-8	-2	4	-3	7
38	Male	0	0	0	2	-2	1	-1	-1	-3	-2	-2	-2	2	-2	1	-2	1	-2	2	-1	2	1	3	2	3	1	2	-2	-1	3	1	-11	-2	9	6
38	Male	-2	-2	-1	-2	1	-2	2	1	-1	0	-2	-1	1	1	2	1	2	1	2	3	2	2	1	3	3	2	2	2	1	3	-8	-1	8	13	13
30	Male	-2	-2	-2	-1	-2	-2	0	-2	1	0	0	1	-2	-3	0	0	-1	-1	2	3	2	3	2	2	3	2	3	0	2	3	-11	0	-7	14	13
47	Male	-1	-1	-1	-1	-1	0	1	-1	0	-1	-1	1	1	1	-1	1	0	-1	1	0	1	0	1	1	1	-1	1	1	0	1	-5	-1	1	4	3
33	Male	-2	-1	2	-1	-2	-3	1	-1	2	-1	-1	-2	1	-2	-1	-1	2	-2	1	1	-1	1	1	-2	2	-1	2	-1	1	2	-7	-2	-3	1	5
65	Male	-1	0	-2	2	1	-2	-2	2	-1	2	1	-1	-1	2	-1	1	-2	-2	1	2	2	2	1	2	-2	-2	2	-1	-2	-2	-2	1	-3	10	-7
59	Male	-2	-2	-2	-1	-2	-2	2	1	-1	1	-2	1	0	0	1	0	0	0	2	3	-1	1	1	2	2	2	2	1	0	2	-11	2	1	8	9
62	Male	-1	-1	-1	1	-2	-1	1	-1	1	-1	-2	1	1	1	1	-1	-1	-1	2	2	2	1	2	1	1	3	2	-1	1	1	-5	-1	0	10	7
74	Male	-2	2	-1	-1	-1	-1	0	-1	0	0	-1	1	1	-1	1	-1	-2	-2	-1	-2	-2	1	0	1	1	-1	1	1	-2	1	-4	-1	-4	-3	1
73	Male	-3	-2	-2	-1	-1	-2	2	-1	-1	1	-2	-1	1	1	-1	1	2	1	2	-1	1	1	1	2	1	2	2	2	2	1	-11	-2	5	6	10
46	Male	1	1	2	-1	-3	1	1	1	-1	-2	-2	-3	1	-1	1	-2	1	-2	-1	2	2	1	3	2	2	2	2	-1	1	2	1	-6	-2	9	8
65	Male	-3	-1	-1	-1	1	-2	-1	-1	1	-1	-1	1	1	-1	2	-1	1	2	2	3	2	-1	2	2	-1	2	1	1	-1	-1	-7	-2	4	10	1
39	Male	-3	1	-3	-1	-2	-3	2	-2	2	1	-2	1	2	-2	2	1	-2	-2	-1	-1	2	-2	2	3	2	1	2	0	-1	2	-11	2	-1	3	6
56	Male	-2	1	-2	-2	1	-3	1	1	2	2	2	-1	1	-1	1	2	2	-3	-2	-1	2	-1	-2	1	-1	-1	2	1	-1	-1	-7	7	2	-3	-1
42	Male	1	-2	-2	0	-1	0	1	0	0	0	-2	1	-2	-2	1	0	-2	1	1	1	2	1	1	1	2	1	1	0	2	2	-4	0	-4	7	8
47	Male	1	1	-1	1	1	-1	2	1	-2	-1	-1	-1	3	-1	-1	-2	-1	-1	1	2	1	1	1	2	1	-1	1	-1	2	1	2	-2	-3	8	3
61	Male	-2	-1	-2	-1	-2	-1	-2	-2	-2	1	-2	1	2	1	-1	1	-1	1	2	-1	2	2	2	1	2	2	2	1	2	2	-9	-6	3	8	11
48	Male	1	2	-1	-2	2	2	1	1	-1	1	2	3	2	-3	1	2	-2	2	2	1	-1	3	-2	2	2	1	1	3	-1	2	4	7	2	5	8
51	Male	-2	-2	-2	-1	-2	-1	2	-2	-1	1	-2	2	-2	-2	3	-2	2	-2	2	3	2	3	3	2	3	2	3	2	-1	3	-10	0	-3	15	12
42	Male	-2	-1	-1	-1	1	-2	1	0	0	-1	0	-1	1	-1	2	0	-1	-1	2	2	0	2	0	2	1	1	2	1	1	1	-6	-1	0	8	7
39	Male	-1	-2	-1	2	-2	-1	0	-2	1	-2	-2	-1	1	3	-1	1	3	2	-1	2	2	1	3	3	3	2	3	1	2	3	-5	-6	9	10	14
75	Male	-1	0	-2	-1	-1	-2	1	1	1	0	0	-1	1	3	2	1	-1	-1	-1	2	1	-1	1	2	2	3	2	1	2	2	-7	2	5	4	12
45	Male	-2	-1	-3	-2	-3	-3	2	1	1	0	-3	2	2	2	2	1	2	-2	1	2	2	2	0	1	3	2	3	2	3	3	-14	3	7	8	16
63	Male	-3	0	-3	1	2	-1	2	-1	-1	2	0	2	2	-1	1	1	1	-1	1	0	0	0	3	3	2	2	2	2	-1	2	-4	4	3	7	9
48	Male	-2	-2	-1	-1	1	-2	2	-1	2	-2	-1	1	3	1	1	-1	1	-2	1	-1	1	1	2	1	1	1	3	1	2	1	-7	1	3	5	9
34	Male	-1	0	0	1	-1	-1	1	1	0	1	1	-1	1	1	1	1	0	1	1	2	2	1	-1	2	1	1	2	1	1	1	-2	3	5	7	7
69	Male	-2	0	1	1	-1	1	1	1	1	1	-1	1	2	2	2	1	-2	1	0	3	1	1	1	1	1	2	1	1	-1	1	0	4	6	7	5
27	Female	2	2	2	0	1	0	-1	-1	1	-1	0	2	3	1	2	0	3	2	1	2	2	-2	-2	0	-1	-2	0	-1	-2	-1	7	0	11	1	-7
31	Male	-3	-2	-2	-2	-1	-3	2	-1	-2	2	-1	-1	1	-1	-1	1	1	1	2	2	2	1	1	1	1	2	3	1	2	1	-13	-1	2	9	10
54	Female	-2	-2	1	2	-2	1	2	1	2	-1	2	1	-3	2	3	3	1	2	3	3	2	1	-2	3	-1	-1	3	2	3	-1	-2	7	8	10	5
61	Female	-3	0	-1	-1	0	-1	-1	-1	-1	1	-3	-2	2	3	3	0	-2	-3	2	3	1	0	3	3	3	3	3	2	-1	3	-6	-7	3	12	13
34	Female	-2	-1	-2	-2	1	0	2	1	2	-1	-1	-2	1	-3	2	1	1	3	1	1	1	2	-2	1	1	1	1	-1	-2	1	-6	1	5	4	1
25	Female	-2	-3	-1	-1	1	-2	1	-1	-2	-2	2	1	2	-1	-1	1	2	2	2	2	3	3	1	2	3	2	2	0	-2	3	-8	-1	5	13	8
29	Female	2	1	2	1	1	1	-2	1	2	-1	-1	2	2	2	2	1	2	2	1	1	1	-1	-2	1	1	1	2	-1	-1	1	8	1	11	1	3
32	Female	2	-1	1	1	1	-2	-1	-1	1	1	-1	-1	-1	1	1	-1	1	-1	-1	1	1	-1	1	1	1	1	2	2	1	1	2	-2	0	2	8
31	Male	1	1	1	-1	1	2	-1	0	-2	-2	0	1	2	-3	-2	1	1	-2	-1	-1	-2	-1	1	1	-1	-2	2	-2	-3	-1	5	-4	-3	-3	-7
31	Female	1	1	-2	-2	1	-1	3	3	3	2	2	3	-1	1	3	3	2	2	1	1	2	-1	-3	1	-1	-2	1	1	-1	-1	-2	16	10	1	-3
47	Male	2	-1	1	3	1	2	0	-3	-3	-2	-2	-3	1	-2	-1	-3	2	-3	-1	3	1	-1	3	3	2	2	2	0	-3	2	8	-13	-6	8	5
70	Male	-2	1	-2	1	-2	-2	-1	-1	-1	-2	-2	-2	0	-1	0	-1	-1	-1	1	3	2	2	-2	2	2	2	3	1	0	2	-6	-9	-4	8	10
67	Male	-3	-3	3	-3	-3	-3	2	2	3	3	2	2	2	3	2	2	-2	2	2	3	2	3	-2	3	3	3	3	3	3	3	-12	14	9	11	18
65	Male	0	0	0	0	0	0	0	0	0	0	0	0	0	0	0	0	0	0	0	0	0	0	0	0	0	0	0	0	0	0	0	0	0	0	0
71	Male	2	2	2	1	-1	-1	1	-1	1	1	-2	2	1	1	3	-2	-1	1	1	2	2	1	-1	2	1	2	3	1	2	1	5	2	3	7	10
66	Male	1	-1	-2	-1	-1	-1	1	1	1	1	1	2	2	2	1	1	2	1	1	2	-1	1	-1	2	-1	2	3	-1	-1	-1	-5	7	9	4	1
56	Male	-2	-2	0	0	-2	-3	0	0	1	2	2	0	2	2	2	2	2	2	1	2	1	2	1	2	2	1	3	1	1	2	-9	5	12	9	10
41	Male	1	-2	1	-1	-1	2	2	0	-2	-2	1	2	0	2	2	0	1	0	1	3	0	2	1	1	2	-1	1	-2	-1	2	0	1	5	8	1
67	Male	-2	-1	-1	0	-2	0	-2	0	-2	-1	-2	-1	-1	2	-1	-1	-1	-1	1	3	-1	1	1	2	0	2	2	1	-1	0	-6	-8	-3	7	4
65	Male	-2	0	-1	-1	0	-1	2	1	1	1	1	0	0	1	0	0	1	0	1	0	0	2	0	-1	0	-1	0	0	-1	0	-5	6	2	2	-2
64	Male	1	-2	-1	-1	-2	-1	-1	-2	2	-2	-1	-2	1	2	-1	1	-1	-1	-1	1	1	1	2	1	3	2	2	-1	-1	3	-6	-6	1	5	8
34	Male	-3	-3	-3	-2	-3	-3	0	1	2	2	2	-2	-1	-3	-2	1	1	2	2	3	1	2	-3	0	2	1	3	2	1	2	-17	5	-2	5	11
63	Male	-1	-1	2	-2	-1	-3	3	1	3	2	1	2	2	2	2	2	2	2	1	1	3	3	-2	3	2	1	2	1	1	2	-6	12	12	9	9
47	Male	-2	-2	-3	-2	-1	-2	2	1	-1	1	-2	2	2	2	2	2	-1	0	2	3	1	3	2	3	2	2	3	2	2	2	-12	3	7	14	13
65	Male	-2	-1	-1	1	-1	-1	1	-1	-1	-1	1	1	1	1	-1	1	-1	-1	1	1	-1	1	1	1	-1	2	2	-1	-1	-1	-5	0	0	4	0
64	Male	-2	-1	-2	-2	-2	-3	2	2	2	2	-1	2	2	2	1	1	-1	0	2	0	1	2	-1	1	2	2	3	1	2	2	-12	9	5	5	12
43	Male	1	-1	1	1	1	2	2	-2	-1	-1	1	-1	1	1	-2	1	-1	1	2	1	1	1	2	2	-1	-1	1	-2	-1	-1	5	-2	1	9	-5
53	Male	0	3	2	3	1	3	-2	-3	-2	-1	0	-2	-3	-3	3	-1	2	0	-2	-2	3	3	3	3	-1	-2	3	2	3	-1	12	-10	-2	8	4
51	Male	-1	-2	-2	2	-2	1	1	-3	-2	-2	-2	0	2	-3	-1	-2	-2	-3	2	2	2	2	2	2	2	1	1	0	-1	2	-4	-8	-9	12	5
69	Male	2	-2	1	-1	0	-2	2	1	0	1	-2	-2	1	2	-2	-1	-2	-1	2	1	0	3	0	3	2	3	3	2	-1	2	-2	0	-3	9	11
70	Male	-3	-2	-2	-1	-3	-3	2	1	-1	2	-2	-1	2	1	3	1	-1	-1	1	3	-1	2	-1	2	2	2	2	2	2	2	-14	1	5	6	12
29	Female	-3	-1	1	1	-2	-2	2	-2	-2	1	3	3	3	2	3	3	3	3	0	2	2	3	1	2	3	-1	1	1	3	3	-6	5	17	10	10
36	Female	-2	-2	-2	-2	1	-2	2	2	2	2	-1	1	1	1	-2	1	1	1	2	2	1	2	1	2	1	2	2	2	1	1	-9	8	3	10	9
27	Female	1	1	1	1	1	1	0	0	-1	-1	0	1	1	-1	0	1	0	-1	1	1	1	0	1	0	0	1	1	0	-1	0	6	-1	0	4	1
36	Female	-2	-2	-3	0	-2	-2	1	1	-2	1	-1	2	2	1	3	1	1	1	1	3	3	3	1	2	2	2	2	2	2	2	-11	2	9	13	12
53	Female	-3	-1	-3	2	-1	-2	3	-1	3	-3	-3	-1	1	-2	-2	-3	-3	-3	1	3	-2	-3	-3	-3	-3	-1	3	2	-3	-3	-8	-2	-12	-7	-5
62	Male	1	-1	-2	-1	-2	-1	-1	-1	-1	1	-2	-2	2	-2	-1	1	-1	-2	-1	2	-1	-1	1	-1	1	2	2	-1	-1	1	-6	-6	-3	-1	4
46	Male	-1	-1	-1	-1	-2	-1	1	1	1	1	1	-1	2	-1	1	1	-1	1	2	-1	1	1	1	1	1	2	2	1	2	1	-7	4	3	5	9
28	Female	1	-1	-1	1	-1	-1	-1	-1	1	-2	1	1	1	-2	1	2	2	1	1	2	2	1	-2	1	2	2	2	-2	1	2	-2	-1	5	5	7
73	Female	-1	-1	2	2	-1	-3	2	-1	3	-2	2	-1	2	3	3	-3	3	3	1	3	3	1	-2	-3	2	1	2	-3	3	2	-2	3	11	3	7
39	Male	0	0	0	0	0	0	0	0	0	0	0	0	0	0	0	0	0	0	0	0	0	0	0	0	0	0	0	0	0	0	0	0	0	0	0
59	Female	-3	-2	-1	1	0	0	2	-1	2	0	-1	-1	2	1	-1	1	3	1	2	-1	-1	0	0	3	-1	1	1	0	-1	-1	-5	1	7	3	-1
32	Female	2	1	1	1	-1	0	0	0	-1	-1	0	-1	1	-1	0	-1	-1	-1	0	0	0	0	1	1	0	0	1	0	-1	0	4	-3	-3	2	0
50	Female	-2	-2	-2	-1	-2	-2	1	1	1	2	1	2	1	-2	-1	2	-2	-1	1	2	1	2	-1	1	1	2	3	2	1	1	-11	8	-3	6	10
46	Female	-1	-2	-3	2	-2	-1	3	2	1	2	-2	2	1	1	3	1	-1	1	2	3	3	3	1	3	3	3	3	2	3	3	-7	8	6	15	17
59	Female	-1	-1	-3	-1	-3	-2	3	3	1	2	-2	3	3	-2	3	2	3	-2	2	3	1	-2	2	3	2	2	3	0	1	2	-11	10	7	9	10
41	Female	-1	-1	-1	-2	1	-1	3	1	1	1	-1	1	1	1	-2	1	-1	1	1	2	1	1	1	2	1	2	2	2	2	1	-5	6	1	8	10
54	Female	-2	-1	-1	-1	1	-1	1	-1	-1	-1	-3	1	1	1	-1	-1	2	-1	2	3	2	2	1	3	3	1	2	1	-1	3	-5	-4	1	13	9
36	Female	-1	1	1	0	-1	-1	-1	-1	1	-1	1	0	-1	-1	1	0	1	0	-1	1	1	0	-1	0	0	-1	-1	0	1	0	-1	-1	0	0	-1
68	Male	2	-1	2	2	2	-1	2	2	-3	-1	-2	1	1	2	-1	1	2	-2	1	2	-1	-2	1	-1	-2	2	2	-1	-1	-2	6	-1	3	0	-2
28	Female	-1	0	0	0	0	-2	0	-1	0	0	1	0	2	1	1	0	1	1	1	1	1	2	1	2	0	-1	1	1	1	0	-3	0	6	8	2
50	Male	-3	-2	-2	-2	-2	-3	3	2	1	3	2	2	2	1	2	2	2	-3	2	3	3	3	-2	2	-2	2	3	1	3	-2	-14	13	6	11	5
76	Male	-2	-1	0	-1	-1	-1	1	-1	0	0	-1	-1	1	-1	0	0	-1	0	1	1	1	0	1	1	0	-1	1	1	-1	0	-6	-2	-1	5	0
70	Male	1	1	-2	-2	-2	-2	2	2	3	2	2	2	1	2	3	2	3	-2	1	3	3	2	-2	2	2	1	3	2	2	2	-6	13	9	9	12
34	Male	-1	-1	3	-2	1	-3	2	2	2	1	1	-1	1	-1	1	2	-1	1	1	-1	-1	1	-1	1	2	1	1	-3	2	2	-3	7	3	0	5
41	Male	1	1	2	0	-2	-1	-1	-2	-2	-2	-1	1	2	1	2	-1	1	1	-1	1	0	-2	-1	1	1	-1	1	-1	1	1	1	-7	6	-2	2
61	Male	0	0	0	0	0	0	0	0	0	0	0	0	0	0	0	0	0	0	0	0	0	0	0	0	0	0	0	0	0	0	0	0	0	0	0
35	Female	1	1	1	2	-1	2	2	2	1	1	-1	2	3	2	3	1	2	3	1	1	2	3	-1	3	1	0	3	-1	1	1	6	7	14	9	5
42	Female	-2	1	1	2	1	-1	1	-2	-1	-1	-3	-2	-1	2	3	-2	1	1	1	3	2	2	2	2	3	3	3	-1	2	3	2	-8	4	12	13
42	Male	-1	0	1	-1	2	1	1	0	1	0	2	3	2	-2	3	-1	3	0	-2	2	3	2	-1	3	1	1	1	0	1	1	2	7	5	7	5
61	Male	-2	-3	-3	-2	-2	-2	-3	1	1	1	-3	-2	1	2	3	3	-2	-2	-3	3	2	3	2	3	3	1	3	2	2	3	-14	-5	5	10	14
38	Female	-1	-1	-2	1	1	-1	2	1	-1	-2	-2	2	2	1	2	-1	-1	-2	2	2	2	-1	-1	1	1	1	2	-2	1	1	-3	0	1	5	4
46	Male	-3	-1	-3	-2	-2	-2	2	2	1	-1	-3	3	2	1	3	1	3	-2	1	2	2	3	-1	2	3	1	2	2	2	3	-13	4	8	9	13
53	Female	2	2	3	3	1	1	-2	-3	2	-3	3	-3	2	2	-2	-3	3	2	3	2	3	-1	2	3	-1	-2	2	-3	-2	-1	12	-6	4	12	-7
73	Female	-2	1	-1	-1	-1	-1	2	1	-1	1	-2	1	1	3	2	1	2	2	2	2	1	2	1	2	1	1	2	2	1	1	-5	2	11	10	8
35	Male	-2	1	1	-1	2	-1	1	1	1	1	1	2	-2	0	-1	1	1	2	0	-2	1	0	1	2	-1	-1	-1	0	-2	-1	0	7	1	2	-6
53	Female	-3	2	-2	2	-3	-3	0	-2	1	1	-2	-2	1	1	3	1	2	3	-2	3	3	1	2	3	3	1	3	-1	1	3	-7	-4	11	10	10
72	Male	-2	-1	-2	-2	-2	-2	2	-1	2	0	-1	0	2	1	2	1	0	-1	1	2	0	2	-2	1	2	3	2	2	-1	2	-11	2	5	4	10
70	Male	-3	-2	-2	-2	-2	-3	2	1	2	2	-1	-2	1	1	3	2	1	-2	2	1	2	3	1	2	3	2	3	2	2	3	-14	4	6	11	15
79	Female	-2	0	-1	-2	-2	-2	1	-3	3	0	1	2	0	0	2	-1	3	-1	-1	2	0	3	1	0	3	2	2	2	2	3	-9	4	3	5	14
30	Male	-1	-1	-1	-1	1	-1	-2	-2	1	1	1	1	1	1	1	1	-1	-1	-1	-1	1	-2	1	1	-1	-1	1	-1	1	-1	-4	0	2	-1	-2
72	Male	-2	-2	-3	-2	-2	-2	2	-2	-1	2	-3	-2	2	3	1	1	-1	1	1	3	2	2	2	2	3	2	3	1	-2	3	-13	-4	7	12	10
28	Female	-2	-1	-2	-1	2	-1	2	0	2	0	1	0	3	3	2	1	2	2	1	2	2	1	0	3	1	1	2	2	-1	1	-5	5	13	9	6
67	Male	1	1	1	1	1	2	1	-3	-2	-2	-1	-2	3	1	2	-2	1	-2	-1	1	-1	-1	2	3	-1	-1	1	-1	-2	-1	7	-9	3	3	-5
34	Female	-2	0	-1	-1	-1	-1	1	0	2	-1	-3	1	0	2	3	1	2	1	1	3	2	3	0	3	2	1	3	2	1	2	-6	0	9	12	11
72	Female	-3	-1	-3	-1	-1	-3	2	1	2	-1	-1	2	1	3	2	2	3	3	0	3	3	3	-1	3	3	1	3	1	1	3	-12	5	14	11	12
66	Female	-1	2	-1	-3	2	-3	1	2	1	1	-1	2	2	0	-2	2	0	-1	2	0	1	-1	-2	1	-1	-2	1	2	-1	-1	-4	6	1	1	-2
78	Female	2	0	0	1	-2	2	-2	-2	-2	-2	-2	-2	-2	3	-2	-2	-2	-2	-2	0	-2	-2	-2	1	2	2	3	0	-2	2	3	-12	-7	-7	7
58	Female	-3	-2	-3	1	-2	-2	1	-1	-1	2	-3	3	3	3	3	2	2	3	1	3	3	3	3	3	2	-1	3	2	3	2	-11	1	16	16	11
66	Female	-3	-3	-2	1	-3	-2	3	-1	2	2	1	1	3	2	2	-1	2	3	3	3	3	3	2	3	1	3	2	-1	3	1	-12	8	11	17	9
71	Female	-1	-1	-2	-1	-2	0	1	-1	-1	-2	-2	-1	2	1	1	-2	0	1	2	3	1	2	1	1	1	-1	1	1	-1	1	-7	-6	3	10	2
58	Female	1	-1	-2	-1	1	-1	3	-1	3	2	-3	3	3	1	3	-2	1	1	2	3	3	3	-3	-2	2	-1	3	-2	-2	2	-3	7	7	6	2
71	Female	2	-2	-2	-2	1	-2	2	2	-2	2	2	2	3	2	2	2	2	-1	2	1	2	0	-1	2	-1	1	2	1	-1	-1	-5	8	10	6	1
59	Female	0	1	1	-1	1	1	1	-1	1	-1	-2	0	-1	0	2	1	-1	-1	1	-1	1	0	1	2	1	3	1	0	-1	1	3	-2	0	4	5
48	Male	-2	-1	-1	-2	-2	-2	2	1	-1	1	2	1	3	2	2	2	1	1	1	-1	1	2	-2	-1	1	2	1	1	1	1	-10	6	11	0	7
73	Female	-3	-2	-1	-2	-3	-3	3	2	-1	2	-3	3	2	3	-2	2	3	2	3	3	3	3	1	3	3	3	3	3	3	3	-14	6	10	16	18
48	Female	1	1	-1	2	-2	1	1	1	0	-1	-3	0	3	2	3	-1	1	-1	0	2	1	-1	-1	1	1	3	2	1	2	1	2	-2	7	2	10
41	Female	1	-1	1	1	-2	2	2	-2	-2	1	0	0	1	2	3	1	0	2	2	3	3	3	2	2	2	3	3	-1	-1	2	2	-1	9	15	8
51	Male	-3	-2	-2	-2	-2	2	1	1	-1	2	3	2	1	0	1	3	2	-1	1	0	1	-1	1	0	1	2	3	2	2	1	-9	8	6	2	11
54	Male	1	-1	-1	-2	-1	-1	1	3	1	1	-1	0	2	3	3	1	3	2	1	-1	1	2	1	0	2	0	2	2	-3	2	-5	5	14	4	5
61	Female	-1	1	-1	0	0	-1	1	-1	0	2	1	1	1	2	2	1	0	1	0	1	2	0	1	2	0	0	1	1	1	0	-2	4	7	6	3
73	Female	-3	-3	-3	-1	0	-3	3	-1	-1	2	-3	3	2	0	-2	-1	1	-2	3	2	-3	3	2	3	3	1	3	2	0	3	-13	3	-2	10	12
57	Female	-3	-1	-3	-1	1	-2	2	-2	1	3	-1	3	3	0	-1	3	-1	3	2	-1	2	3	-2	3	1	-2	3	2	2	1	-9	6	7	7	7
51	Female	1	-2	-2	-1	1	-1	3	2	1	1	-1	1	2	3	2	1	2	2	3	3	3	2	1	3	2	1	3	2	0	2	-4	7	12	15	10
49	Female	-2	-1	1	2	-2	-1	-1	-3	-2	-2	-1	-1	1	1	2	1	2	3	2	2	3	3	2	2	-1	1	1	-1	-1	-1	-3	-10	10	14	-2
55	Female	-2	-1	-1	-2	-2	-2	0	1	-1	0	0	1	2	1	3	2	3	2	0	1	3	2	0	3	2	0	3	0	0	2	-10	1	13	9	7
67	Female	-2	1	-2	-1	0	-1	-1	-1	1	0	-2	-1	2	2	-1	1	-2	-1	2	1	0	-2	-1	2	-2	-1	2	0	-1	-2	-5	-4	1	2	-4
26	Female	3	3	3	3	-1	1	-1	-3	-2	-3	-3	-2	3	2	2	2	3	3	1	3	3	1	3	3	3	1	3	-2	-2	3	12	-14	15	14	6
65	Male	-1	-2	-2	2	-2	-2	1	0	-1	0	-1	-1	3	3	2	1	1	1	1	2	2	2	0	2	3	2	2	2	0	3	-7	-2	11	9	12
34	Female	-2	1	1	-1	-1	-1	2	-1	2	1	-1	2	-1	1	1	-1	1	2	-1	1	2	1	-2	1	1	1	2	-1	1	1	-3	5	3	2	5
61	Male	-1	-1	2	1	1	2	-2	-2	-2	2	0	-2	-1	-2	-1	0	-2	-1	-1	-2	-2	-1	-2	-1	-1	-3	1	-1	-2	-1	4	-6	-7	-9	-7
70	Male	-2	-1	-3	-1	-2	1	2	1	-1	2	0	-2	2	0	-1	0	-2	-1	2	3	1	2	3	3	2	2	3	2	2	2	-8	2	-2	14	13
49	Female	-2	-1	-1	0	-2	-2	1	1	-1	-1	0	1	1	-1	2	-1	0	-1	-1	0	1	2	1	1	2	1	2	1	0	2	-8	1	0	4	8
71	Male	-3	-2	-2	1	-2	0	1	-1	-1	2	-2	1	2	1	-1	2	0	-2	2	2	1	2	3	1	2	2	3	1	-1	2	-8	0	2	11	9
48	Female	-2	1	-2	-1	1	-2	2	-1	1	1	2	2	2	-1	2	1	2	2	1	-1	2	1	-1	2	2	-2	2	1	2	2	-5	7	8	4	7
54	Female	2	-2	-2	-1	-2	0	3	2	2	1	-2	1	1	1	3	-1	2	0	0	3	3	3	-1	3	3	1	3	3	3	3	-5	7	6	11	16
36	Female	1	-1	-1	-1	-1	-2	1	2	-1	1	-1	2	2	2	1	1	2	2	1	1	2	3	2	1	3	1	2	1	2	3	-5	4	10	10	12
52	Male	-2	-3	-2	-1	-1	-2	2	-1	1	1	-1	1	1	-1	1	1	-1	1	1	1	-1	1	1	1	1	2	2	1	1	1	-11	3	2	4	8
39	Female	-1	-1	1	-1	1	-1	2	2	1	-1	1	1	2	3	3	1	2	1	1	3	2	1	1	3	1	-1	2	1	1	1	-2	6	12	11	5
65	Female	-2	0	-1	-1	-3	-2	2	2	1	1	1	1	2	2	2	2	2	3	1	3	3	0	-1	3	1	-2	3	1	-1	1	-9	8	13	9	3
57	Female	-1	1	-2	-2	1	-3	1	2	2	2	-1	1	1	1	3	2	-1	2	-2	-2	1	1	-1	2	1	1	3	2	1	1	-6	7	8	-1	9
66	Male	-1	2	-1	3	-2	2	-3	-3	2	-3	-3	-1	3	3	2	-3	-3	-3	-2	-2	-3	-3	2	-2	-1	3	3	-2	1	-1	3	-11	-1	-10	3
32	Female	1	0	1	1	-1	-1	1	0	-1	1	-1	-1	2	0	0	0	-2	0	0	1	1	2	3	0	-1	1	2	-1	-1	-1	1	-1	0	7	-1
41	Female	-1	-1	-1	-1	-2	-1	2	-1	-1	1	-1	3	1	-1	1	-1	2	0	2	2	2	3	2	2	1	-1	1	-1	-1	1	-7	3	2	13	0
66	Female	-1	-2	-2	-1	-2	-2	1	-2	-2	2	-2	-2	1	2	2	1	-2	-2	0	1	0	1	1	2	2	3	3	1	1	2	-10	-5	2	5	12
71	Female	-3	-2	-2	1	-2	-2	2	-1	-2	1	1	-1	1	3	3	1	-1	-2	-1	2	-1	-2	-3	1	1	2	3	2	2	1	-10	0	5	-4	11
70	Female	-3	-2	-2	-2	0	-2	2	2	2	0	0	-1	0	0	2	0	0	1	1	2	2	3	-2	1	0	-2	0	1	1	0	-11	5	3	7	0
48	Female	1	2	2	1	2	0	-2	-3	-2	-2	-3	-3	2	3	3	2	-2	-1	-1	-1	-1	-1	-1	3	2	-2	3	-3	-1	2	8	-15	7	-2	1
58	Male	-1	-1	0	1	-2	-1	2	1	-2	-1	-2	0	0	2	1	-2	1	-2	1	2	2	2	3	1	2	1	2	0	0	2	-4	-2	0	11	7
72	Female	-2	1	-2	2	1	1	3	2	1	-2	-2	3	-1	3	3	-2	3	2	1	3	3	2	-1	3	-2	-1	3	-2	-1	-2	1	5	8	11	-5
47	Female	-2	-2	-3	-1	-2	-2	2	1	2	2	-1	1	1	0	2	2	3	3	1	2	2	1	-1	2	2	1	2	2	2	2	-12	7	11	7	11
30	Male	-2	-1	-3	-2	-2	-2	3	2	1	2	-1	-3	-1	1	1	1	3	2	1	1	3	3	2	0	3	1	3	2	2	3	-12	4	7	10	14
64	Female	-3	-2	-2	-2	-3	-3	3	3	-1	3	-2	1	2	2	-2	3	1	1	2	3	3	1	1	3	-2	3	2	2	-3	-2	-15	7	7	13	0
58	Female	1	1	1	1	-1	1	2	1	1	0	-1	1	1	1	3	1	-1	0	1	3	2	2	1	1	2	1	1	1	2	2	4	4	5	10	9
34	Female	-2	0	-2	0	-2	-2	0	0	0	1	-1	2	2	2	2	1	0	0	2	2	1	0	1	2	2	1	1	2	1	2	-8	2	7	8	9
38	Female	0	1	-1	-2	0	-2	3	2	2	1	0	1	2	3	3	1	0	1	1	3	3	2	1	2	-1	0	2	1	2	-1	-4	9	10	12	3
59	Female	-2	-2	-2	-2	2	-2	3	2	2	1	-1	1	3	2	3	3	3	1	1	3	1	1	-1	2	0	1	3	1	1	0	-8	8	15	7	6
30	Female	3	2	3	3	-1	2	1	-3	-1	-2	-2	-1	3	-3	3	-2	-3	-1	-1	-1	2	2	2	2	1	1	2	1	-2	1	12	-8	-3	6	4
69	Female	-3	-2	-2	-2	-2	-2	1	1	-1	1	-1	-2	1	1	2	1	2	-1	1	-2	2	0	2	2	2	3	3	1	-1	2	-13	-1	6	5	10
30	Female	-1	-1	-1	-1	-2	-2	1	1	-2	1	-1	2	-1	3	2	-2	-1	1	2	3	2	1	2	2	2	3	3	1	2	2	-8	2	2	12	13
38	Female	-2	-1	-2	-2	-2	-2	2	1	-1	-1	-1	2	2	1	1	2	1	1	1	2	2	1	1	3	1	0	2	1	-2	1	-11	2	8	10	3
30	Female	-2	-2	-2	-1	-1	-2	2	1	2	2	-2	2	-1	1	1	1	-1	1	2	2	1	2	-1	1	1	2	2	1	1	1	-10	7	2	7	8
67	Female	-3	-3	-1	-1	1	-2	2	2	-1	1	-1	1	1	1	-1	2	1	0	2	0	2	3	2	3	-1	-1	2	1	-1	-1	-9	4	4	12	-1
52	Female	-2	1	-3	2	-2	-1	-1	-2	-1	-2	-3	0	-1	2	1	-2	3	1	1	2	-1	0	1	0	0	-1	1	1	2	0	-5	-9	4	3	3
52	Female	2	2	3	3	-2	2	2	1	-1	-2	2	-1	3	3	3	-2	2	0	1	0	-2	2	1	3	2	2	3	0	-3	2	10	1	9	5	6
66	Female	-3	-2	-3	0	0	0	0	-2	-2	0	-3	-1	0	0	0	-1	0	-1	1	3	0	2	2	1	0	1	3	0	2	0	-8	-8	-2	9	6
71	Female	-3	1	-2	0	1	-1	1	1	1	2	-3	-3	-1	1	1	1	0	-2	2	3	1	2	2	3	2	3	3	1	1	2	-4	-1	0	13	12
67	Female	-3	2	-1	1	-3	-1	-1	-3	-1	-1	-1	-1	1	1	1	-1	1	1	-1	3	-1	3	1	1	3	1	2	1	1	3	-5	-8	4	6	11
54	Female	-1	-2	-2	-2	-2	-2	2	-1	-1	2	-2	2	3	2	3	2	1	-1	1	3	2	2	2	1	2	1	2	2	2	2	-11	2	10	11	11
58	Female	-1	-3	-2	-2	-1	-2	2	-1	2	1	-3	2	3	3	2	1	1	1	2	3	2	1	1	3	2	-1	3	1	-2	2	-11	3	11	12	5
48	Female	-1	2	1	-1	-1	-1	-1	-1	2	-1	1	3	-1	-1	3	-1	1	-2	1	3	3	3	-1	2	3	-1	-3	-3	-1	3	-1	3	-1	11	-2
69	Female	-1	1	-2	0	1	-1	2	1	2	2	-2	3	1	3	3	2	2	2	1	2	2	2	-2	2	-1	0	2	0	0	-1	-2	8	13	7	0
61	Female	1	0	-2	1	-1	-1	-1	-1	0	1	-2	-2	-2	-1	0	1	-2	-2	-2	1	1	-1	1	1	0	1	2	2	1	0	-2	-5	-6	1	6
66	Female	1	-1	-1	1	1	1	2	-1	-2	-1	-1	-1	-1	-3	-1	1	-2	-2	1	2	-2	2	1	1	-2	1	3	1	-2	-2	2	-4	-8	5	-1
45	Female	-3	-1	3	0	-3	-3	2	-1	3	2	1	3	3	0	3	1	3	3	1	3	3	3	-1	3	3	3	-3	2	3	3	-7	10	13	12	11
53	Female	-1	-2	-2	-2	-2	-2	2	1	1	1	-2	2	2	3	1	1	2	0	2	3	1	1	-1	2	1	2	2	2	1	1	-11	5	9	8	9
54	Female	-2	-2	-3	-2	-2	-2	-1	-2	-1	1	-3	-1	-1	1	2	1	2	2	-2	2	2	3	1	1	3	1	2	2	2	3	-13	-7	7	7	13
48	Female	-2	-2	-3	1	0	-1	1	1	3	-1	-1	-2	2	2	3	2	0	-2	2	3	1	3	1	3	1	2	3	-1	1	1	-7	1	7	13	7
53	Female	1	-1	1	2	-1	-1	2	-2	-2	-2	-1	-1	1	1	2	1	1	-1	1	3	2	1	2	3	1	-1	2	-1	-1	1	1	-6	5	12	1
72	Female	-3	-2	-2	-2	-2	-2	2	0	0	-1	-2	0	3	2	2	1	0	1	2	3	-1	2	-1	3	2	0	2	1	-1	2	-13	-1	9	8	6
58	Female	-2	-1	-2	-1	1	-2	1	1	1	1	-2	-1	2	1	3	1	2	1	2	2	2	2	-2	1	-1	3	1	1	2	-1	-7	1	10	7	5
69	Female	-1	-1	-2	-1	-2	-2	1	-1	1	1	-1	1	2	2	2	1	1	-2	2	3	1	-1	-2	1	1	3	3	1	-1	1	-9	2	6	4	8
71	Female	1	-1	1	1	-2	-1	1	-2	1	-2	-2	-2	1	2	1	-2	1	2	1	3	2	3	1	3	3	3	3	-1	-1	3	-1	-6	5	13	10
62	Female	-2	0	-2	-1	0	-2	2	1	1	0	-2	1	1	2	2	0	1	2	1	2	-2	1	2	3	1	-1	2	2	-2	1	-7	3	8	7	3
69	Female	-2	-2	-2	1	-1	-1	2	1	1	-1	-2	1	1	2	2	1	2	2	1	3	2	3	-1	1	1	2	3	-1	1	1	-7	2	10	9	7
67	Female	-2	-1	-1	2	-1	-2	2	-1	0	0	-1	1	2	0	1	1	1	1	2	1	2	1	0	1	0	0	1	1	1	0	-5	1	6	7	3
53	Female	-3	-2	-3	-3	-1	-2	2	1	1	2	-1	2	3	1	2	2	1	1	2	2	2	3	1	2	3	1	2	2	-2	3	-14	7	10	12	9
25	Female	1	0	1	2	-1	1	1	-1	-2	0	-2	0	2	2	2	1	0	0	-2	2	2	1	2	2	0	1	2	0	0	0	4	-4	7	7	3
33	Female	-2	0	-2	-1	-1	-1	0	-1	-1	-1	-1	1	-2	-1	2	0	-1	-2	1	3	1	0	1	0	1	0	3	1	0	1	-7	-3	-4	6	6
65	Female	-2	-1	-1	-1	1	-1	1	-1	1	1	-1	1	1	2	3	1	-1	1	2	2	-1	-1	-1	2	1	3	1	2	1	1	-5	2	7	3	9
63	Male	-2	-2	-1	0	1	1	0	-2	-2	-1	-3	-2	-1	1	-1	0	-1	-1	3	2	1	2	3	3	0	2	3	2	-1	0	-3	-10	-3	14	6
54	Male	1	-2	-1	2	-2	-1	2	-1	1	-1	1	1	0	-2	2	2	0	-1	1	3	2	2	-1	0	2	2	2	-1	1	2	-3	3	1	7	8
62	Male	-2	-2	-2	-2	-3	-3	1	1	-2	3	-2	1	1	-2	-2	2	-1	-1	1	3	0	3	1	0	3	2	3	2	2	3	-14	2	-3	8	15
53	Male	1	0	1	-1	1	-1	1	1	1	1	1	-1	0	1	1	1	0	1	-1	1	1	1	0	1	2	3	3	-1	0	2	1	4	4	3	9
69	Male	-2	-1	-1	0	1	-2	1	-1	-1	1	-1	1	1	3	0	-1	1	-1	1	-1	-1	-1	0	1	1	3	1	-2	-1	1	-5	0	3	-1	3
49	Male	0	1	1	0	1	0	1	0	1	0	0	1	1	-1	1	-1	-1	-1	1	0	0	0	0	0	0	0	1	0	1	0	3	3	-2	1	2
52	Male	-2	1	-1	-1	-1	-1	2	1	0	2	-1	2	1	2	1	1	3	3	1	-1	2	2	-2	2	1	-1	1	1	1	1	-5	6	11	4	4
53	Male	-2	-1	-2	-1	1	-2	1	-2	-1	1	-2	2	2	2	2	2	-3	-2	1	3	1	2	2	2	2	-3	2	0	-2	2	-7	-1	3	11	1
44	Male	-2	-2	-1	-2	-2	-2	2	2	2	2	2	2	2	2	2	2	2	2	2	2	2	2	-1	2	2	2	2	2	2	2	-11	12	12	9	12
63	Male	-3	-1	-2	-1	1	-2	-2	1	2	1	0	3	1	-3	-1	1	2	2	1	2	0	2	1	-1	-1	2	1	1	-1	-1	-8	5	2	5	1
53	Male	-1	-2	-2	0	0	0	2	0	0	0	0	0	0	0	-1	0	0	0	-1	-2	0	0	0	0	0	2	0	0	0	0	-5	2	-1	-3	2
34	Male	-2	-1	-1	-1	-1	-2	-1	-1	1	1	-1	2	1	1	1	1	2	-1	-1	2	1	-1	1	1	1	-1	3	2	1	1	-8	1	5	3	7
27	Male	1	-1	2	1	1	-1	-1	-1	-1	-3	1	-1	0	3	3	3	3	3	-1	3	2	2	-1	3	3	-1	3	-3	-3	3	3	-6	15	8	2
48	Male	-2	-2	-2	-2	1	-1	1	-1	3	-1	-2	-1	2	-1	2	-1	1	-1	1	3	2	2	-2	1	2	2	3	1	-1	2	-8	-1	2	7	9
71	Female	-3	0	-1	-1	-2	1	2	1	-2	1	1	1	1	1	2	2	0	0	3	3	2	2	2	2	-1	1	3	2	-1	-1	-6	4	6	14	3
67	Female	-3	1	-1	-2	-1	1	2	1	1	2	1	1	1	1	3	2	2	2	1	2	1	3	-1	2	2	-1	2	1	-1	2	-5	8	11	8	5
54	Male	-2	1	-1	1	-1	-2	1	-2	0	-2	-1	1	1	1	3	1	-1	3	-1	3	3	1	1	3	-1	-2	3	1	1	-1	-4	-3	8	10	1
75	Male	-3	-1	1	-1	-1	-2	1	1	1	1	2	-1	1	-1	0	1	2	1	1	0	0	1	0	1	1	0	1	0	2	1	-7	5	4	3	5
51	Male	-2	-2	-2	-1	-2	-1	1	-1	-1	1	2	-1	-1	1	1	1	2	-1	1	1	1	-2	2	1	2	3	2	2	1	2	-10	1	3	4	12
68	Male	-2	-1	1	1	1	-1	2	-1	1	1	-2	-1	1	1	2	0	1	-2	1	-1	1	3	2	3	3	2	3	-1	2	3	-1	0	3	9	12
60	Male	-3	-3	-3	-2	-2	-3	2	2	2	2	-3	-1	3	3	2	3	-2	-2	2	3	1	2	1	2	3	2	3	2	3	3	-16	4	7	11	16
46	Male	-3	1	-3	-1	-3	-3	1	-1	3	3	-3	1	1	1	0	1	1	3	1	3	3	-2	2	3	2	1	3	0	3	2	-12	4	7	10	11
71	Male	-1	-1	-2	2	1	-1	1	-1	-1	1	-1	1	2	1	1	2	-1	0	2	2	1	1	2	2	-1	2	3	-1	2	-1	-2	0	5	10	4
58	Male	1	-2	1	-2	-1	-1	2	-1	-1	1	1	-2	2	2	1	3	2	2	3	-1	3	3	2	3	-1	-2	1	0	-2	-1	-4	0	12	13	-5
67	Male	-3	-2	-3	-2	-3	-3	3	2	3	3	1	3	1	2	-1	3	3	3	3	3	3	3	-2	2	3	2	3	3	3	3	-16	15	11	12	17
28	Male	-2	-2	-3	-1	-3	-3	-1	-2	1	-1	-1	-1	-1	1	1	1	2	-2	-1	3	-2	2	1	1	3	1	2	2	2	3	-14	-5	2	4	13
74	Male	-2	-1	-2	-1	-1	-2	2	-1	2	2	1	0	0	0	2	1	1	0	2	0	2	3	0	2	2	-1	2	1	2	2	-9	6	4	9	8
51	Male	-2	-1	-1	-1	-1	1	2	-1	-1	1	1	2	2	-2	1	-1	-1	2	1	1	1	1	-1	1	1	-1	1	-1	-2	1	-5	4	1	4	-1
61	Male	-1	-2	-1	2	-2	-2	-1	-2	1	1	-1	-2	1	-3	2	2	-1	-2	2	2	1	1	2	-2	1	2	3	1	2	1	-6	-4	-1	6	10
52	Male	-2	-1	-1	-2	-2	-2	1	1	0	1	2	1	3	3	1	1	2	0	2	-1	2	1	1	2	2	1	2	1	-1	2	-10	6	10	7	7
63	Male	0	0	0	0	0	0	0	0	0	0	0	0	0	0	0	0	0	0	0	0	0	0	0	0	0	0	0	0	0	0	0	0	0	0	0
70	Male	-2	-1	-2	-1	-2	-2	1	0	0	0	-1	-1	-1	3	1	-1	1	1	1	2	1	1	1	1	1	2	2	2	1	1	-10	-1	4	7	9
54	Male	-3	-1	-2	-2	1	-3	2	3	3	3	2	3	2	-3	0	1	-2	3	2	3	1	2	-1	2	0	0	3	3	3	0	-10	16	1	9	9
70	Male	0	-1	-2	1	-1	-1	2	1	1	1	-2	1	2	1	1	1	-1	1	2	1	1	-1	0	1	-1	-1	2	1	1	-1	-4	4	5	4	1
42	Male	-3	-1	2	-1	0	-3	1	-2	-2	2	-1	0	2	0	2	1	2	1	-1	1	2	-1	3	3	-1	0	1	1	-1	-1	-6	-2	8	7	-1
65	Male	-3	-2	-1	-1	-3	-2	1	1	1	2	-1	-1	0	-3	-1	1	-2	-1	1	0	2	1	1	2	3	2	3	2	2	3	-12	3	-6	7	15
75	Female	1	-1	1	1	-1	-1	1	1	1	2	1	2	0	2	3	2	2	1	2	3	3	-1	-1	3	1	1	3	-1	-1	1	0	8	10	9	4
53	Female	-2	-2	-2	-2	-2	-2	2	1	1	1	0	2	0	2	2	1	2	2	2	3	3	3	3	3	3	2	3	1	1	3	-12	7	9	17	13
55	Female	-2	-1	-1	1	-3	-2	2	1	-1	1	1	0	2	0	2	1	1	2	1	2	2	1	-1	1	-1	-1	2	0	2	-1	-8	4	8	6	1
44	Female	-2	-2	1	2	-2	-2	-1	1	-1	1	-2	-2	1	-2	-1	1	-1	-1	-1	3	1	2	3	2	3	1	2	1	2	3	-5	-4	-3	10	12
55	Female	1	-2	-1	-1	1	1	1	-1	-2	1	0	-1	1	-1	-1	0	1	-1	1	0	-1	1	1	1	1	3	1	2	-1	1	-1	-2	-1	3	7
71	Female	1	0	-1	0	1	0	0	0	0	-2	-1	1	2	2	3	-1	1	2	0	0	1	1	1	1	0	-1	2	1	0	0	1	-2	9	4	2
31	Female	0	0	-1	2	-2	-1	1	-1	2	-2	-3	0	1	-3	2	0	0	2	1	1	3	3	-3	2	3	1	3	1	2	3	-2	-3	2	7	13
54	Female	-2	-2	-2	-2	-3	-2	2	1	-2	2	2	2	2	3	-1	2	1	2	2	3	2	2	-1	3	2	2	3	2	2	2	-13	7	9	11	13
40	Female	-2	1	-3	-2	-2	-2	-1	-2	-1	-1	-3	2	-1	-2	2	-3	1	-3	-2	2	2	-2	-1	1	2	2	3	2	3	2	-10	-6	-6	0	14
30	Male	1	-1	-2	-2	1	-1	3	1	0	-1	-1	2	-1	1	2	1	-1	-2	2	1	3	1	-2	1	-1	1	2	-1	0	-1	-4	4	0	6	0
52	Female	-3	-2	-3	-3	-2	-2	3	2	2	2	-2	3	3	2	3	1	-1	3	2	2	3	1	-3	3	-1	1	3	1	-1	-1	-15	10	11	8	2
29	Female	1	1	2	1	-1	-1	-1	-1	-1	-1	0	-1	2	1	2	-1	2	1	-2	2	0	-1	1	1	1	1	1	-1	-1	1	3	-5	7	1	2
45	Male	-3	-1	-2	1	-2	-3	2	-2	3	2	-1	2	3	-2	2	3	2	-2	-2	2	-2	2	2	-1	3	-1	2	2	2	3	-10	6	6	1	11
46	Male	-3	-1	-3	-1	-3	-3	-1	-1	-1	-2	-3	1	-1	-1	-1	-2	2	-1	1	3	2	3	3	1	-1	1	3	-1	2	-1	-14	-7	-4	13	3
41	Male	-3	-2	-3	-3	-3	-3	-1	-1	-2	-3	1	2	1	-1	-1	2	1	2	1	3	2	3	3	1	3	1	3	2	3	3	-17	-4	4	13	15
36	Male	-2	-3	-2	-2	-2	-3	2	2	2	2	1	2	2	2	-2	2	2	2	2	2	3	-1	1	1	3	1	2	1	2	3	-14	11	8	8	12
34	Male	-1	-2	-3	2	-2	-2	1	-3	-1	1	2	-2	-2	-3	-1	3	2	2	2	3	-1	2	3	2	-1	2	2	2	-1	-1	-8	-2	1	11	3
45	Male	1	-1	1	1	1	1	-1	-1	-1	-1	2	-1	2	2	1	1	-2	2	1	2	-1	1	-1	1	-1	-2	0	-1	-1	-1	4	-3	6	3	-6
50	Male	-2	0	0	1	-1	-2	1	-1	2	0	-1	1	2	0	1	1	2	0	1	3	2	2	2	2	2	2	2	-1	2	2	-4	2	6	12	9
38	Male	-1	0	-1	-2	-1	-2	-1	-1	2	1	0	-1	2	-2	1	3	-1	-2	0	-1	1	2	-1	1	2	2	2	0	1	2	-7	0	1	2	9
30	Male	3	2	1	2	2	1	-2	1	-2	-1	-2	-3	2	1	1	0	0	2	1	-1	1	0	1	1	0	1	1	1	-2	0	11	-9	6	3	1
45	Male	1	-1	-2	0	1	-1	2	-1	-1	1	-1	-2	1	2	1	-1	-2	-1	1	1	-2	1	-1	2	2	1	2	1	1	2	-2	-2	0	2	9
60	Male	1	-1	-2	-2	1	0	1	1	1	1	1	-2	2	1	1	1	1	-1	3	0	-2	-1	1	0	1	2	2	1	-1	1	-3	3	5	1	6
38	Male	-3	-1	-2	-1	-1	-1	2	1	1	0	1	1	0	-2	-2	1	1	-3	1	2	0	2	-1	-1	-1	-1	0	0	-1	-1	-9	6	-5	3	-4
35	Male	-3	-2	-3	-1	-3	-2	-1	2	1	2	2	-1	0	-2	-1	2	-2	2	2	2	2	2	1	2	2	2	3	2	3	2	-14	5	-1	11	14
28	Male	-3	-3	-3	-2	-2	-3	3	2	2	1	2	3	2	3	3	2	3	3	1	2	3	2	-2	3	2	3	3	2	3	2	-16	13	16	9	15
42	Male	1	-1	1	1	1	1	-1	-1	-1	-1	1	-1	2	0	-1	1	2	-1	1	-1	-1	1	1	1	-1	-1	1	1	-1	-1	4	-4	3	2	-2
28	Female	-2	-2	-2	-1	3	2	1	-1	-1	-2	-3	3	2	3	2	-2	-1	-1	1	-2	2	3	1	1	-1	1	1	2	-2	-1	-2	-3	3	6	0
48	Female	-3	-2	-2	-1	-2	-3	2	2	-1	3	-3	2	-2	2	-2	1	-2	1	2	3	3	3	-1	2	2	2	3	1	2	2	-13	5	-2	12	12
42	Female	1	2	2	2	2	1	-1	-2	-2	-1	2	1	2	1	2	-1	2	1	2	1	2	-1	2	2	-1	-2	3	0	-3	-1	10	-3	7	8	-4
38	Female	-2	-1	-2	-1	-2	-1	1	1	1	1	-2	2	1	1	2	-1	3	3	1	2	2	2	0	2	0	-1	1	1	-1	0	-9	4	9	9	0
47	Female	-2	1	-2	-2	1	-2	2	1	1	1	0	2	1	1	2	0	0	2	1	3	3	1	-2	3	-1	2	2	1	2	-1	-6	7	6	9	5
44	Female	-3	1	-2	-2	1	-3	2	1	2	1	-1	2	3	2	3	1	2	3	1	1	2	1	0	2	3	1	3	1	-2	3	-8	7	14	7	9
34	Female	-3	-1	-1	-1	-3	-3	2	2	2	1	1	1	1	2	2	2	-1	2	1	3	2	2	-1	1	2	1	2	1	3	2	-12	9	8	8	11
45	Female	-1	-2	-2	-1	1	-2	2	2	1	2	1	1	3	-1	2	1	-1	1	3	3	3	-1	2	3	-1	1	2	1	1	-1	-7	9	5	13	3
36	Female	-1	2	-2	-1	1	-2	2	1	-1	-1	-1	1	2	1	-1	-1	-1	1	-1	-1	-1	-1	-1	-1	1	2	1	1	2	1	-3	1	1	-6	8
63	Female	-3	-2	-2	0	-2	-3	2	3	3	2	-1	2	0	3	-3	1	0	0	1	3	2	3	0	3	2	0	3	1	2	2	-12	11	1	12	10
61	Female	-2	-2	-1	-2	-1	-3	1	1	2	1	-3	-2	2	3	3	2	3	3	2	3	3	3	-1	3	3	1	3	1	2	3	-11	0	16	13	13
33	Female	1	1	-1	-1	1	1	0	0	0	-1	-1	2	1	-1	3	-1	2	0	1	-1	1	2	1	0	1	1	2	-1	1	1	2	0	4	4	5
31	Female	-1	0	1	1	-1	-2	0	1	1	0	-1	0	1	-1	1	-1	-1	1	0	1	2	1	0	2	1	0	1	0	2	1	-2	1	0	6	5
29	Male	2	1	0	1	-1	1	1	-1	1	-2	-1	2	1	-1	-1	2	1	1	2	2	3	3	-1	3	3	-3	2	-2	-1	3	4	0	3	12	2
45	Female	2	1	1	1	0	1	2	1	1	-2	0	0	0	1	-2	-1	1	1	-1	2	1	0	-1	1	0	2	2	1	-1	0	6	2	0	2	4
35	Male	1	-1	-1	2	-1	-1	1	1	1	0	1	1	-2	2	1	1	0	1	1	1	2	2	1	1	1	-1	2	-3	1	1	-1	5	3	8	1
67	Female	-3	-2	-1	-2	-2	-3	2	1	-2	2	1	-1	1	-2	2	2	-3	1	1	3	2	2	2	2	-2	1	3	2	-1	-2	-13	3	1	12	1
31	Male	-2	-2	-1	-2	1	0	0	-1	-1	-1	0	-2	1	3	-1	1	3	2	1	2	1	1	2	1	1	2	3	-2	-2	1	-6	-5	9	8	3
65	Female	-2	-1	-2	-1	-2	-3	1	1	1	2	1	-1	-1	1	2	1	1	-1	2	3	1	3	1	2	3	2	2	1	1	3	-11	5	3	12	12
29	Male	-1	-2	-2	1	-1	-1	1	1	-1	1	1	2	3	3	1	1	3	2	1	2	2	2	1	2	2	1	1	1	-1	2	-6	5	13	10	6
29	Male	-1	-1	-2	2	-2	-2	-2	-2	-2	-1	1	-1	-1	-2	-1	1	2	1	-1	1	-2	3	2	-1	2	1	2	1	-1	2	-6	-7	0	2	7
24	Male	1	-1	3	1	1	-1	-2	-2	-3	-3	2	-2	-1	-3	2	1	-2	2	-2	2	-1	-1	2	-2	-1	2	1	-2	-2	-1	4	-10	-1	-2	-3
35	Male	-3	-3	-3	-3	-3	-3	3	2	2	2	0	3	2	3	3	3	2	3	2	2	2	3	-3	1	3	2	2	2	-1	3	-18	12	16	7	11
57	Female	-3	-2	-2	-1	-2	-3	2	1	2	1	-1	3	-1	3	3	1	0	1	1	3	0	-3	-1	2	1	2	2	3	1	1	-13	8	7	2	10
28	Female	-2	1	-1	-1	1	-1	1	-1	1	-1	-1	2	1	-2	2	0	-2	1	0	1	2	-1	0	2	0	1	2	-1	-1	0	-3	1	0	4	1
70	Female	1	-1	1	-1	1	1	2	2	2	1	-1	1	1	3	1	1	1	-2	1	2	1	-1	-1	1	-1	0	2	1	1	-1	2	7	5	3	2
29	Female	-2	2	2	0	1	-2	-1	-1	-1	-1	-2	0	1	1	3	-1	0	-1	2	2	2	-1	2	3	1	3	3	0	1	1	1	-6	3	10	9
33	Female	-2	-1	-1	0	-2	-2	2	1	2	2	0	2	1	1	2	2	1	2	1	3	3	1	-1	2	2	2	3	1	2	2	-8	9	9	9	12
56	Male	0	1	-1	1	1	-3	1	-1	1	0	-1	-1	2	0	0	-1	1	-1	0	1	-1	1	2	1	1	1	1	-1	1	1	-1	-1	1	4	4
45	Female	1	0	1	0	1	0	0	-1	1	0	1	1	3	3	1	1	0	3	2	0	1	0	-1	0	0	2	0	0	0	0	3	2	11	2	2
31	Female	-2	1	2	3	2	-2	-1	-1	-2	-2	-2	1	3	-2	1	1	-1	3	1	1	-1	-1	2	3	-1	3	2	2	-1	-1	4	-7	5	5	4
44	Female	-2	-2	-2	-1	-2	-1	2	2	1	2	-2	3	2	2	3	1	2	2	3	3	3	3	-1	2	2	1	2	1	-1	2	-10	8	12	13	7
40	Female	-2	-2	-1	-1	-2	-1	2	2	-2	2	2	2	1	0	2	2	2	1	1	2	2	-1	1	1	2	3	3	1	0	2	-9	8	8	6	11
42	Female	1	-1	2	1	-1	-1	2	2	-1	1	-2	2	2	1	2	3	-1	2	2	2	3	3	3	2	-1	2	3	-1	-1	-1	1	4	9	15	1
45	Male	-3	-2	-2	-2	-2	-3	2	2	-1	2	-1	3	2	2	3	2	3	3	1	-2	3	3	-2	3	2	-2	2	2	2	2	-14	7	15	6	8
30	Male	1	-1	-1	-2	-3	-2	1	-1	0	2	-3	2	-3	0	-2	-3	-3	-2	-2	0	0	2	0	1	3	2	3	3	2	3	-8	1	-13	1	16
58	Female	-2	1	-1	-1	-1	-1	2	1	0	2	1	2	2	3	1	2	0	1	1	0	1	-1	-1	1	1	-2	2	1	1	1	-5	8	9	1	4
53	Male	-2	-1	-2	-1	1	-1	1	0	-2	0	-2	-2	-2	1	-2	-1	-1	-2	0	2	2	2	2	1	2	2	2	2	1	2	-6	-5	-7	9	11
70	Female	-3	-1	1	2	-1	-3	1	1	2	2	1	-1	1	3	3	1	3	2	1	3	3	3	2	2	-1	-1	3	1	3	-1	-5	6	13	14	4
72	Female	0	-1	0	1	-2	1	0	-1	-1	-1	-1	0	2	0	0	-1	0	0	1	3	2	0	1	2	2	2	3	0	-1	2	-1	-4	1	9	8
78	Male	-1	-2	-1	1	-1	0	-2	-1	-1	-2	-1	-1	-1	-3	-1	-1	-2	-2	1	1	1	1	2	1	1	1	1	-1	-1	1	-4	-8	-10	7	2
28	Male	1	1	1	1	1	-2	-2	-1	-2	1	1	-3	-3	-2	-2	-1	-1	-1	-2	-1	-2	1	2	-2	2	2	3	1	-1	2	3	-6	-10	-4	9
52	Male	1	-2	-1	1	-1	-1	-1	-1	1	-1	0	1	-1	-2	1	1	2	-1	-1	3	2	3	-1	1	2	-1	2	1	1	2	-3	-1	0	7	7
59	Male	-3	-3	-3	-2	-1	-2	2	1	-1	0	1	0	1	0	-2	1	3	1	3	0	0	1	-2	2	0	1	2	1	1	0	-14	3	4	4	5
70	Male	-1	0	0	0	1	0	0	-1	-1	-1	0	-1	1	2	-1	0	0	0	-1	1	-1	0	1	1	1	2	1	0	-1	1	0	-4	2	1	4
30	Male	-1	-2	-2	-1	-1	-2	1	-1	1	1	1	1	2	1	1	1	1	2	1	1	1	2	2	1	2	2	2	1	2	2	-9	4	8	8	11
77	Male	-2	-2	-3	-1	-1	-2	2	2	1	1	-3	-1	1	2	1	2	-2	0	2	3	1	0	-1	1	1	3	3	1	1	1	-11	2	4	6	10
37	Male	-2	-2	-2	1	-1	-2	2	1	1	1	-1	-1	3	1	1	1	3	1	1	2	2	1	1	3	1	1	2	1	1	1	-8	3	10	10	7
59	Female	-2	-1	-3	1	-2	-3	2	2	-1	1	2	2	0	0	1	3	-1	1	3	2	3	-1	3	2	-1	1	3	-1	1	-1	-10	8	4	12	2
64	Female	-2	-2	-2	-1	1	-2	1	-1	-2	2	-2	-1	-1	-1	2	1	-2	-1	3	2	2	3	2	1	-2	3	2	-1	1	-2	-8	-3	-2	13	1
63	Male	-1	-2	-2	-2	1	-3	3	2	-1	2	2	2	1	2	1	3	2	2	1	2	3	3	-2	3	2	2	2	1	3	2	-9	10	11	10	12
58	Female	-3	-3	-3	-1	-2	-3	1	-1	-1	1	-2	1	1	2	2	-2	2	1	1	-1	-1	3	1	2	3	2	2	-1	3	3	-15	-1	6	5	12
55	Female	1	0	1	1	0	1	0	-1	-1	-1	-2	0	1	1	1	-1	0	-1	0	1	1	-1	1	1	0	1	1	0	0	0	4	-5	1	3	2
31	Female	-1	-1	-3	-1	1	-1	1	-1	1	1	1	1	1	2	2	2	3	2	2	3	3	1	1	3	1	1	1	-1	-1	1	-6	4	12	13	2
57	Female	2	-1	-1	0	1	-2	1	-1	0	0	-2	2	1	3	1	1	2	2	1	3	3	3	0	0	1	-1	2	-1	2	1	-1	0	10	10	4
78	Male	-3	-3	-2	-2	2	-2	2	1	1	0	-2	-1	-1	-1	1	1	2	1	1	1	2	3	1	1	3	1	0	0	-1	3	-10	1	3	9	6
69	Male	-2	-1	-1	1	-1	-2	1	-1	-2	-1	1	-3	1	-1	1	1	-1	-2	2	3	-1	-1	2	1	1	2	2	1	1	1	-6	-5	-1	6	8
57	Female	2	1	0	3	2	2	2	2	-2	-2	0	1	2	2	2	0	0	0	-1	3	2	2	2	3	-1	-1	2	0	-2	-1	10	1	6	11	-3
42	Female	-2	-1	-1	3	-1	0	-1	-2	-1	0	-1	2	-2	-2	3	1	0	-1	1	2	1	2	2	2	2	1	2	0	1	2	-2	-3	-1	10	8
60	Female	-2	-2	0	1	-2	0	3	1	2	0	-2	1	2	3	3	-1	3	2	2	3	3	2	1	1	2	1	3	2	1	2	-5	5	12	12	11
34	Female	-3	2	-3	-1	1	-2	2	2	2	1	1	2	1	1	3	1	1	3	2	3	2	-1	1	3	-1	-3	2	1	-2	-1	-6	10	10	10	-4
38	Female	-1	1	-1	-1	-2	-2	2	1	2	-2	-3	2	1	-1	2	1	1	2	2	2	2	3	1	1	3	1	2	2	2	3	-6	2	6	11	13
66	Female	-3	-2	-2	-3	2	-3	3	3	3	3	3	3	3	3	3	3	3	3	3	-2	2	3	-3	3	-2	3	2	3	-3	-2	-11	18	18	6	1
52	Male	1	0	1	0	1	-1	2	-1	1	0	2	0	1	-1	1	1	2	-1	0	2	1	0	0	1	1	-1	1	-1	-1	1	2	4	3	4	0
58	Female	-2	-1	-3	1	-3	-3	2	-1	2	2	-1	1	1	-1	3	-1	-1	2	1	3	2	2	1	2	3	2	3	2	2	3	-11	5	3	11	15
30	Female	-1	2	1	2	-3	2	-2	1	-3	-1	-2	-1	-1	0	1	-1	1	-2	1	2	0	1	2	1	3	2	2	-2	-2	3	3	-8	-2	7	6
47	Male	1	-1	-1	2	-1	-2	2	-1	1	1	2	-1	-2	-1	-1	1	2	-1	1	-1	2	1	1	-1	-1	1	2	-1	2	-1	-2	4	-2	3	2
39	Male	1	0	2	2	-1	1	-1	-2	-1	-1	1	-1	-1	1	1	0	1	1	-1	1	-1	-1	1	1	1	2	3	0	1	1	5	-5	3	0	8
30	Female	-2	-1	1	1	1	1	-1	-1	-1	-2	-2	3	1	-1	2	-1	-1	-2	-1	3	2	2	-1	-1	2	3	1	-1	-1	2	1	-4	-2	4	6
38	Female	-1	1	1	1	-2	-2	-1	-3	1	-3	0	1	2	-1	2	2	2	3	1	3	1	3	0	2	3	-2	2	0	2	3	-2	-5	10	10	8
50	Female	-2	-2	-1	1	1	-2	-1	-1	2	-1	-1	2	3	3	2	-1	1	2	1	3	2	3	0	3	2	2	3	2	2	2	-5	0	10	12	13
60	Female	-1	1	-1	-1	1	-1	1	2	1	1	-3	1	1	1	1	1	-3	-1	1	-1	-1	-2	1	1	-1	2	-1	1	-1	-1	-2	3	0	-1	-1
72	Female	-3	-3	3	-1	-1	-2	-1	-1	-3	-1	-2	-2	0	2	0	-3	0	-3	1	3	0	3	3	0	1	1	3	1	0	1	-7	-10	-4	10	7
36	Female	-2	-2	-2	-3	1	-3	2	2	3	2	1	2	-1	1	3	2	-1	-1	1	2	1	-1	-2	1	-1	1	2	3	2	-1	-11	12	3	2	6
74	Male	-2	-2	-2	-2	2	-3	2	2	1	1	-2	2	1	3	2	2	-2	-1	2	3	2	-2	-1	3	1	2	3	2	2	1	-9	6	5	7	11
61	Male	0	-2	-1	-1	-1	-2	2	1	-1	1	-1	1	2	-2	1	1	-2	0	1	0	-1	1	1	1	2	3	2	1	2	2	-7	3	0	3	12
52	Male	-1	-1	-1	0	1	1	1	0	1	0	0	1	2	1	1	1	1	0	1	1	1	-1	0	1	1	0	1	0	-1	1	-1	3	6	3	2
41	Male	-1	-2	-2	-1	-2	-2	1	-2	1	2	-1	1	-2	-1	1	-1	2	-1	1	2	2	1	2	1	1	2	1	1	1	1	-10	2	-2	9	7
61	Male	-2	-2	1	-1	-1	-2	1	0	-1	1	1	-1	2	1	1	1	1	0	2	2	1	0	1	2	2	2	2	2	-1	2	-7	1	6	8	9
58	Male	-3	-2	-3	-3	-2	-3	-2	-3	2	3	1	-3	-3	-3	-3	-1	-2	-2	-2	2	-3	-3	3	1	2	3	3	2	3	2	-16	-2	-14	-2	15
59	Male	-2	0	-1	1	-1	-1	1	-2	-1	-1	-1	-1	2	-2	1	1	-1	-1	-2	1	-1	-1	2	1	-1	-2	1	-1	1	-1	-4	-5	0	0	-3
76	Male	-2	-3	-3	-2	-1	-3	3	2	3	-3	-2	1	3	1	2	-3	0	2	3	2	-1	3	-3	2	-1	3	3	2	2	-1	-14	4	5	6	8
50	Male	-1	-1	-1	2	-1	-1	1	1	1	1	1	1	2	-2	1	1	-1	-1	2	2	2	-1	1	1	1	1	1	1	1	1	-3	6	0	7	6
61	Male	-2	-1	-1	-1	-2	-2	2	2	1	-1	-1	-1	2	2	-1	1	1	2	2	2	2	1	-1	2	1	-1	1	-1	-2	1	-9	2	7	8	-1
63	Male	1	1	-2	1	2	1	-1	2	-2	-1	-2	-2	1	3	1	3	2	2	2	3	2	-2	2	2	-1	-2	1	-1	0	-1	4	-6	12	9	-4
46	Female	-3	-2	-3	-1	-2	-3	2	2	2	1	-2	2	-1	1	1	-1	1	2	2	3	-1	1	-1	2	-1	1	2	-1	2	-1	-14	7	3	6	2
44	Male	-3	1	-1	1	-2	-1	1	-1	-1	0	1	0	1	-2	1	-1	1	1	-1	1	1	2	1	-1	1	-1	2	1	2	1	-5	0	1	3	6
53	Male	1	0	-1	-2	1	-2	1	1	1	-2	-1	2	-1	2	-2	3	1	1	2	2	1	-2	-3	0	1	2	-1	-2	-3	1	-3	2	4	0	-2
61	Male	-2	-2	-1	0	1	-1	0	-2	1	-3	-1	1	1	1	-1	1	2	3	2	2	-1	2	0	-1	2	1	1	-1	-1	2	-5	-4	7	4	4
39	Male	-1	-1	2	1	-1	-1	2	1	-1	1	3	0	1	2	2	1	2	1	1	2	0	0	1	1	-1	3	2	2	1	-1	-1	6	9	5	6
44	Male	-1	1	1	0	1	0	-1	-1	-1	-1	-1	-2	0	-2	0	0	-1	-1	-1	-1	-1	0	0	-2	2	0	-2	0	-1	2	2	-7	-4	-5	1
47	Male	-1	-1	-1	-1	-2	-1	1	1	2	1	1	1	-1	-1	1	1	1	-1	2	2	1	1	2	1	1	-2	2	1	-1	1	-7	7	0	9	2
33	Female	-2	-2	-1	-2	1	-2	3	1	1	0	0	2	0	-3	-1	0	-2	2	2	3	3	2	0	2	0	-1	2	-2	-1	0	-8	7	-4	12	-2
53	Female	-2	1	-3	-2	-2	-2	2	-2	3	-1	1	-1	-1	2	2	-1	2	3	1	3	2	-2	1	3	2	-1	-2	-1	-1	2	-10	2	7	8	-1
52	Female	-2	1	-3	-2	2	-2	1	-1	3	-2	-2	2	3	2	3	1	3	3	2	3	1	2	-1	3	1	-2	2	1	-3	1	-6	1	15	10	0
28	Male	-3	-3	-3	0	-3	-3	2	-1	1	0	-3	2	2	0	3	1	3	1	1	3	2	3	1	1	3	2	3	2	-3	3	-15	1	10	11	10
55	Female	1	2	1	1	2	-2	-1	1	-1	1	2	2	2	3	3	1	3	2	1	1	2	-1	-1	1	-1	-2	3	1	-1	-1	5	4	14	3	-1
42	Female	-2	1	-2	-1	1	-2	1	2	2	1	1	-1	1	0	-2	2	0	0	-2	0	-1	-2	-2	0	-1	-1	2	1	1	-1	-5	6	1	-7	1
54	Female	-3	-2	-2	-2	-3	-3	3	2	3	2	-1	3	0	1	3	1	2	2	2	3	3	3	1	3	3	2	3	2	2	3	-15	12	9	15	15
56	Female	2	-2	2	2	-2	1	-2	-3	-3	-2	-3	3	3	3	2	-3	1	1	1	3	3	3	3	-3	3	3	3	-3	3	3	3	-10	7	10	12
61	Female	-2	-2	-3	-1	-3	-3	1	-1	-1	1	-2	3	-1	3	2	1	3	3	1	3	2	3	-1	3	3	-1	2	1	2	3	-14	1	11	11	10
67	Female	-2	-1	-1	-1	-3	-2	2	2	1	2	1	1	1	3	3	2	1	1	2	3	1	3	-2	2	3	2	2	1	2	3	-10	9	11	9	13
66	Female	-1	1	-1	1	-1	-1	1	1	-1	1	-1	1	2	1	2	1	1	1	1	2	1	1	-1	1	-1	3	1	2	1	-1	-2	2	8	5	5
64	Female	-1	-2	-2	1	1	-1	1	-2	1	1	-1	-1	-1	1	1	-1	-1	1	2	3	1	-1	1	2	-1	-1	2	1	1	-1	-4	-1	0	8	1
63	Female	-2	-1	-2	-2	-3	2	2	2	1	2	1	2	1	1	1	1	2	2	1	3	3	2	-1	3	3	2	2	2	3	3	-8	10	8	11	15
48	Female	-1	-1	-2	-1	-1	-1	2	0	1	-2	-1	3	2	-1	2	1	3	3	2	3	2	2	1	3	1	-2	3	0	-2	1	-7	3	10	13	1
54	Female	-1	-1	0	2	-2	1	1	1	-2	-2	-3	2	0	1	1	-1	-1	-1	-2	-1	2	2	2	1	2	1	3	-1	2	2	-1	-3	-1	4	9
69	Male	-3	-1	-1	-3	-1	-3	2	2	3	2	2	3	2	3	3	3	3	1	1	2	2	3	-3	1	3	1	2	2	3	3	-12	14	15	6	14
74	Male	-3	-3	-3	-2	-3	-3	-2	2	3	2	-3	-1	-1	2	-3	2	-3	1	-1	2	-2	2	-2	1	3	-2	3	2	2	3	-17	1	-2	0	11
29	Male	0	0	0	0	0	0	0	0	0	0	0	0	0	0	0	0	0	0	0	0	0	0	0	0	0	0	0	0	0	0	0	0	0	0	0
55	Male	1	-1	0	0	0	1	1	0	-1	0	0	0	0	0	0	0	0	0	2	0	0	0	0	0	0	1	0	1	0	0	1	0	0	2	2
42	Female	1	1	1	2	-2	1	1	0	-1	-1	1	2	1	0	2	1	-1	2	0	3	-2	2	1	2	0	1	1	1	2	0	4	2	5	6	5
30	Male	-2	-2	-3	-1	-2	-2	1	-2	1	2	1	2	2	-1	3	2	1	1	1	3	-1	1	-1	1	3	-1	2	-1	0	3	-12	5	8	4	6
25	Male	2	2	2	2	-2	3	-2	-2	-3	2	-3	-3	1	1	1	-2	2	-1	0	3	2	2	3	1	-1	1	2	-2	-2	-1	9	-11	2	11	-3
58	Female	1	-1	-1	1	-1	-1	1	-1	-2	0	-1	1	2	0	2	-1	1	1	2	3	1	3	3	1	1	-1	3	1	1	1	-2	-2	5	13	6
34	Male	-2	-2	0	-1	-2	-1	1	-1	-1	-1	-2	-1	-1	0	0	-1	2	1	2	3	3	3	2	3	2	2	2	0	-1	2	-8	-5	1	16	7
54	Male	1	-1	-1	-1	1	1	0	-1	-1	0	-2	1	0	2	0	1	1	1	1	-2	0	0	1	0	1	1	1	1	0	1	0	-3	5	0	5
65	Female	-2	-1	-1	1	-1	-1	2	-1	1	2	-2	2	1	2	3	1	-1	-1	2	3	2	1	1	1	1	1	3	2	-2	1	-5	4	5	10	6
48	Female	2	-1	-2	1	-1	-2	-1	-1	-2	2	-2	1	1	-1	2	1	-2	-1	1	2	2	2	2	2	2	2	2	2	1	2	-3	-3	0	11	11
46	Female	-2	-2	-2	-1	1	-2	2	2	2	2	-2	-1	2	1	2	1	-2	-1	2	-1	2	-1	-2	1	-1	2	2	2	2	-1	-8	5	3	1	6
60	Female	1	1	2	-2	2	1	2	1	1	1	1	-1	2	-1	2	1	-1	1	2	2	1	-1	-2	1	-1	1	2	1	2	-1	5	5	4	3	4
65	Female	-3	-3	-1	-2	-3	-3	3	2	3	3	-3	3	2	2	3	3	-2	3	1	3	3	3	3	0	3	1	3	2	2	3	-15	11	11	13	14
74	Male	-1	-2	1	-1	-1	-2	1	1	1	1	1	-1	2	2	2	1	2	-1	2	2	2	1	-1	1	1	1	1	1	1	1	-6	4	8	7	6
68	Male	1	-2	-1	-1	-2	-2	2	-1	0	1	-1	-1	3	-1	2	1	0	-1	2	3	1	0	-1	2	1	2	3	1	2	1	-7	0	4	7	10
55	Male	-3	-2	-2	-2	-2	-3	2	2	2	2	1	-1	1	2	2	2	2	1	-2	-1	2	-1	-2	1	-1	-1	3	3	3	-1	-14	8	10	-3	6
63	Male	-1	-2	-1	-1	-2	-3	2	-1	1	2	-2	-1	1	3	3	2	2	0	2	2	1	2	2	2	1	2	2	0	2	1	-10	1	11	11	8
77	Male	-3	1	-3	-3	-3	-3	3	3	3	3	-3	3	2	-3	3	3	3	3	3	3	-2	3	3	3	1	2	3	-3	3	1	-14	12	11	13	7
66	Male	-2	-1	-1	-2	-1	-1	2	3	0	2	3	2	2	0	-2	1	-1	1	2	2	-1	-2	1	2	-1	-1	2	1	-1	-1	-8	12	1	4	-1
57	Male	-1	-2	-1	-2	-1	-3	1	1	2	1	-2	1	2	-2	-1	1	-2	1	2	2	2	1	-2	-1	1	1	1	1	-1	1	-10	4	-1	4	4
79	Male	-1	0	-1	1	0	1	1	1	-1	0	-2	-1	1	2	1	-1	1	0	2	1	1	0	0	1	-1	2	2	-1	1	-1	0	-2	4	5	2
56	Male	-1	-2	-2	-1	2	1	2	2	1	2	1	-2	1	3	3	2	1	-2	3	2	2	0	1	2	-1	0	3	1	-1	-1	-3	6	8	10	1
68	Male	-3	-2	-2	-2	-3	-3	0	-2	0	2	-2	0	1	1	2	0	0	-1	2	3	0	2	2	2	3	0	3	1	0	3	-15	-2	3	11	10
27	Female	3	2	2	1	1	3	3	1	3	-3	-1	2	2	-1	3	-1	2	3	2	2	3	-2	-3	3	2	3	2	1	-2	2	12	5	8	5	8
57	Female	-1	-1	-2	1	-1	-2	3	1	3	1	1	1	1	1	3	1	1	1	2	3	2	3	-1	0	2	2	2	1	2	2	-6	10	8	9	11
63	Female	-2	0	-2	-1	1	-1	2	1	2	1	-1	2	2	2	2	-1	1	-1	2	2	1	-1	1	2	-1	1	2	1	2	-1	-5	7	5	7	4
32	Male	-2	2	-2	-2	-1	-3	2	1	3	3	2	2	3	-2	1	-2	1	-2	3	2	-1	2	-2	-2	1	1	2	2	2	1	-8	13	-1	2	9
53	Male	-3	-2	-2	-1	0	-1	2	-1	3	1	-1	-1	1	3	1	2	1	1	2	2	1	-1	-2	0	1	-2	2	1	1	1	-9	3	9	2	4
60	Male	-3	-2	-2	-2	-2	-2	3	2	-2	0	-1	0	2	3	1	2	-2	1	1	3	3	2	2	3	2	1	3	2	0	2	-13	2	7	14	10
60	Male	-2	-1	-3	0	-1	-1	1	0	1	0	1	1	1	-1	1	0	1	-2	-1	2	1	-1	1	1	2	1	2	1	2	2	-8	4	0	3	10
60	Male	-2	-2	-3	-1	-2	-2	-1	-1	1	2	1	-2	3	-1	-1	1	1	-1	2	3	1	-1	2	1	3	3	3	3	2	3	-12	0	2	8	17
63	Female	-3	-3	-2	-1	-2	-2	2	2	-1	1	-2	2	-2	0	2	1	1	-1	2	3	3	3	-1	1	3	3	3	0	2	3	-13	4	1	11	14
58	Female	0	-1	-2	0	-2	-2	0	-1	-2	1	-2	1	-1	2	2	-1	0	-2	1	3	-2	2	2	2	1	2	3	1	1	1	-7	-3	0	8	9
64	Female	-3	-2	-2	-2	2	-2	0	2	-2	0	-3	-2	2	2	-2	0	-2	-2	3	-2	0	0	2	2	0	2	2	2	-2	0	-9	-5	-2	5	4
74	Male	-2	-2	-1	3	-2	-3	2	0	2	1	0	2	2	-1	0	2	0	0	2	3	2	3	1	2	-2	1	2	1	-2	-2	-7	7	3	13	-2
34	Female	-3	-1	-1	-1	-2	-2	2	1	-1	1	-1	2	3	1	2	2	1	2	2	2	1	2	2	1	1	1	2	1	1	1	-10	4	11	10	7
25	Female	2	1	2	2	1	1	-3	-3	-3	-2	-2	-3	-1	-3	1	-2	-1	-1	-3	1	1	-1	1	-1	-1	2	2	-1	1	-1	9	-16	-7	-2	2
36	Male	-2	-1	0	0	-2	-1	1	0	0	0	0	2	2	-1	2	0	1	-1	1	1	1	0	0	0	1	2	0	0	1	1	-6	3	3	3	5
50	Male	-3	-1	0	-2	1	-2	1	-1	3	0	1	1	-1	-2	3	1	1	2	2	0	3	0	0	2	-1	-2	2	2	0	-1	-7	5	4	7	0
64	Male	-2	-1	-2	-1	-1	-1	2	2	2	3	2	2	2	3	2	3	2	1	1	3	-1	0	-2	2	1	0	2	2	0	1	-8	13	13	3	6
68	Male	-2	-2	-1	1	-2	-3	1	1	1	1	-2	-2	-1	-1	-1	1	-2	-2	1	0	-1	2	1	2	1	2	2	2	2	1	-9	0	-6	5	10
53	Male	-3	-3	-1	-2	-3	-3	1	-2	2	2	-2	2	0	-2	-2	1	-2	-1	1	2	1	2	1	-1	2	-3	2	1	-2	2	-15	3	-6	6	2
65	Male	-3	-1	-1	-1	-2	-2	2	1	1	1	-1	1	-2	-2	2	1	-2	-1	1	3	-1	2	-1	-2	1	1	1	1	1	1	-10	5	-4	2	6
74	Male	-3	-3	-2	-2	-1	-3	3	3	-1	2	-1	2	2	3	2	3	2	-2	3	-3	-1	3	-2	-3	1	2	2	3	0	1	-14	8	10	-3	9
54	Male	2	1	1	2	-1	1	1	1	-2	-1	1	0	1	0	1	0	0	0	-1	1	1	1	2	1	1	1	1	0	1	1	6	0	2	5	5
26	Female	-2	-1	-1	-1	-1	-2	2	-1	1	1	-1	1	1	-1	3	1	1	1	1	2	1	2	-1	-1	2	-1	2	-1	-1	2	-8	3	6	4	3
63	Female	-2	1	-2	1	-1	-2	1	-1	1	-1	-2	-1	1	1	1	-1	1	-1	-1	2	1	1	2	1	1	-1	1	1	-1	1	-5	-3	2	6	2
47	Female	-2	-2	-3	-1	-1	-2	2	1	2	2	-2	0	2	2	2	1	-2	1	2	1	-1	-2	-1	2	2	3	3	3	3	2	-11	5	6	1	16
63	Female	-2	-1	-1	-1	-2	-2	2	1	0	1	0	1	-1	1	1	1	0	0	1	-2	1	2	1	1	-1	1	2	1	0	-1	-9	5	2	4	2
62	Female	0	-1	0	0	1	-1	2	2	1	1	-1	1	1	1	1	2	-1	-1	1	1	2	1	1	1	1	2	2	1	0	1	-1	6	3	7	7
68	Female	1	1	-1	-1	1	1	2	3	1	0	-1	1	2	2	1	3	2	3	2	3	2	-2	0	2	-2	0	2	0	-2	-2	2	6	13	7	-4
52	Female	-1	1	-1	2	-2	1	-2	-2	-2	1	-3	1	1	3	2	-1	-1	0	-1	3	0	-2	2	-1	3	2	2	1	2	3	0	-7	4	1	13
68	Female	2	-2	1	1	-1	1	2	1	-1	-1	0	1	2	1	-1	-1	0	-1	2	1	1	1	1	1	1	1	1	0	-1	1	2	2	0	7	3
59	Male	-3	-3	-2	-2	0	-2	3	2	-1	1	0	3	2	2	-2	1	0	1	2	3	0	2	2	2	2	0	3	2	1	2	-12	8	4	11	10
58	Male	-2	-2	-2	1	1	-3	1	-1	2	2	3	2	3	2	3	2	3	-3	1	3	-3	-2	-3	3	1	-3	2	1	-1	1	-7	9	10	-1	1
52	Male	1	2	-1	-2	2	-1	2	1	2	-1	-1	3	1	3	2	-1	1	2	1	-1	-1	-2	-1	1	-1	-1	2	1	-1	-1	1	6	8	-3	-1
51	Male	1	1	-2	1	-1	-2	2	1	0	1	1	1	3	2	3	1	1	-1	1	1	1	-1	1	2	-1	-1	2	1	1	-1	-2	6	9	5	1
66	Female	-3	-3	-2	-2	2	-3	3	1	-2	2	-3	3	3	3	2	2	3	3	2	3	3	3	1	3	3	3	3	2	3	3	-11	4	16	15	17
75	Female	3	3	3	3	3	3	-3	-3	-3	-3	-3	-3	3	3	3	-3	-3	-3	-3	3	-3	-3	3	3	-3	3	3	-3	-3	-3	18	-18	0	0	-6
55	Female	-2	-1	-2	-2	-2	-2	2	1	2	2	-1	2	-1	0	2	2	-1	2	0	3	1	2	0	0	2	3	1	2	2	2	-11	8	4	6	12
62	Female	-3	-3	-3	-3	-3	-3	3	2	2	2	-3	2	1	1	3	1	-1	1	3	3	1	2	-1	2	3	3	3	3	3	3	-18	8	6	10	18
71	Female	3	-2	-1	2	-3	-3	-3	-1	0	-2	-1	3	-1	2	1	-2	-1	2	-3	1	-1	3	0	-3	2	3	2	-3	2	2	-4	-4	1	-3	8
73	Female	-3	-3	-3	-3	-3	-3	3	3	3	2	-2	1	3	3	3	3	1	3	3	3	3	3	3	3	3	2	3	3	1	3	-18	10	16	18	15
58	Female	-1	-1	1	1	-2	1	2	-1	-1	2	1	2	1	1	3	-1	1	-2	2	3	2	3	2	3	-1	2	2	1	2	-1	-1	5	3	15	5
66	Female	-2	0	0	-2	-1	-2	2	2	-1	2	0	2	2	1	-2	2	0	0	2	1	1	0	0	2	-1	-1	2	0	-1	-1	-7	7	3	6	-2
29	Female	1	-2	-3	0	-1	-1	1	1	1	0	1	1	2	0	1	1	1	0	2	3	2	3	2	2	2	2	3	2	1	2	-6	5	5	14	12
71	Female	-2	0	-1	0	2	-2	1	1	-1	-1	1	-1	-2	1	1	1	0	-1	2	3	0	-1	0	1	0	1	2	0	1	0	-3	0	0	5	4
31	Female	-2	-3	-2	-2	-3	-3	2	-1	1	2	-2	3	-2	2	3	2	1	3	2	3	3	3	-2	2	3	3	3	2	3	3	-15	5	9	11	17
23	Female	-1	-2	-1	-1	-2	-1	-1	1	-1	-1	1	3	-2	-3	3	1	-2	1	-2	2	3	2	2	2	2	1	2	-2	-3	2	-8	2	-2	9	2
44	Male	-3	-1	-2	1	-2	-3	0	-1	-1	1	0	0	2	3	2	1	2	2	2	2	1	1	1	2	1	1	1	0	2	1	-10	-1	12	9	6
70	Female	1	-1	2	-2	-1	-2	2	1	1	1	-2	2	2	1	-1	-1	2	0	-1	-1	1	3	1	2	2	1	1	-2	2	2	-3	5	3	5	6
50	Female	-1	-2	-1	1	-2	0	2	1	1	-1	-2	1	2	1	-2	-1	-2	1	1	3	1	1	0	3	1	1	3	-1	-1	1	-5	2	-1	9	4
60	Female	-3	-1	-2	-1	-3	-2	2	0	2	1	-1	0	1	0	2	1	0	-1	1	3	2	1	-1	1	3	2	2	0	3	3	-12	4	3	7	13
72	Female	-2	2	2	0	0	-2	-3	-2	0	1	1	-1	-3	-2	-1	1	1	0	-3	0	-2	2	-1	2	0	-1	-2	2	-2	0	0	-4	-4	-2	-3
63	Male	-2	-2	-2	-1	-2	-1	2	-1	-2	-1	-3	1	0	-1	2	-1	-2	-1	-1	1	1	3	2	1	3	3	2	1	2	3	-10	-4	-3	7	14
51	Male	3	3	3	3	3	3	-2	-2	-3	-1	3	-2	2	-2	2	0	-1	1	2	3	1	3	3	2	-1	2	2	-2	-3	-1	18	-7	2	14	-3
30	Female	0	-1	-1	0	-1	0	2	1	1	-1	-2	2	1	-2	1	-1	0	1	1	2	2	3	1	2	2	-1	1	0	-1	2	-3	3	0	11	3
29	Male	0	2	1	2	-2	0	-2	-2	0	-1	-2	0	-1	-1	2	-1	2	1	-2	2	2	0	1	1	1	1	1	0	-1	1	3	-7	2	4	3
31	Male	-1	-1	1	-2	1	1	1	2	1	2	-1	2	-2	2	2	2	0	2	1	2	2	2	-1	1	1	1	2	1	1	1	-1	7	6	7	7
37	Male	-2	0	0	0	-1	0	0	-2	0	0	0	0	0	-3	0	0	0	0	0	0	0	0	2	0	0	0	2	0	0	0	-3	-2	-3	2	2
36	Female	-1	-1	-2	-1	1	-1	2	2	1	1	1	3	2	1	2	2	1	2	1	3	2	2	-1	1	-1	-1	3	1	-1	-1	-5	10	10	8	0
25	Male	-3	-2	-2	-1	1	-1	2	0	2	1	1	1	1	0	0	2	1	0	0	1	0	1	1	0	1	2	3	1	2	1	-8	7	4	3	10
41	Male	-2	-1	-3	-1	-2	-2	-1	-2	-1	-1	-1	1	-2	-2	-1	-2	-1	-1	2	3	-1	1	2	-1	1	2	3	1	2	1	-11	-5	-9	6	10
33	Male	-3	-1	-3	-1	-2	-3	2	-1	2	1	1	1	1	1	3	2	2	0	1	3	2	-3	-1	2	-1	1	2	1	2	-1	-13	6	9	4	4
24	Male	0	0	0	0	0	0	1	-1	-1	0	0	0	1	1	0	0	0	0	-1	2	1	1	1	0	1	1	1	-1	-1	1	0	-1	2	4	2
39	Male	-3	0	-2	-3	-1	-3	2	-2	3	2	-1	3	-2	0	3	3	-2	-3	1	3	3	2	-3	2	3	1	3	1	1	3	-12	7	-1	8	12
32	Female	1	1	1	0	1	1	0	0	-1	-1	1	1	1	0	1	-1	0	0	0	1	0	0	-1	2	-1	-1	0	1	-1	-1	5	0	1	2	-3
36	Female	-2	1	-1	-1	2	-2	2	1	2	1	1	1	1	1	2	1	2	3	-1	1	2	1	-1	1	1	3	1	3	2	1	-3	8	10	3	11
42	Female	0	-1	0	-2	1	1	2	-1	0	-1	0	-2	3	1	2	1	3	0	2	3	2	-1	2	2	-1	1	2	2	-3	-1	-1	-2	10	10	0
38	Female	-2	-2	-3	-2	-3	-3	3	3	-2	2	-1	0	2	2	2	2	0	0	2	3	2	2	1	2	2	2	3	3	2	2	-15	5	8	12	14
34	Female	-2	-2	-1	0	-2	-1	1	-1	-1	-1	-3	-1	-1	-1	2	-1	-1	1	1	1	2	2	1	1	3	2	2	1	0	3	-8	-6	-1	8	11
46	Female	-1	-1	1	-1	-1	-1	2	1	1	1	-1	1	1	1	2	2	1	-1	-1	2	1	-1	1	1	1	2	2	2	1	1	-4	5	6	3	9
40	Female	-1	1	-1	1	-1	1	1	-1	-1	1	1	3	3	3	3	1	-1	2	1	3	2	-2	1	2	2	2	2	-1	-1	2	0	4	11	7	6
64	Female	-3	2	-3	-2	1	-3	3	3	-2	2	-3	3	3	2	3	1	-2	2	3	3	3	0	2	3	-1	1	3	1	3	-1	-8	6	9	14	6
48	Female	-1	1	-1	0	1	-2	1	-1	-1	1	-1	1	2	-1	1	1	1	-2	-1	-1	1	2	2	-1	2	3	2	0	1	2	-2	0	2	2	10
27	Female	-1	-2	-1	-1	1	-2	2	1	2	-1	-1	2	1	1	2	1	-1	2	2	3	2	2	-3	1	1	2	2	1	-1	1	-6	5	6	7	6
39	Female	1	-1	0	1	1	1	0	-1	-1	-1	-1	0	0	-2	0	0	-1	-1	1	1	-1	-1	1	0	-1	-1	1	0	-1	-1	3	-4	-4	1	-3
62	Female	-2	-1	-2	-1	-2	-1	2	1	1	2	0	0	1	1	3	2	0	1	2	2	2	1	-1	3	2	-1	2	1	1	2	-9	6	8	9	7
34	Male	-2	-1	-2	-1	-2	-2	2	-1	3	1	-2	2	1	-2	2	1	-2	-3	1	-1	2	-2	1	2	1	3	3	1	2	1	-10	5	-3	3	11
31	Female	-2	1	-2	-1	-1	-2	2	1	2	2	2	2	2	1	2	1	2	-1	1	2	1	-1	-2	1	1	1	2	1	1	1	-7	11	7	2	7
64	Female	-2	-1	-2	-1	-2	-2	2	1	3	2	-1	2	2	3	3	2	2	3	1	1	3	2	1	2	2	-1	2	1	2	2	-10	9	15	10	8
71	Male	-3	-2	-3	-2	-2	-2	2	1	0	1	1	2	1	2	2	2	1	1	2	2	2	3	2	2	2	3	2	2	2	2	-14	7	9	13	13
62	Male	0	1	2	3	1	1	-1	-2	-2	-1	-3	-1	1	3	1	-1	3	-1	-1	1	1	0	2	3	1	0	3	1	1	1	8	-10	6	6	7
64	Male	-2	0	-2	-1	-2	-1	3	1	1	0	-2	1	1	-1	2	-1	0	-1	2	2	1	0	-1	1	1	1	2	0	0	1	-8	4	0	5	5
59	Male	2	2	2	3	2	1	-2	-2	-1	-2	-1	-2	0	-2	3	-2	1	-2	-1	2	-1	-2	2	-2	-1	-1	2	1	1	-1	12	-10	-2	-2	1
66	Male	-3	-1	-2	-2	-2	-3	2	0	2	2	1	1	1	-2	1	2	2	1	-1	3	2	-1	-2	-3	2	3	2	2	3	2	-13	8	5	-2	14
58	Male	-1	-2	-1	-1	0	-1	1	-1	1	-2	1	-1	1	-3	-1	1	-1	1	1	2	1	1	2	1	1	1	1	-1	-1	1	-6	-1	-2	8	2
59	Male	-2	-1	-1	1	-1	-1	1	-1	1	-1	-1	1	3	1	3	1	1	1	1	1	1	-1	-1	-1	1	1	2	1	-1	1	-5	0	10	0	5
46	Male	1	0	-2	-1	1	-1	0	-2	-2	-1	-1	-1	2	-1	2	0	2	0	1	2	1	2	0	2	1	-1	2	0	-2	1	-2	-7	5	8	1
44	Female	-3	-3	-3	-3	-1	-3	2	1	2	2	-3	-2	2	1	3	2	-1	1	-1	3	3	3	-1	3	3	-3	3	2	-1	3	-16	2	8	10	7
69	Male	-2	1	0	1	1	1	0	0	0	-1	-1	0	1	2	1	0	0	0	1	0	0	2	0	1	1	1	1	0	-1	1	2	-2	4	4	3
58	Female	-1	-2	-2	0	-1	-1	1	0	1	1	1	-1	2	2	-1	2	2	1	1	2	-1	-1	1	2	-1	-1	1	1	0	-1	-7	3	8	4	-1
71	Female	-2	-2	-2	-1	-2	-2	2	1	1	2	2	1	1	3	-1	2	3	0	-1	1	-1	2	-2	1	1	1	2	3	2	1	-11	9	8	0	10
34	Female	-2	1	-2	-1	-1	-3	3	2	-1	1	-2	2	-1	-1	2	0	0	1	0	3	2	-1	2	1	2	1	2	0	2	2	-8	5	1	7	9
31	Male	1	0	0	1	0	0	1	0	0	-1	-1	1	1	0	0	0	0	0	0	2	0	0	0	1	1	0	2	1	0	1	2	0	1	3	5
53	Female	-2	2	2	2	3	-2	1	-3	3	-3	-2	-1	1	1	3	1	2	3	-2	3	3	-2	-1	0	-1	-1	2	-2	-3	-1	5	-5	11	1	-6
48	Female	-3	-2	-3	-2	-1	-3	3	2	2	3	-1	3	1	3	3	3	3	3	2	3	3	3	-1	3	2	2	3	3	3	2	-14	12	16	13	15
64	Female	-2	0	-1	0	1	-1	2	2	1	1	1	1	2	0	1	1	0	1	1	0	1	1	-1	1	0	-1	0	0	1	0	-3	8	5	3	0
37	Female	1	-1	1	3	-2	2	1	1	2	2	-3	3	2	3	3	1	2	-1	1	3	3	2	1	3	2	1	3	1	2	2	4	6	10	13	11
44	Female	-2	-1	-1	-2	0	-1	2	1	1	1	1	1	0	1	1	-1	1	1	1	3	3	1	1	2	-1	1	3	-1	-1	-1	-7	7	3	11	0
39	Female	-3	-1	-3	-2	-2	-3	3	3	2	2	1	3	3	-2	2	3	0	1	1	2	1	1	-3	1	-1	0	3	2	2	-1	-14	14	7	3	5
47	Female	-1	-1	-2	-2	-2	-2	2	2	2	2	2	2	2	2	-2	2	2	2	1	1	2	2	-1	2	2	1	2	2	2	2	-10	12	8	7	11
70	Male	-3	-2	-2	0	-1	-3	2	-1	-1	-1	-1	-1	0	0	1	1	2	-2	1	0	2	1	1	0	2	0	2	1	0	2	-11	-3	2	5	7
32	Female	1	1	1	2	-2	1	-1	-1	-1	-1	-2	1	2	2	2	-1	1	1	-1	2	1	3	2	1	3	1	3	1	1	3	4	-5	7	8	12
49	Male	-3	-2	-2	-1	1	-2	1	1	2	-1	2	3	1	1	1	1	2	2	1	3	2	3	-1	2	1	-2	2	1	1	1	-9	8	8	10	4
42	Female	1	-1	-2	-1	-1	-3	-1	1	-1	1	-3	3	1	-2	2	2	0	3	-1	3	3	3	-1	3	3	1	2	1	3	3	-7	0	6	10	13
26	Male	2	1	2	1	1	1	-1	-2	-2	-3	-1	0	2	1	0	-1	0	1	1	1	1	1	1	2	1	1	0	-1	-3	1	8	-9	3	7	-1
26	Female	-2	1	-2	-1	2	-2	2	1	1	-1	1	1	3	3	3	2	2	2	2	-2	2	-1	-2	1	2	1	2	2	1	2	-4	5	15	0	10
33	Female	1	-1	-1	-1	1	-1	3	-1	-2	2	-2	1	2	3	2	1	1	1	2	1	2	3	3	2	3	1	3	-1	1	3	-2	1	10	13	10
24	Female	-2	2	0	1	1	1	2	2	3	2	-2	2	3	2	3	1	1	2	-1	-1	3	-3	-2	0	-2	1	2	2	0	-2	3	9	12	-4	1
50	Female	-3	-1	1	1	-3	1	0	-1	-1	1	1	-1	1	-2	3	1	1	-1	1	0	0	2	2	1	1	2	2	1	-1	1	-4	-1	3	6	6
27	Female	-1	-1	-2	2	-2	-1	1	-1	-1	-1	-1	1	-2	-1	1	3	2	3	2	2	3	3	2	1	3	-2	1	0	-2	3	-5	-2	6	13	3
60	Female	3	-2	-3	-2	-2	-3	3	3	-1	2	-2	0	3	2	1	1	1	1	2	1	1	1	3	1	1	3	3	2	1	1	-9	5	9	9	11
32	Female	1	1	0	0	1	-2	2	1	2	2	1	2	2	-1	2	1	0	-1	2	0	2	-2	-1	0	-2	1	2	2	1	-2	1	10	3	1	2
68	Male	-1	-1	-2	1	1	-1	0	-1	1	1	-1	-1	1	2	1	1	-1	0	-1	3	-1	1	1	2	1	2	3	2	-1	1	-3	-1	4	5	8
24	Male	-3	-3	-2	0	1	-2	-1	-1	0	2	2	-1	1	-2	1	2	0	-1	0	0	1	2	1	-2	1	0	2	2	2	1	-9	1	1	2	8
34	Female	-1	-2	-3	-1	-2	-2	1	-1	2	1	1	-2	2	3	2	1	1	0	1	2	-1	1	1	1	3	1	3	3	-1	3	-11	2	9	5	12
51	Male	-3	-2	-3	-2	0	-2	2	1	1	2	-1	2	2	0	1	2	0	2	1	2	2	2	0	2	2	0	2	2	0	2	-12	7	7	9	8
47	Male	-2	-3	-2	-1	-2	-1	1	1	-2	0	-2	-2	-1	1	-1	1	2	-2	1	3	2	1	2	1	2	-1	2	1	1	2	-11	-4	0	10	7
68	Male	-3	-1	1	-1	-1	-1	1	1	-1	1	1	-1	1	-1	1	1	-1	-1	1	2	1	0	1	1	1	-1	1	1	-1	1	-6	2	0	6	2
57	Male	-2	1	-2	-2	1	-2	3	3	2	0	-1	2	2	0	-3	0	2	2	2	3	3	3	-2	3	1	1	3	0	-1	1	-6	9	3	12	5
49	Male	-3	2	-3	-1	0	-2	1	2	-1	3	-1	1	1	3	2	2	3	3	1	2	2	2	1	2	2	1	2	2	0	2	-7	5	14	10	9
57	Male	-2	-1	-2	-1	-2	-1	1	0	-1	-1	1	2	2	-1	2	1	2	2	1	1	1	2	1	1	1	-1	1	1	-1	1	-9	2	8	7	2
62	Male	-3	-1	-2	-2	-2	-2	2	1	1	-1	1	-1	-1	-1	1	1	1	-2	2	2	2	1	-1	2	1	-1	2	1	1	1	-12	3	-1	8	5
65	Male	-3	-1	-2	-1	-1	-2	1	1	2	1	-1	-1	1	2	2	1	1	2	1	-2	1	2	-1	2	2	1	-2	1	1	2	-10	3	9	3	5
54	Male	-2	-2	-2	1	1	-1	1	-1	-2	-1	-2	-1	1	1	2	-1	-1	-1	2	3	1	3	2	1	2	1	1	-1	-1	2	-5	-6	1	12	4
54	Male	-1	-1	1	1	-1	-2	-2	-2	-1	1	2	-1	2	2	1	2	2	-1	-2	-2	-2	1	-1	2	2	2	2	-2	-1	2	-3	-3	8	-4	5
68	Male	-2	-2	0	0	-3	-3	-2	0	3	3	0	-2	3	-3	1	2	0	-3	-1	2	0	0	-3	0	0	0	3	0	0	0	-10	2	0	-2	3
58	Female	-2	-1	-2	-1	-2	-2	3	2	2	1	-1	1	2	3	3	2	0	2	3	3	3	3	1	3	2	2	3	1	1	2	-10	8	12	16	11
51	Female	-3	-2	-3	-2	-1	-3	1	1	2	2	1	2	2	0	2	2	-1	2	-1	0	2	3	-1	2	-1	2	2	2	2	-1	-14	9	7	5	6
57	Male	0	0	-1	1	1	1	1	-1	-1	-1	-1	-1	1	2	3	-1	3	3	1	-1	0	-1	2	2	1	-1	-1	0	-1	1	2	-4	11	3	-1
55	Male	-1	-1	-2	1	-1	-2	1	1	1	1	1	-1	3	3	2	1	2	3	2	3	1	-1	-1	2	2	1	2	1	1	2	-6	4	14	6	9
59	Male	-2	-1	-2	1	-2	-2	2	1	2	1	2	2	2	2	2	1	2	2	1	1	1	-1	-1	2	2	2	2	1	2	2	-8	10	11	3	11
70	Male	-3	-1	-2	-1	-2	-2	2	1	2	2	-1	1	2	3	2	2	1	-1	1	2	1	-1	-2	0	0	3	3	3	3	0	-11	7	9	1	12
66	Male	-2	-1	-2	-1	-3	-1	2	1	0	2	0	2	-2	0	2	1	0	2	1	3	2	2	1	2	1	3	3	2	1	1	-10	7	3	11	11
44	Male	1	-1	1	1	1	1	-1	-2	-3	-3	-2	-1	1	1	1	-1	1	1	1	1	1	1	3	1	1	2	2	-2	-1	1	4	-12	4	8	3
32	Male	1	0	3	2	1	1	-3	1	-3	-2	0	-1	2	2	3	0	1	-3	0	0	-2	0	2	1	1	-1	2	-2	-2	1	8	-8	5	1	-1
32	Male	-2	-3	1	-1	1	-3	0	-1	1	-1	1	-1	3	-1	1	1	2	1	1	1	0	2	0	-1	3	2	2	-2	2	3	-7	-1	7	3	10
49	Male	-3	-3	-2	-3	3	-2	3	2	3	1	0	2	2	-1	2	0	-1	-1	2	-1	1	2	-3	1	1	-2	1	2	-1	1	-10	11	1	2	2
38	Male	-1	-1	-2	-1	-2	-2	1	1	1	-1	-1	1	2	-1	2	2	-1	2	1	3	1	2	2	1	1	1	2	1	1	1	-9	2	6	10	7
51	Female	-1	1	-2	1	-2	-2	1	1	1	1	-2	2	1	1	2	2	-1	-1	0	2	2	2	1	1	3	3	2	0	2	3	-5	4	4	8	13
64	Female	-1	-2	2	-2	-2	-2	-1	-2	1	1	2	-2	2	3	2	1	2	3	-1	2	2	1	-2	2	2	1	2	1	2	2	-7	-1	13	4	10
65	Male	-2	-2	2	2	-2	-2	1	1	2	1	2	2	-2	-2	1	-2	2	2	1	2	-1	2	-2	1	2	-2	1	1	2	2	-4	9	-1	3	6
47	Female	-2	-1	-2	1	-1	-2	2	-1	2	2	-1	-1	2	-2	2	1	1	-1	1	1	1	2	-1	1	-1	1	2	2	2	-1	-7	3	3	5	5
26	Female	2	1	2	2	1	1	-1	-2	0	-1	-2	1	1	1	2	-1	0	1	-1	2	1	-1	-1	0	0	2	2	-1	1	0	9	-5	4	0	4
45	Male	-3	-1	-2	-1	-2	-2	2	1	2	1	-1	1	1	-2	1	1	2	1	1	1	1	2	-1	1	2	1	2	1	2	2	-11	6	4	5	10
33	Male	-2	-2	2	-1	-1	-1	1	-1	1	-1	-1	-1	-2	1	1	-1	-1	1	1	-1	1	1	1	-2	2	-1	2	1	-1	2	-5	-2	-1	1	5
54	Female	-3	-2	-1	0	-3	-3	2	-1	2	1	1	3	1	-1	2	2	-1	3	1	3	3	3	-1	3	3	-1	3	2	3	3	-12	8	6	12	13
74	Male	-2	3	-2	-2	-1	-2	3	3	-1	2	-2	2	-1	-2	1	3	-2	-2	1	1	-1	2	0	3	0	-1	2	1	1	0	-6	7	-3	6	3
52	Male	-2	-1	-2	-1	-1	-2	1	-1	0	1	-1	2	1	0	0	0	0	1	1	1	-1	2	0	1	2	0	1	0	2	2	-9	2	2	4	7
68	Male	-2	-1	-1	1	-1	-1	3	1	3	2	-2	0	3	-2	-1	1	-1	-2	1	2	-1	0	-2	1	2	2	2	-2	-2	2	-5	7	-2	1	4
48	Female	-1	-1	-2	1	-2	-2	-2	0	-2	-1	-1	-1	1	-1	2	1	1	-1	1	2	2	2	2	1	2	-1	2	-1	0	2	-7	-7	3	10	4
64	Male	-2	0	-2	1	-1	-2	2	-1	-1	-1	1	2	1	2	2	-2	-1	-2	0	0	1	0	1	3	1	-3	1	0	-2	1	-6	2	0	5	-2
57	Female	-3	-1	-2	0	1	-1	2	2	1	0	-1	2	2	2	3	-1	2	2	2	3	2	2	-1	3	-1	0	1	0	0	-1	-6	6	10	11	-1
51	Female	-3	-1	-3	-2	-1	-3	2	1	1	2	0	2	1	2	-2	1	1	2	0	1	2	3	0	2	3	0	3	2	1	3	-13	8	5	8	12
50	Female	-1	-1	-2	2	1	-3	2	-1	1	-1	-3	3	3	3	3	-1	-3	3	2	3	3	3	1	2	2	-1	1	1	3	2	-4	1	8	14	8
47	Female	-2	-1	-1	-2	-2	-3	2	1	1	1	-1	2	1	2	2	1	1	2	2	2	2	1	1	2	2	2	2	2	1	2	-11	6	9	10	11
36	Female	-2	0	0	0	0	0	0	0	-1	0	0	0	-1	0	0	0	0	0	2	0	2	0	1	0	0	1	2	0	-1	0	-2	-1	-1	5	2
46	Female	1	0	0	0	-1	-2	-1	-1	0	-1	0	-1	2	-2	2	1	0	1	2	1	2	2	2	2	2	3	2	1	3	2	-2	-4	4	11	13
41	Male	1	-1	-1	-1	1	1	-1	-1	-2	1	-2	1	1	-1	1	1	-2	1	1	3	2	3	1	3	2	1	2	1	-1	2	0	-4	1	13	7
56	Male	-2	-1	-2	-1	-1	-2	1	-2	1	1	-2	-1	-2	-2	1	1	-1	1	1	3	1	2	1	1	1	1	2	1	1	1	-9	-2	-2	9	7
46	Male	-1	2	-2	1	1	-1	-2	-3	-1	-1	1	1	1	-2	2	1	1	-2	1	3	2	-2	2	1	-1	-2	3	-1	-1	-1	0	-5	1	7	-3
32	Male	-2	-3	-1	2	-2	-2	-1	-3	-2	-1	1	-2	1	-1	-2	1	3	2	1	1	1	2	3	-1	2	-1	2	1	2	2	-8	-8	4	7	8
50	Male	-2	-1	-2	-2	-1	-2	3	1	-2	2	-2	2	2	1	2	2	-2	2	1	2	-2	3	1	-1	3	-1	-2	2	-1	3	-10	4	7	4	4
33	Male	-2	-2	-1	-2	1	-2	2	1	2	1	-1	2	-2	-2	-2	1	-1	-1	1	2	-1	-1	1	-2	-1	2	1	1	1	-1	-8	7	-7	0	3
52	Male	-3	-1	-1	-2	3	-2	2	1	1	2	3	-1	1	-1	1	2	-1	2	-1	-1	-2	3	2	-2	2	-1	2	2	-1	2	-6	8	4	-1	6
45	Male	-2	-2	-2	-1	-2	-2	1	1	2	1	-2	-1	-1	1	2	1	2	-1	1	2	1	1	1	1	2	2	2	1	1	2	-11	2	4	7	10
52	Male	-1	-1	-1	-2	-2	-1	-1	-3	-1	0	-2	-1	3	1	1	-1	3	0	1	1	1	-1	2	0	1	-1	2	-1	1	1	-8	-8	7	4	3
49	Male	-2	1	-2	0	1	-2	2	-3	1	2	1	-1	0	0	-1	1	2	-2	-1	2	1	1	1	0	1	3	1	0	1	1	-4	2	0	4	7
52	Male	-2	-2	-2	3	-3	-1	1	-2	-1	-1	1	-1	-3	-1	-1	-2	1	-1	2	3	2	2	2	-1	3	3	3	1	2	3	-7	-3	-7	10	15
39	Male	-2	-1	-1	1	-1	-2	-2	-3	0	1	-1	-1	-2	-1	-1	-1	0	-1	1	2	-1	-1	1	-1	2	1	2	0	0	2	-6	-6	-6	1	7
45	Male	-2	1	-1	2	1	0	-1	-3	1	-1	0	1	2	-1	2	-3	0	1	2	2	1	1	-1	1	2	1	1	2	-1	2	1	-3	1	6	7
48	Male	-2	1	-1	-2	1	-3	2	1	2	-1	3	2	1	-1	-1	2	-2	2	1	2	-1	-1	-1	2	-1	-1	2	2	-1	-1	-6	9	1	2	0
63	Male	-3	-1	-3	-3	-3	-3	2	3	2	2	1	2	3	-1	2	3	-1	1	2	1	1	1	-2	2	2	3	3	1	3	2	-16	12	7	5	14
55	Male	-2	-2	-1	0	1	-1	1	1	-1	1	0	1	2	-1	2	1	0	1	1	3	2	1	-1	1	1	-1	1	0	0	1	-5	3	5	7	2
57	Male	-1	1	0	2	1	0	-1	-1	-2	-1	-2	1	0	-2	1	-1	1	-2	1	-1	1	0	1	0	1	2	1	-1	-1	1	3	-6	-3	2	3
57	Female	1	1	2	2	1	2	-2	-1	0	-2	0	-2	1	2	2	-1	2	-2	-2	-1	-1	-1	2	3	2	2	2	-2	-2	2	9	-7	4	0	4
64	Male	-3	-2	-2	-3	-2	-3	3	2	2	2	-1	2	2	3	2	3	1	3	2	3	1	3	2	3	2	2	2	2	2	2	-15	10	14	14	12
33	Male	-3	-2	-2	-2	-2	-3	2	1	1	1	2	3	1	-2	-1	2	-1	2	-1	1	-1	2	-1	-1	1	1	2	2	2	1	-14	10	1	-1	9
36	Male	-3	-2	-3	-3	-3	-3	3	3	3	1	-2	0	2	2	2	3	3	3	2	3	3	3	0	3	3	3	3	2	3	3	-17	8	15	14	17
36	Male	-2	-1	-3	-2	-2	-3	2	-1	1	1	-2	3	3	0	0	-1	1	3	1	3	3	3	2	3	3	1	3	1	-1	3	-13	4	6	15	10
47	Male	-3	-1	-1	-1	-1	-3	2	0	-1	-1	-2	3	2	1	-1	-2	-1	2	1	1	2	3	1	2	-2	3	2	1	2	-2	-10	1	1	10	4
33	Male	-3	-2	-3	-2	1	-3	-1	-2	2	2	0	-1	0	-2	-2	1	2	-1	2	2	-1	-1	1	0	1	2	3	2	3	1	-12	0	-2	3	12
47	Male	-2	-2	-1	1	-2	-2	-1	-2	2	-2	-2	2	3	2	2	-2	3	3	1	3	2	1	-1	1	2	-2	2	-1	-1	2	-8	-3	11	7	2
73	Male	-3	-2	3	-2	1	-3	3	2	3	-2	0	2	1	2	2	-1	-3	3	2	3	-1	3	0	2	3	3	3	-1	2	3	-6	8	4	9	13
65	Male	-3	-1	0	-1	-1	-1	2	1	1	1	-1	1	1	1	3	1	0	-1	2	2	1	3	2	2	1	2	3	1	-1	1	-7	5	5	12	7
59	Male	-3	-3	-3	-3	-3	-3	2	1	-1	2	-1	2	3	3	-3	3	3	3	1	3	3	3	-1	3	3	0	3	2	1	3	-18	5	12	12	12
34	Female	-1	2	-2	0	-2	-1	1	-1	1	-2	-3	-2	-1	-3	2	1	0	-2	-1	1	2	-2	2	2	2	2	3	0	2	2	-4	-6	-3	4	11
53	Female	-1	-1	-1	-2	-1	-2	2	-1	1	2	2	1	2	2	-1	2	-1	2	2	-1	1	2	1	2	1	1	3	2	1	1	-8	7	6	7	9
60	Female	-1	-1	-1	-2	-3	-1	2	2	2	-1	-3	3	-1	1	3	1	0	-2	0	3	0	3	-2	1	3	3	3	2	3	3	-9	5	2	5	17
52	Female	-3	-1	-1	-1	0	-2	2	1	-1	1	-1	1	1	1	2	1	1	1	1	1	1	1	-1	1	2	1	1	1	1	2	-8	3	7	4	8
50	Female	-1	1	2	1	2	1	-1	-2	-1	2	-2	0	0	0	2	0	0	-1	2	3	1	-1	0	3	0	2	3	-2	2	0	6	-4	1	8	5
64	Female	-3	-2	-1	-1	1	-2	2	1	1	1	1	1	0	2	3	1	0	0	2	0	1	1	-1	1	0	0	1	1	1	0	-8	7	6	4	3
30	Male	-1	1	1	-1	2	-1	1	2	1	-1	2	2	1	3	3	3	2	3	2	3	3	2	-2	3	-1	-2	2	1	-3	-1	1	7	15	11	-4
23	Male	1	-2	-2	-1	0	0	3	2	-3	1	1	2	3	3	3	2	-1	2	2	2	1	2	-1	2	-1	2	1	-1	-2	-1	-4	6	12	8	-2
54	Male	1	-1	0	1	2	1	-1	-1	-2	-3	-1	-2	1	1	1	-1	3	0	-1	0	0	-1	0	2	1	2	2	-2	-2	1	4	-10	5	0	2
68	Male	-2	-3	-3	-1	-2	-2	2	2	-1	2	-2	1	3	2	2	3	1	-1	2	3	2	2	1	2	2	2	3	2	2	2	-13	4	10	12	13
69	Male	-3	-3	-3	-2	-1	-3	3	3	3	2	2	3	3	2	2	1	-2	2	3	3	3	3	-2	2	2	1	3	2	1	2	-15	16	8	12	11
73	Male	2	-2	1	-2	-3	-2	-2	0	-2	1	-3	-2	3	1	-2	3	3	-2	0	3	-2	2	2	0	0	-1	2	2	-2	0	-6	-8	6	5	1
60	Male	3	1	3	1	-1	1	-2	-3	-2	0	0	-2	2	2	2	1	-1	-3	-3	-1	-1	-2	1	1	2	3	2	0	2	2	8	-9	3	-5	11
36	Female	1	0	0	-1	0	-1	2	1	0	1	1	2	2	1	3	2	1	2	1	2	2	3	0	3	0	0	1	2	1	0	-1	7	11	11	4
55	Male	-2	-1	-2	-1	-2	-2	1	1	2	0	1	3	0	0	1	1	0	2	1	2	1	2	-2	-1	2	2	0	-1	1	2	-10	8	4	3	6
33	Male	3	1	2	-1	-1	-1	3	2	2	0	-1	2	2	2	0	3	2	2	-1	1	0	-1	-1	-2	0	-2	1	1	-3	0	3	8	11	-4	-3
67	Female	-2	-2	-1	-2	-2	-2	2	2	2	2	-1	2	1	2	2	2	2	2	2	2	2	2	-2	2	2	2	2	2	1	2	-11	9	11	8	11
61	Female	0	-1	-1	-2	-2	-1	2	-2	1	3	-3	3	0	1	3	-2	-3	2	1	3	3	3	1	3	3	1	3	0	-3	3	-7	4	1	14	7
68	Female	-3	-2	-2	-2	-3	-3	2	-2	-1	-2	3	3	2	2	3	3	3	3	2	3	3	3	3	3	3	-1	3	1	2	3	-15	3	16	17	11
70	Female	-2	0	-2	-1	-2	-1	1	-2	-1	-2	-2	-1	2	2	2	-3	3	2	1	2	2	2	2	2	2	2	1	1	2	2	-8	-7	8	11	10
65	Female	-2	-1	-3	-3	-3	-3	3	1	1	3	-1	-1	1	3	2	-3	0	-1	-1	3	2	2	1	3	-2	3	3	3	2	-2	-15	6	2	10	7
36	Female	2	2	-1	-1	2	1	3	2	2	1	-1	2	-2	-2	2	1	0	-2	1	2	2	-2	-2	2	-2	-2	2	-2	-2	-2	5	9	-3	3	-8
64	Female	-1	1	-1	1	1	1	-2	-2	-2	-1	-1	1	1	-1	2	-1	-1	1	1	1	1	-1	2	1	1	-1	1	1	-1	1	2	-7	1	5	2
41	Female	-2	-1	-2	0	1	-1	1	0	1	1	-3	1	-1	2	2	1	-2	1	1	3	3	1	0	3	2	1	3	-2	2	2	-5	1	3	11	8
70	Female	-3	-1	2	1	-1	-2	2	1	1	1	-1	1	1	1	0	0	1	-1	0	2	-1	-1	1	1	2	0	-3	-1	1	2	-4	5	2	2	1
35	Male	-1	-1	-1	1	-2	-2	-1	-1	-1	-1	0	1	1	-2	1	-2	-1	1	-1	2	1	1	2	1	2	1	1	0	1	2	-6	-3	-2	6	7
73	Female	-2	-2	-2	1	-2	-2	-1	-1	-2	-2	-3	0	0	1	2	1	1	1	2	2	1	2	1	2	2	2	2	-1	2	2	-9	-9	6	10	9
66	Female	-2	-1	-2	-1	-2	-1	1	1	1	1	-2	-1	1	1	1	1	-2	-1	2	2	1	2	2	2	1	2	2	1	1	1	-9	1	1	11	8
71	Female	-3	-2	-2	-2	0	-3	2	2	2	2	-2	1	2	1	2	2	-1	-1	2	2	1	-1	-1	2	-1	1	2	2	1	-1	-12	7	5	5	4
45	Female	2	-1	2	-1	2	-2	3	1	2	-2	-1	3	1	1	3	1	1	-1	2	3	2	2	-1	3	-1	-2	1	-1	-2	-1	2	6	6	11	-6
56	Female	-2	-1	-3	-2	-1	-2	1	-1	1	1	-2	-2	3	-3	-1	2	-3	-2	2	1	-1	3	-1	3	-3	-1	2	-1	-1	-3	-11	-2	-4	7	-7
71	Female	-3	0	-2	3	0	0	2	-1	-1	1	-2	0	0	3	-1	2	-1	-1	1	3	0	-1	-1	3	0	1	3	0	2	0	-2	-1	2	5	6
76	Male	0	-2	-2	-1	-1	-1	2	2	1	2	0	-2	2	3	0	2	-1	-2	2	1	-1	1	2	1	-1	2	2	2	1	-1	-7	5	4	6	5
73	Male	-1	-2	-3	-2	-2	-2	3	1	-1	2	-2	1	2	3	-1	2	-1	-2	3	3	-3	2	-1	2	2	2	2	2	0	2	-12	4	3	6	10
77	Male	-2	0	-2	0	0	-2	2	0	-1	1	2	1	3	1	2	2	1	0	1	1	0	2	2	1	0	1	3	0	1	0	-6	5	9	7	5
56	Male	-2	-1	-2	-1	-2	-3	1	-1	-1	-1	-1	-2	-1	-3	0	1	-3	-1	1	1	2	-1	2	2	2	2	3	1	2	2	-11	-5	-7	7	12
69	Female	-1	-1	-1	1	-1	-1	-1	-1	1	-1	-1	-1	1	1	1	-1	1	-1	1	1	-1	1	-1	1	1	1	1	-1	-1	1	-4	-4	2	2	2
66	Male	-3	-1	-1	-2	-3	-3	2	2	2	1	1	2	2	2	-1	1	-1	3	1	3	2	2	-2	1	-1	1	1	2	2	-1	-13	10	6	7	4
65	Male	-2	-2	-2	-2	1	-1	3	1	2	0	-3	2	3	1	2	1	0	0	2	0	1	3	0	0	1	2	2	-1	0	1	-8	5	7	6	5
69	Male	-2	-1	-2	-2	-2	-2	3	2	2	1	-2	3	2	1	-1	2	2	1	2	2	2	2	-1	1	2	-1	3	0	-1	2	-11	9	7	8	5
60	Male	-3	-3	-3	-1	-2	-3	2	-1	-1	2	2	1	-1	-1	-1	2	2	2	1	2	-1	3	1	2	-1	2	3	2	2	-1	-15	5	3	8	7
44	Male	-2	-3	-3	-3	1	-3	2	2	2	2	1	1	1	1	1	3	-1	2	1	3	3	2	-2	3	-1	2	2	2	2	-1	-13	10	7	10	6
60	Male	-3	-1	1	0	-2	-1	-2	-2	-2	-1	-2	-2	1	1	0	-1	-1	-1	2	1	0	1	1	1	1	1	1	-1	1	1	-6	-11	-1	6	4
30	Male	-2	-2	0	0	-2	0	1	1	2	0	0	0	1	-1	0	0	0	0	-2	2	0	0	0	0	0	2	0	0	0	0	-6	4	0	0	2
38	Female	0	1	-1	0	1	0	-2	-1	-2	-1	-2	0	2	1	2	1	-2	-2	-2	0	1	1	2	1	1	3	1	0	1	1	1	-8	2	3	7
54	Female	-3	-2	-2	0	-2	-3	2	-1	-1	1	-1	1	1	0	3	1	0	-1	1	3	-1	2	-1	1	2	2	2	1	3	2	-12	1	4	5	12
55	Female	-2	-2	-2	0	-2	-2	1	1	1	1	-2	2	1	3	2	-1	-2	-1	2	2	2	2	-1	2	2	2	2	1	0	2	-10	4	2	9	9
43	Female	1	-1	1	-2	-1	-2	3	1	1	-1	-1	3	1	1	3	1	2	3	2	3	3	2	1	3	2	2	3	2	2	2	-4	6	11	14	13
27	Male	1	-1	0	2	-2	-3	1	-1	2	-2	3	1	3	2	1	3	2	0	1	0	1	-1	2	2	3	-1	2	2	-2	3	-3	4	11	5	7
40	Male	1	1	-1	2	-2	-1	-1	-2	-1	2	0	-1	-1	1	1	1	3	-1	1	3	3	-1	2	1	1	1	2	0	2	1	0	-3	4	9	7
54	Female	1	-2	-2	0	-2	-3	3	0	0	0	-1	3	0	2	0	2	-2	3	1	3	3	3	1	1	3	0	3	-1	0	3	-8	5	5	12	8
52	Male	-2	1	-2	-2	-2	-2	1	-1	3	-1	-2	1	1	2	3	-3	3	1	2	3	1	-1	1	-1	3	1	3	-3	1	3	-9	1	7	5	8
35	Male	-3	-3	-1	3	-1	-3	2	-3	3	3	-3	3	3	3	3	-3	3	-1	2	3	2	0	3	1	2	1	0	-3	-3	2	-8	5	8	11	-1
68	Female	-1	-2	-2	-2	1	-2	3	3	-1	3	1	2	3	3	1	2	1	0	2	1	2	1	-1	2	-1	1	3	2	1	-1	-8	11	10	7	5
52	Female	-3	2	-2	-2	-1	-3	2	-1	2	1	1	2	3	-3	3	2	-1	2	2	3	-2	3	2	1	-1	-3	-1	2	3	-1	-9	7	6	9	-1
30	Female	-2	-1	-1	1	-2	-1	2	2	1	1	-1	3	2	2	3	0	1	2	1	2	2	1	-1	3	1	1	3	2	1	1	-6	8	10	8	9
71	Male	0	-1	-1	-1	-1	-1	1	1	-1	-1	-1	-1	1	2	0	0	-1	-1	-1	1	0	1	0	1	0	0	1	1	0	0	-5	-2	1	2	2
76	Male	-3	-2	-2	2	0	-2	1	-2	-2	1	-3	-3	0	2	2	0	1	-3	2	2	-1	2	1	1	3	1	3	2	3	3	-7	-8	2	7	15
49	Female	-3	-2	-1	-2	-2	-2	2	0	3	1	1	3	3	-1	3	1	3	2	3	3	3	3	-3	3	2	1	2	1	2	2	-12	10	11	12	10
65	Male	-1	-2	0	2	1	-2	0	-2	-2	-2	-2	-1	-2	1	0	1	-2	-2	1	2	1	1	1	1	2	-1	2	-1	-2	2	-2	-9	-4	7	2
74	Female	2	1	0	1	2	2	0	1	-2	2	-1	0	1	-1	0	0	-2	1	1	0	-2	0	0	3	-1	0	0	0	-2	-1	8	0	-1	2	-4
63	Male	-1	-1	-2	-1	1	1	2	1	-2	1	0	-1	1	0	-1	0	1	-1	2	0	-1	1	-1	2	1	1	1	1	1	1	-3	1	0	3	6
71	Male	-1	-1	-1	-1	1	-1	1	1	1	1	1	-1	0	-1	0	1	1	-1	1	1	1	1	1	1	0	-1	2	1	1	0	-4	4	0	6	3
70	Male	1	2	-1	3	1	1	-1	-3	-3	-1	-3	-3	1	-3	2	-2	-3	0	-3	-1	-2	0	2	1	-1	3	2	-1	-1	-1	7	-14	-5	-3	1
53	Female	-2	-1	-2	1	-1	-1	2	-1	-1	1	-3	1	2	-1	1	-2	-3	-1	2	3	2	2	2	-1	2	1	3	1	1	2	-6	-1	-4	10	10
62	Female	-2	-1	-2	-1	-2	-1	2	2	1	1	-3	1	1	1	-1	-2	2	-1	1	3	2	2	0	2	3	2	2	0	2	3	-9	4	0	10	12
45	Female	-1	1	-1	-1	1	1	2	1	1	-2	-1	2	3	-2	1	1	-1	2	2	2	2	1	1	2	-2	1	1	1	-1	-2	0	3	4	10	-2
32	Female	-2	-1	-3	1	1	-2	1	1	1	1	-1	2	1	1	3	1	1	3	1	3	2	3	-1	1	1	0	2	1	1	1	-6	5	10	9	6
49	Female	1	1	1	1	1	-1	-1	-2	0	-2	1	-2	1	2	0	-1	1	2	1	2	1	-1	-1	2	2	2	2	-1	-1	2	4	-6	5	4	6
38	Female	-2	1	-1	-1	1	-2	1	-1	-2	-1	-2	0	-1	-1	1	-1	-1	-1	1	1	1	-1	2	1	1	-1	2	-1	-1	1	-4	-5	-4	5	1
52	Female	-2	-1	-2	-2	1	1	0	1	2	-2	-2	2	3	-3	-2	-3	-2	1	-1	-1	2	-2	-2	2	1	2	2	0	-1	1	-5	1	-6	-2	5
48	Male	-2	-2	-3	-2	-2	-2	2	1	1	1	1	3	1	3	2	3	2	-1	2	3	1	3	-1	1	1	1	2	-1	-1	1	-13	9	10	9	3
30	Female	-1	-2	-1	-2	-1	-2	1	-2	1	-1	-1	1	-1	1	3	-1	2	1	-1	2	2	3	-1	2	2	-1	1	-1	-1	2	-9	-1	5	7	2
52	Female	0	-1	-1	0	-3	-2	1	-1	1	1	-1	0	-1	1	2	-2	0	1	1	3	2	3	0	-3	3	1	2	1	3	3	-7	1	1	6	13
39	Female	-2	-1	-2	-1	-2	-1	2	0	1	0	-2	1	2	-2	-1	0	0	-1	2	1	1	2	2	3	1	2	2	1	-1	1	-9	2	-2	11	6
65	Male	1	-1	-2	0	1	-2	2	2	2	2	1	2	2	1	2	2	3	2	2	3	2	3	-1	2	1	1	2	1	2	1	-3	11	12	11	8
60	Female	-2	-3	-3	-2	-2	-1	2	2	-2	2	-1	2	2	3	2	3	-1	3	3	3	1	1	3	3	-1	2	3	1	3	-1	-13	5	12	14	7
41	Female	-2	-2	-2	-1	-2	-2	2	-1	-2	1	-1	2	2	-1	-2	1	-1	-1	2	2	-1	2	1	-2	2	2	2	1	2	2	-11	1	-2	4	11
49	Female	-3	-2	-2	-2	-2	-3	2	2	3	1	-2	3	3	1	3	1	2	3	2	3	3	3	-2	2	2	3	3	1	3	2	-14	9	13	11	14
63	Female	-3	-3	-3	-3	0	-3	1	-1	2	3	1	0	3	2	0	3	3	3	3	3	0	0	-1	2	0	-2	3	0	2	0	-15	6	14	7	3
54	Female	-3	-1	-3	-2	-2	-3	2	1	2	2	1	3	1	2	3	2	3	2	2	3	3	-1	-2	2	2	2	3	3	3	2	-14	11	13	7	15
65	Female	1	-1	1	-2	-2	-2	3	2	2	1	1	1	2	2	3	1	3	2	0	1	3	1	-2	3	2	-1	2	1	-1	2	-5	10	13	6	5
65	Male	-3	-1	-2	1	-1	-1	-1	-1	-1	1	0	1	-1	-2	-1	-1	-1	0	2	3	-1	2	-2	0	-1	2	2	1	2	-1	-7	-1	-6	4	5
77	Male	1	0	-1	-2	1	-2	1	1	2	2	1	0	3	2	2	2	3	-1	-1	1	1	-2	-2	0	0	2	2	2	-1	0	-3	7	11	-3	5
59	Male	-1	-1	-1	2	1	1	0	1	0	-1	-1	1	1	1	1	1	1	2	1	-1	0	-1	0	-1	-1	-1	1	0	-1	-1	1	0	7	-2	-3
36	Female	-2	-2	1	-1	-2	-2	-1	-2	1	1	2	-2	1	1	-1	1	2	2	-1	1	-1	1	1	-1	2	1	2	2	2	2	-8	-1	6	0	11
46	Male	-2	-1	-2	1	-2	-1	1	-2	-2	-1	1	-1	1	-2	1	-1	1	-1	1	2	2	1	2	1	-1	2	2	1	1	-1	-7	-4	-1	9	4
65	Female	-3	-2	-2	-1	-3	-2	2	1	2	1	1	1	1	2	2	2	1	-1	1	2	1	3	-1	1	2	2	2	2	3	2	-13	8	7	7	13
72	Male	-3	-2	-1	0	-1	-2	1	-2	2	-1	1	-2	2	2	3	-1	2	-1	-1	2	1	1	-1	-1	2	1	2	2	1	2	-9	-1	7	1	10
76	Female	-3	0	-2	0	-2	-2	-2	-1	-1	1	-2	0	0	0	2	1	1	1	2	3	1	2	-1	1	2	-1	2	1	0	2	-9	-5	5	8	6
58	Female	-2	1	-3	-2	1	-2	2	1	1	1	1	2	2	1	1	1	1	2	2	3	2	-1	-2	2	-2	2	3	1	1	-2	-7	8	8	6	3
42	Female	-1	-2	-2	-1	-1	-2	1	1	-1	1	1	-1	3	2	1	1	2	-1	1	2	0	2	1	1	1	2	3	1	-1	1	-9	2	8	7	7
56	Male	-2	-1	-3	-2	-3	-2	3	3	1	2	-3	3	3	3	2	1	-2	3	2	3	1	-1	-2	2	-1	-1	3	1	-2	-1	-13	9	10	5	-1
73	Male	-3	-2	-3	-2	2	-3	2	-1	2	3	-2	-2	2	-2	2	3	2	2	2	2	-3	-1	2	2	-2	3	3	2	3	-2	-11	2	9	4	7
34	Male	-2	-1	-1	1	-2	-2	-2	-3	-1	1	-2	-1	-1	-2	-1	-1	2	-1	-1	-1	-2	1	1	-3	2	2	1	2	1	2	-7	-8	-4	-5	10
47	Female	-3	-3	-2	-3	-3	-3	3	3	1	1	0	3	2	3	3	1	2	3	2	3	3	3	2	3	1	3	3	3	3	1	-17	11	14	16	14
51	Female	-1	1	-2	1	-2	-2	1	-1	2	2	-1	2	1	-1	2	0	-2	2	1	3	2	3	2	1	3	1	2	1	-2	3	-5	5	2	12	8
62	Female	-3	-1	-2	-1	-2	-1	3	2	1	1	1	2	2	1	2	2	1	2	1	3	2	2	-2	1	2	1	2	1	1	2	-10	10	10	7	9
54	Male	-2	-1	2	2	-2	-2	-2	-2	1	-3	-3	-2	2	-2	1	-2	1	-1	-2	1	-2	-1	-1	1	2	2	3	-2	-1	2	-3	-11	-1	-4	6
51	Female	-3	-3	-2	-1	-2	-2	1	-2	-1	-1	-1	1	-1	1	1	-1	1	1	1	3	2	2	3	1	3	2	3	1	3	3	-13	-3	2	12	15
61	Female	-2	-1	-1	-1	0	-1	2	2	-1	1	-1	-1	0	2	1	2	2	0	0	2	-1	0	0	1	1	1	2	2	-1	1	-6	2	7	2	6
31	Female	-3	0	-2	-2	2	-3	3	3	3	2	3	3	3	1	3	3	0	3	2	-2	3	3	0	2	3	-1	3	1	3	3	-8	17	13	8	12
30	Female	-2	-1	-2	1	-2	1	1	-1	2	1	-1	2	1	-1	2	1	-1	-1	2	3	2	-2	-1	1	0	2	2	-2	1	0	-5	4	1	5	3
32	Male	-2	-2	-1	0	-2	-1	0	-1	2	-2	2	2	1	-2	3	-1	3	-2	2	3	-1	0	-1	2	2	3	2	-2	-2	2	-8	3	2	5	5
61	Female	-2	-1	-1	-1	-1	-2	2	1	1	1	1	2	1	2	2	1	1	-1	1	3	2	3	-1	1	-1	1	2	1	1	-1	-8	8	6	9	3
40	Female	1	1	-1	1	-2	-1	-1	1	-1	-1	-1	1	1	3	1	1	2	1	1	3	2	-1	1	1	2	1	2	1	1	2	-1	-2	9	7	9
28	Female	2	3	1	0	2	1	0	0	2	-2	1	2	0	-2	3	3	0	-2	-2	2	-2	2	2	0	-2	2	3	-2	0	-2	9	3	2	2	-1
70	Male	2	1	-2	2	-2	-2	1	-1	1	-2	-1	-3	2	-2	0	3	-3	-2	2	1	-1	0	3	2	2	0	2	2	-1	2	-1	-5	-2	7	7
69	Female	0	-2	-2	0	0	0	0	0	1	0	-1	0	1	2	2	0	-1	0	1	0	-1	0	2	0	0	2	1	0	-1	0	-4	0	4	2	2
53	Female	-2	-2	-2	-2	1	-2	3	3	3	3	3	3	1	3	3	2	3	3	1	3	3	3	-3	2	1	1	3	2	3	1	-9	18	15	9	11
65	Female	-3	0	-1	0	-1	-1	2	1	2	1	-1	1	1	1	2	1	1	1	1	2	2	1	-2	1	1	0	1	1	1	1	-6	6	7	5	5
62	Male	-3	-2	-2	-1	-2	-2	3	2	2	1	-2	2	0	1	-2	-1	2	-2	2	3	1	3	1	3	1	2	3	2	3	1	-12	8	-2	13	12
43	Female	-2	1	-1	1	1	-1	2	1	-1	-1	-1	1	3	1	3	1	-1	1	-1	2	2	-1	-1	1	1	1	2	1	2	1	-1	1	8	2	8
44	Male	-2	-2	-2	-3	-1	-3	3	2	3	3	1	2	3	-3	-2	-1	2	2	2	1	2	1	-2	1	-3	-1	3	3	3	-3	-13	14	1	5	2
29	Female	-2	-2	-2	-1	-1	-2	2	2	1	1	0	2	1	0	2	1	1	1	2	1	2	2	-1	1	2	2	2	1	1	2	-10	8	6	7	10
29	Female	1	-1	-2	1	1	1	-2	-3	-1	-1	1	3	3	1	3	-1	0	3	-3	2	1	-1	-1	2	1	1	1	1	-1	1	1	-3	9	0	4
73	Female	-2	1	-1	1	-2	1	2	0	2	1	-2	-1	0	-1	1	-1	-2	-1	0	-2	-2	2	-2	2	2	3	2	1	0	2	-2	2	-4	-2	10
67	Female	-1	0	-1	0	-1	-2	1	1	-1	1	0	1	0	2	1	1	1	1	1	-1	2	3	1	2	1	1	2	1	1	1	-5	3	6	8	7
45	Female	-2	-1	-1	-2	-2	-2	2	0	-1	1	-1	2	1	1	2	2	0	1	2	3	2	1	1	2	2	1	2	2	1	2	-10	3	7	11	10
37	Female	-2	0	-2	0	-1	-2	2	2	1	-1	-1	3	1	1	3	-1	0	1	1	2	2	3	1	1	1	2	3	1	1	1	-7	6	5	10	9
28	Female	-2	-2	2	-1	1	-2	2	1	-1	1	1	2	2	2	1	1	1	1	2	2	2	2	-1	1	1	-2	1	1	-2	1	-4	6	8	8	0
42	Male	1	-1	2	2	-1	-1	-1	-2	-2	-3	-3	1	-2	1	1	1	2	-1	2	2	2	2	-2	1	2	1	1	-1	-1	2	2	-10	2	7	4
29	Male	-3	-2	-3	-1	1	-3	1	-1	1	-1	-2	2	1	-2	-2	1	-1	-3	1	3	2	3	2	-2	2	-1	2	2	-1	2	-11	0	-6	9	6
58	Female	-1	-1	-2	-1	-2	-2	1	-1	2	1	-1	1	1	1	1	1	2	2	1	2	-1	2	1	2	2	-1	2	2	1	2	-9	3	8	7	8
33	Female	3	2	-1	3	1	-1	-1	-2	1	1	-2	1	2	-2	3	1	-1	-1	1	3	-1	-2	1	1	1	-2	3	1	-1	1	7	-2	2	3	3
39	Male	-2	-2	-2	-1	-2	-3	2	1	0	0	0	1	-1	1	0	1	1	2	2	3	1	3	-1	2	2	-1	2	-1	0	2	-12	4	4	10	4
55	Male	-1	0	0	-1	-2	-1	1	1	0	-1	-1	-1	-1	1	0	-1	2	-1	2	1	1	0	1	2	0	2	1	0	-1	0	-5	-1	0	7	2
33	Female	1	-2	-1	-1	-2	-1	-1	-2	-2	0	2	-1	-1	-1	2	-1	-1	-1	2	2	1	2	2	1	1	2	2	1	2	1	-6	-4	-3	10	9
61	Female	-2	-3	-2	-1	-2	-3	1	1	-2	-2	-3	2	-1	1	2	-2	-1	1	3	3	2	3	1	3	0	3	3	1	3	0	-13	-3	0	15	10
70	Female	-1	-1	-2	-1	-2	-1	2	1	3	-1	-2	2	0	1	2	-1	-2	-1	1	3	-1	1	-2	1	1	3	3	2	2	1	-8	5	-1	3	12
51	Female	-2	-1	-3	-3	-3	-2	2	2	3	3	-3	-2	2	1	3	1	-3	-3	2	2	3	-2	-2	3	2	3	3	3	3	2	-14	5	1	6	16
57	Female	-1	-1	-2	-2	-2	-2	2	-1	-1	2	-2	-2	2	-1	2	-2	-2	-2	1	2	2	2	2	2	-2	-1	2	-2	-2	-2	-10	-2	-3	11	-7
53	Male	-1	-1	-2	0	-1	-1	2	0	0	1	0	0	3	0	1	1	0	1	2	1	0	1	1	1	1	0	2	2	1	1	-6	3	6	6	7
37	Female	1	1	0	0	1	-2	1	-1	2	-1	0	2	2	2	1	0	2	2	2	0	2	2	-2	2	2	-1	1	1	0	2	1	3	9	6	5
62	Female	-1	-1	-2	-2	1	-3	3	2	2	2	-1	2	1	3	0	1	-1	2	1	2	3	2	-2	2	1	1	2	2	3	1	-8	10	6	8	10
35	Male	1	-1	2	2	-2	-1	-2	-3	-1	-2	-3	-1	1	1	-3	-2	1	-1	-1	1	-1	1	2	-1	2	2	3	1	-1	2	1	-12	-3	1	9
50	Male	-1	-1	-1	-1	-1	1	1	1	-1	-1	-2	1	1	-1	2	-1	-1	1	1	-1	2	2	1	1	1	2	2	0	-1	1	-4	-1	1	6	5
57	Female	-1	1	-1	-1	-2	-1	1	1	1	1	0	2	1	2	1	1	2	3	1	2	3	1	-1	3	-1	-1	1	1	1	-1	-5	6	10	9	0
44	Female	-1	2	-2	3	-1	1	-2	-2	-1	-1	1	-2	-1	1	3	1	-1	3	2	2	2	1	1	1	-1	2	1	1	1	-1	2	-7	6	9	3
67	Female	-2	-1	-2	-2	-3	-3	2	2	2	-1	-3	1	0	0	2	-3	0	-2	0	3	2	2	-2	1	3	-1	3	0	3	3	-13	3	-3	6	11
65	Male	0	-3	-2	0	1	-1	2	0	-2	-2	0	2	1	-1	0	2	-2	0	0	-1	0	3	3	2	1	-1	3	0	-1	1	-5	0	0	7	3
45	Female	1	1	2	-1	-2	-1	1	1	-1	-3	-2	-1	2	-2	1	-1	-1	1	1	3	1	3	1	2	2	-1	2	-2	-1	2	0	-5	0	11	2
51	Male	-2	-2	-1	-2	1	-1	2	1	1	2	1	1	2	0	1	2	1	1	2	0	2	1	-1	2	0	2	1	1	0	0	-7	8	7	6	4
34	Male	2	1	1	1	1	1	-1	-2	-2	-1	-3	2	1	-2	1	-2	2	-2	1	-1	-1	2	2	1	2	3	1	-2	1	2	7	-7	-2	4	7
51	Male	-2	-2	-2	-1	-2	1	2	1	-1	1	-2	-1	2	2	1	-1	1	-1	2	2	1	2	1	1	1	-1	3	1	-1	1	-8	0	4	9	4
46	Male	3	3	-3	3	-3	3	-3	-3	-3	-3	-3	-3	-3	-3	-3	-3	-3	3	-3	-3	-3	-3	3	-3	3	-3	-3	-3	-3	3	6	-18	-12	-12	-6
57	Female	-1	-2	-2	0	-2	-2	-1	-2	0	0	-1	-2	1	0	0	-2	-1	-2	0	2	0	-2	0	2	2	3	3	1	2	2	-9	-6	-4	2	13
55	Female	-3	-2	-1	-1	-1	-3	2	0	0	1	1	2	-1	1	1	2	1	3	1	3	2	3	1	3	1	1	2	0	0	1	-11	6	7	13	5
53	Female	-1	-1	-1	-1	-2	-2	1	-1	1	-1	-1	0	1	2	2	-1	1	-1	-1	2	-1	2	-1	1	2	1	3	1	1	2	-8	-1	4	2	10
68	Female	0	-1	0	1	1	0	1	-1	-1	1	-1	-1	0	1	1	0	-1	-1	1	1	0	-1	1	0	1	2	1	0	-1	1	1	-2	0	2	4
56	Female	-2	1	2	-1	-1	-1	2	1	2	-2	-2	-1	2	-2	2	-2	2	-2	-1	3	2	1	-1	2	1	2	2	1	2	1	-2	0	0	6	9
39	Male	-2	1	2	-1	-3	-3	2	-1	1	-2	-1	-1	-3	-1	2	-2	2	1	2	3	-1	-1	-3	-1	2	1	3	-2	-1	2	-6	-2	-1	-1	5
61	Female	-2	1	-2	-1	-1	-1	1	2	-1	1	1	2	3	2	3	2	-1	2	2	3	3	1	1	3	0	-1	2	2	-1	0	-6	6	11	13	2
46	Male	-3	-2	-2	-1	-2	-1	2	-1	2	-1	-1	3	2	-1	3	1	2	3	0	2	2	2	-1	1	2	3	3	1	1	2	-11	4	10	6	12
79	Female	-1	1	-1	-1	-2	1	2	1	2	3	-1	-1	2	2	2	3	1	-2	-1	1	-1	1	2	2	1	1	2	3	2	1	-3	6	8	4	10
51	Male	-2	1	-3	1	1	-1	1	-1	-3	-1	-2	-2	3	1	-2	1	-1	-2	1	-3	-3	-1	2	3	-1	1	2	-1	-2	-1	-3	-8	0	-1	-2
37	Female	-3	-1	2	-1	-1	-3	2	1	2	2	2	2	1	-2	2	2	2	1	0	-1	1	-1	1	2	1	0	1	1	2	1	-7	11	6	2	6
52	Female	1	-1	-1	1	-1	-1	0	1	1	1	-1	1	1	3	2	-1	0	2	1	1	1	2	-1	1	1	2	1	0	1	1	-2	3	7	5	6
29	Male	-2	-3	-3	-1	-1	-2	-2	-2	0	0	3	1	1	3	2	1	3	3	2	3	0	2	0	2	2	2	3	2	2	2	-12	0	13	9	13
71	Female	-2	-1	1	-2	-1	-2	-2	-2	1	-1	-2	1	2	2	2	2	2	2	0	1	2	-1	0	3	1	2	3	2	0	1	-7	-5	12	5	9
63	Male	-3	-3	-2	-2	-1	-2	3	1	-1	2	1	2	2	2	3	2	1	2	3	3	2	3	1	3	1	-1	3	1	-1	1	-13	8	12	15	4
27	Female	-2	-1	-2	-1	-2	-2	2	1	2	1	-2	1	2	-1	2	1	0	2	1	2	2	2	1	1	1	1	2	1	-1	1	-10	5	6	9	5
66	Male	-2	-1	-1	2	-3	-2	-2	-1	2	1	-1	-2	-1	1	-1	1	1	1	1	2	2	2	2	-1	0	2	2	-1	0	0	-7	-3	2	8	3
68	Male	-2	-1	-2	1	-2	0	1	-2	-1	0	-2	-1	-1	-1	-1	-1	1	1	1	2	1	2	2	1	1	2	2	0	1	1	-6	-5	-2	9	7
63	Female	-2	1	-1	1	-1	-2	-1	-2	2	1	-1	2	2	1	3	-1	3	1	1	3	3	1	-1	2	1	2	1	-2	1	1	-4	1	9	9	4
48	Male	-2	-2	-2	-1	1	-1	2	1	1	1	-1	1	1	-1	-1	1	-2	-2	1	1	-1	1	1	1	1	-1	2	2	-1	1	-7	5	-4	4	4
23	Female	0	0	-1	-2	0	1	3	2	2	2	0	3	1	-1	2	2	0	3	1	2	2	1	-2	1	1	2	2	0	2	1	-2	12	7	5	8
39	Male	-2	-1	-1	-2	-2	-1	2	-1	-1	-1	-1	-1	1	1	-1	1	3	-1	-1	1	1	1	1	-1	2	-1	1	-2	1	2	-9	-3	4	2	3
35	Male	-2	0	-1	2	-2	-2	-1	-2	-1	-2	-1	-1	2	-2	2	1	3	-1	-2	1	-1	2	2	3	1	-2	1	1	-1	1	-5	-8	5	5	1
73	Male	1	-2	-2	1	1	-2	0	-2	-1	1	-1	-1	2	-1	-1	1	-1	-2	2	2	-1	2	1	1	-1	0	2	2	0	-1	-3	-4	-2	7	2
29	Female	-1	-1	-2	1	3	-1	3	2	1	1	-1	-1	2	-3	3	1	1	-2	2	2	1	-1	-2	2	-1	1	2	1	1	-1	-1	5	2	4	3
54	Male	-3	-3	-2	-3	-2	-3	3	-2	-2	1	-3	3	3	3	3	-3	0	-3	2	3	3	3	-1	3	3	3	3	3	2	3	-16	0	3	13	17
58	Female	-2	-2	-2	-1	-2	-2	3	2	2	2	-2	2	2	3	2	3	1	2	2	3	2	2	-1	2	2	2	2	2	2	2	-11	9	13	10	12
26	Male	2	-2	-2	1	-2	-2	1	1	-1	3	-1	-1	1	-1	2	2	-2	-2	1	2	1	2	1	1	2	2	3	3	2	2	-5	2	0	8	14
54	Female	-3	-3	-2	-2	2	2	-1	-2	1	-2	-3	2	1	0	3	-3	2	0	1	3	2	3	3	3	3	1	3	1	-1	3	-6	-5	3	15	10
33	Male	-1	2	-1	2	-2	-1	2	1	2	0	-3	3	1	-1	2	-1	-2	-3	2	1	2	2	-1	1	3	3	1	1	2	3	-1	5	-4	7	13
50	Male	-1	-2	-2	1	-1	-1	1	-1	-1	1	1	0	1	1	1	2	1	1	2	2	1	2	1	2	1	2	2	2	1	1	-6	1	7	10	9
55	Female	-2	-1	-2	1	2	-3	2	1	-2	2	2	-1	1	-1	0	3	2	1	-1	-1	1	0	-2	-1	-1	3	1	1	-1	-1	-5	4	6	-4	2
61	Female	1	2	1	1	-1	-1	1	1	-2	1	-1	-1	1	1	-2	1	-1	-1	-1	2	1	1	1	1	1	2	1	-1	1	1	3	-1	-1	5	5
50	Female	-2	-1	-2	0	0	-1	1	-1	-1	0	-2	1	0	-1	1	-1	-1	-2	1	2	2	1	1	2	1	2	2	0	1	1	-6	-2	-4	9	7
53	Female	-2	0	-2	-2	1	-2	3	1	1	-1	1	3	-2	-2	2	0	1	2	2	3	1	-1	-1	-1	-1	2	2	2	0	-1	-7	8	1	3	4
42	Female	-1	1	1	3	2	-1	-1	-2	1	2	1	2	3	3	3	1	2	1	1	2	3	-1	-1	1	2	1	1	-1	3	2	5	3	13	5	8
68	Male	-1	-2	-1	2	1	1	-2	-3	-3	-1	-1	-2	-1	-1	-1	-2	-1	-3	-3	1	-3	-2	3	1	-2	2	2	-2	2	-2	0	-12	-9	-3	0
41	Female	-1	1	0	0	-2	-1	0	-3	2	-2	0	1	2	1	-3	0	0	3	0	3	1	-3	2	0	0	3	3	0	0	0	-3	-2	3	3	6
21	Female	3	-1	1	2	2	1	-1	0	-3	0	0	-1	0	-2	3	1	0	3	1	2	2	1	2	2	1	3	3	-1	-2	1	8	-5	5	10	5
49	Male	0	0	1	-1	1	-1	-1	-1	2	1	0	1	1	-3	2	0	1	-3	-3	-1	1	-1	0	1	1	2	-2	0	1	1	0	2	-2	-3	3
35	Female	-2	-2	-2	1	1	-2	-2	-3	-1	-2	-1	2	2	1	-2	2	-2	3	-2	2	2	-2	2	1	-1	3	3	-3	-1	-1	-6	-7	4	3	0
41	Female	-2	-2	-2	-1	-3	-2	1	-1	2	1	-2	-2	-1	3	-1	1	3	2	1	3	1	1	1	-1	2	2	3	1	2	2	-12	-1	7	6	12
68	Female	-2	-2	-2	-2	-3	-3	2	2	3	2	-2	2	3	-2	3	2	3	2	2	3	3	3	0	3	3	1	3	2	1	3	-14	9	11	14	13
44	Male	0	-2	-2	-2	-2	-3	3	3	3	2	3	2	3	1	2	2	2	2	2	3	2	3	-3	2	3	2	2	2	3	3	-11	16	12	9	15
59	Male	-2	-1	-1	-1	1	-2	2	3	2	1	2	-2	1	0	-2	1	-1	1	-1	-1	-1	-1	1	3	1	2	3	1	3	1	-6	8	0	0	11
32	Male	1	-1	1	1	2	1	1	-1	1	-2	-1	2	3	3	2	1	3	3	2	1	-1	1	-1	3	-1	-1	1	-2	-1	-1	5	0	15	5	-5
66	Male	1	0	0	-1	1	-2	-1	-1	0	0	-1	1	2	2	2	-1	2	0	1	1	1	1	1	2	0	-1	1	0	1	0	-1	-2	7	7	1
50	Female	-1	1	-1	0	-2	2	-1	-2	-2	-2	-3	-2	1	1	-1	-2	2	0	1	3	-1	1	2	2	2	2	1	0	0	2	-1	-12	1	8	7
28	Female	-3	-1	-1	-1	-1	-2	1	0	1	2	1	2	2	-1	0	2	-1	2	2	2	2	2	1	1	2	1	2	0	2	2	-9	7	4	10	9
76	Female	-3	-3	-3	-2	-3	-3	2	2	3	3	-1	-3	1	3	-1	2	3	-2	2	1	2	2	2	3	1	-1	3	2	1	1	-17	6	6	12	7
64	Male	-3	-2	-2	-2	-2	-3	2	1	2	1	2	1	1	3	2	1	3	1	1	2	2	3	-2	2	1	1	2	1	2	1	-14	9	11	8	8
52	Male	-1	-2	-1	2	1	1	-1	-1	-2	1	-1	2	1	2	1	-1	-1	-1	0	1	-1	-1	-1	1	1	3	2	1	-1	1	0	-2	1	-1	7
59	Male	-2	-1	-1	-2	1	-1	2	-1	-1	1	1	1	1	2	1	1	2	0	2	2	1	1	-1	1	-1	1	2	1	-1	-1	-6	3	7	6	1
55	Male	3	3	3	3	2	3	-1	-3	-2	-1	-3	-2	2	1	2	-2	-1	1	-1	-1	1	1	3	1	2	3	-1	-2	-1	2	17	-12	3	4	3
74	Male	-1	-1	-1	-1	0	-2	2	-1	2	1	0	1	0	1	1	1	2	0	-1	1	1	1	-2	1	0	2	2	1	0	0	-6	5	5	1	5
50	Male	-1	-1	1	2	1	2	1	-1	-2	-2	1	1	3	2	2	1	3	3	1	1	2	-1	2	3	0	-1	1	-1	-1	0	4	-2	14	8	-2
64	Male	-2	-2	-2	-1	-1	1	2	-1	1	2	-1	1	2	1	2	0	1	2	2	2	-1	0	-1	2	1	1	2	1	0	1	-7	4	8	4	6
30	Male	-3	-1	-2	-2	-2	-2	2	1	-1	1	-1	2	1	3	2	2	-2	3	2	1	2	1	1	2	2	2	1	2	1	2	-12	4	9	9	10
69	Female	-1	-1	-2	-1	-1	-2	1	1	2	2	2	2	3	-2	3	2	3	3	1	3	3	3	1	2	1	-2	2	2	1	1	-8	10	12	13	5
33	Female	-3	-2	-3	-2	-2	-3	2	2	2	2	1	2	1	1	2	2	0	2	1	3	2	3	-2	2	3	3	2	3	2	3	-15	11	8	9	16
57	Male	-2	-1	-3	-1	-1	-2	2	1	2	1	0	2	1	-1	0	1	-1	1	1	2	-1	2	0	0	0	2	2	1	0	0	-10	8	1	4	5
57	Female	-3	-3	-3	0	-2	-2	1	-1	1	0	-2	0	0	1	3	1	0	2	1	3	3	3	1	1	3	3	2	0	3	3	-13	-1	7	12	14
54	Female	-1	-1	-1	-1	-2	-1	2	1	1	1	1	1	2	1	2	1	1	2	2	3	2	3	1	2	1	-1	2	1	1	1	-7	7	9	13	5
52	Female	-2	-1	-1	-1	-2	1	2	2	1	1	-1	-1	1	1	2	1	1	1	1	2	2	1	1	2	1	1	2	1	-1	1	-6	4	7	9	5
31	Female	-2	-1	-1	1	-1	-1	-1	1	1	1	-1	1	2	1	1	1	-1	1	1	1	1	1	-1	1	1	2	1	1	1	1	-5	2	5	4	7
43	Male	-3	-1	-3	-1	-1	-2	2	1	1	1	-1	2	2	1	2	1	-2	-1	1	3	2	3	-1	2	2	2	3	2	2	2	-11	6	3	10	13
52	Male	-2	-1	-1	-1	-1	-2	1	0	-1	0	-1	0	0	1	1	0	-1	1	0	1	1	1	0	0	1	1	1	0	0	1	-8	-1	2	3	4
43	Female	-1	-1	-3	-2	-2	-3	3	1	3	3	-2	3	2	3	3	3	1	2	1	3	2	3	-1	1	1	2	3	2	2	1	-12	11	14	9	11
49	Male	-2	-1	-1	1	-2	-2	1	-1	-1	-1	-2	-2	-1	-2	-1	-2	-3	-2	-1	2	-2	1	1	-1	2	2	2	-1	-1	2	-7	-6	-11	0	6
57	Female	-2	-2	-2	-1	-2	-1	1	0	-2	0	-1	-1	-1	1	0	1	-1	-1	1	1	1	1	-1	0	0	1	1	1	2	0	-10	-3	-1	3	5
60	Male	-2	-2	-1	-1	-2	-2	2	-1	-1	-1	1	-1	-1	1	1	1	1	1	1	2	1	2	1	1	2	2	1	-1	2	2	-10	-1	4	8	8
60	Female	0	0	1	2	0	-1	1	1	-1	-1	-1	2	1	1	1	0	-3	2	1	2	2	2	1	1	0	-1	1	0	0	0	2	1	2	9	0
38	Female	-1	-2	-1	2	-2	-2	3	2	2	2	1	3	3	2	3	3	-2	2	2	3	3	1	-1	3	2	2	3	2	3	2	-6	13	11	11	14
59	Male	-1	-1	1	0	-1	0	0	1	-2	1	0	0	1	-1	-1	0	1	1	1	-2	-1	0	1	1	0	1	0	0	1	0	-2	0	1	0	2
58	Male	1	1	-1	-1	-2	-1	2	-2	1	1	-1	2	2	-2	2	-2	-2	-1	2	2	1	-2	1	2	2	3	1	2	-1	2	-3	3	-3	6	9
49	Male	1	-2	-1	-1	1	-1	1	-1	-1	-1	1	-1	0	-1	2	1	1	-1	2	3	2	2	2	2	1	2	2	0	1	1	-3	-2	2	13	7
50	Male	0	0	0	1	0	-3	1	-1	-1	-1	1	-1	2	0	1	-1	0	1	1	2	1	3	2	2	0	0	2	1	1	0	-2	-2	3	11	4
47	Female	2	1	2	2	1	2	1	1	1	-1	-1	-1	-1	1	2	1	2	1	1	2	2	1	-2	2	1	-1	1	0	-1	1	10	0	6	6	1
42	Male	-2	-1	1	-2	-1	-2	2	1	1	1	1	1	1	-1	-1	2	-1	1	1	2	2	-1	1	2	1	-1	2	1	1	1	-7	7	1	7	5
43	Female	-3	-2	-2	-3	-2	-2	2	1	-1	1	-1	3	2	1	2	1	1	2	2	2	3	2	1	2	1	-1	3	-2	2	1	-14	5	9	12	4
55	Male	1	2	-1	0	2	1	1	1	2	-1	-1	1	1	1	2	-2	1	-2	1	-1	0	-2	-2	-2	-2	-2	1	-2	-2	-2	5	3	1	-6	-9
64	Male	-3	-1	-1	-1	1	-2	1	1	1	1	1	1	2	2	1	2	2	2	1	1	1	0	1	1	2	1	2	1	1	2	-7	6	11	5	9
43	Female	-1	-2	-1	1	1	-3	2	1	-1	-1	-2	3	3	2	3	1	-1	2	1	2	2	2	2	3	3	1	2	2	-1	3	-5	2	10	12	10
65	Female	-2	-1	-1	-1	-2	-2	2	1	2	-1	1	1	3	-1	3	2	1	2	2	3	3	2	2	2	2	-1	3	1	-1	2	-9	6	10	14	6
62	Female	-3	-2	-2	1	-2	-3	3	2	3	2	-2	1	1	2	3	1	2	2	3	3	3	-1	-1	3	2	2	3	2	3	2	-11	9	11	10	14
31	Female	1	1	0	0	1	-1	1	0	1	-2	1	2	1	1	3	1	1	3	2	3	2	2	-1	2	0	-2	1	-2	-1	0	2	3	10	10	-4
42	Female	-1	1	-2	1	1	1	2	2	2	-1	-2	1	-1	2	2	2	2	1	1	3	2	0	-2	3	1	2	3	0	1	1	1	4	8	7	8
50	Female	-1	-2	-2	-1	-1	-1	1	1	-1	1	-3	1	1	1	1	-1	-3	-1	2	1	-2	1	1	2	1	3	2	1	-1	1	-8	0	-2	5	7
46	Female	-2	-2	-3	-2	-2	-3	3	2	3	2	-2	3	2	2	3	2	-2	2	2	3	3	3	-2	3	2	3	2	2	2	2	-14	11	9	12	13
78	Female	-2	-2	-2	-1	-1	-2	1	0	0	1	-3	0	3	2	2	-1	2	1	1	3	2	3	2	3	2	2	3	0	-1	2	-10	-1	9	14	8
37	Male	-3	-2	-3	-2	-3	-3	0	-1	-1	0	-1	0	1	2	0	2	3	2	-1	0	-3	0	2	-1	0	1	0	0	3	0	-16	-3	10	-3	4
33	Male	-3	-3	-3	-2	-1	-2	-1	-2	1	-1	1	1	2	-2	2	3	1	3	3	3	3	2	2	3	3	2	3	-2	-1	3	-14	-1	9	16	8
41	Female	-1	-2	-2	-2	-2	-3	3	2	3	1	2	3	3	3	3	2	3	3	1	2	2	3	-2	1	-2	1	2	2	-1	-2	-12	14	17	7	0
71	Female	-2	-2	-2	2	-2	2	2	1	-2	1	-3	-1	1	3	1	2	-1	0	2	3	2	3	2	3	-1	2	3	2	2	-1	-4	-2	6	15	7
69	Female	-3	-3	-3	-3	-3	-3	3	3	3	1	2	2	2	3	2	-3	2	1	1	3	3	3	-3	3	3	1	3	3	3	3	-18	14	7	10	16
24	Female	-2	-2	-2	-1	-2	1	1	-2	-1	-1	-1	1	1	1	1	-1	1	2	1	2	1	3	1	1	2	-1	2	0	-1	2	-8	-3	5	9	4
57	Female	-2	-2	-2	-1	-2	-2	3	0	3	1	-1	1	2	1	3	1	0	2	2	1	2	3	0	0	2	2	3	0	1	2	-11	7	9	8	10
46	Female	-2	-1	-1	-1	-1	-1	2	-1	1	1	-1	1	1	-1	2	-1	-1	-1	1	2	-1	-1	1	-1	1	1	1	-1	1	1	-7	3	-1	1	4
67	Female	1	1	2	-1	-2	3	2	2	1	-1	-2	-1	0	2	1	1	-2	-2	2	-3	2	-1	-1	1	-1	2	3	-1	-2	-1	4	1	0	0	0
63	Male	-2	0	-2	1	0	-3	-1	-1	2	-2	-2	2	-2	-1	-1	-1	-2	-1	-2	1	-1	0	-1	1	1	-3	1	1	1	1	-6	-2	-8	-2	2
70	Male	-3	-3	-2	-1	-2	-2	2	2	-2	-1	-2	-1	1	3	2	-1	-1	-1	2	3	1	2	1	2	3	-1	3	1	-1	3	-13	-2	3	11	8
66	Male	-1	1	0	-2	-1	-1	1	1	2	1	1	1	1	1	-1	1	0	-1	1	1	1	0	-2	2	0	1	-1	1	2	0	-4	7	1	3	3
69	Male	-3	-1	-1	-1	0	-2	1	-1	1	0	-1	1	-2	-1	-1	1	-1	-1	1	1	1	1	-1	1	1	-1	1	-1	1	1	-8	1	-5	4	2
40	Female	2	-2	-2	-1	1	1	2	0	-1	1	-1	2	3	3	1	2	2	3	1	2	-1	2	2	3	1	1	2	2	1	1	-1	3	14	9	8
60	Male	-3	-3	-3	-2	-3	-3	2	1	2	3	1	3	-1	-2	2	3	2	1	2	3	3	3	-3	1	0	2	3	2	3	0	-17	12	5	9	10
62	Female	-3	-1	-1	-2	-3	-1	2	1	-1	1	-2	-1	0	1	0	0	-1	-1	2	2	1	2	1	1	1	1	2	2	1	1	-11	0	-1	9	8
26	Male	-2	-2	1	-2	-2	-2	2	1	2	-1	3	-1	1	1	1	2	1	2	-1	-1	1	1	-1	3	-1	-1	1	-1	-1	-1	-9	6	8	2	-4
48	Female	2	-1	-2	1	2	1	-1	-2	-2	1	-3	-2	-1	-1	1	-1	-2	-1	-1	1	-1	2	2	1	1	1	3	1	-1	1	3	-9	-5	4	6
50	Male	-3	-3	3	2	-2	-3	2	-2	2	2	2	2	1	-1	2	2	0	2	1	2	2	3	2	1	2	1	2	1	2	2	-6	8	6	11	10
36	Male	2	-2	-2	-2	1	-2	2	1	2	1	2	2	2	-3	1	2	-2	-1	-2	3	-1	1	-2	2	2	1	2	1	1	2	-5	10	-1	1	9
61	Male	-3	0	-1	0	-1	-3	2	0	0	-1	-1	3	2	1	1	-1	0	3	2	3	0	3	0	0	3	1	0	0	3	3	-8	3	6	8	10
52	Female	2	-1	-2	-2	1	-1	3	1	2	1	0	3	2	3	2	0	1	0	0	0	1	-2	-3	1	-2	0	2	1	-2	-2	-3	10	8	-3	-3
50	Female	-2	-3	-2	-1	-1	-2	1	1	1	-1	-1	1	-1	1	2	-1	-1	1	1	3	2	3	-1	2	2	-1	2	1	1	2	-11	2	1	10	7
58	Female	-2	-1	-1	-1	-3	-3	-1	1	-1	-1	-3	-1	-1	-2	1	1	-1	1	1	1	3	1	1	2	2	1	1	-1	1	2	-11	-6	-1	9	6
62	Male	-3	-3	-3	-1	1	-2	1	-1	-1	1	2	-1	3	2	-2	1	3	1	2	-1	1	-1	2	1	2	1	3	2	-1	2	-11	1	8	4	9
58	Male	-1	-2	-1	0	-2	-3	1	-1	0	-1	-2	-1	-2	-2	1	-1	-1	-1	-1	2	-1	1	2	1	2	2	2	-1	0	2	-9	-4	-6	4	7
33	Female	-1	-1	-2	-1	-2	-2	-1	-2	2	-2	-3	2	1	-3	2	-3	-2	-2	1	2	1	-1	-1	1	1	3	3	1	2	1	-9	-4	-7	3	11
55	Male	-1	0	-2	0	1	-1	1	-1	-1	1	0	-1	2	1	2	2	2	-1	-1	-1	1	1	0	2	0	-1	1	0	1	0	-3	-1	8	2	1
64	Male	-3	0	-2	2	1	-2	0	-2	2	0	-1	0	1	-3	0	0	-2	0	1	3	0	0	2	3	0	1	1	2	1	0	-4	-1	-4	9	5
39	Male	-3	-2	-3	1	1	-3	1	-2	-1	1	2	1	-1	-3	1	2	-3	-1	1	-1	1	2	1	-2	2	1	2	-1	0	2	-9	2	-5	2	6
38	Female	-1	1	-2	1	-1	1	1	-2	1	-1	-2	-1	-1	-3	1	1	-1	2	-1	3	2	3	-1	-1	3	1	3	-2	0	3	-1	-4	-1	5	8
39	Male	-3	-1	2	0	-3	-3	0	-1	-2	0	1	-1	0	1	2	0	0	-1	1	-1	0	2	0	1	2	2	2	0	0	2	-8	-3	2	3	8
49	Male	-2	-2	-2	-2	-2	-1	1	-2	0	-1	-1	2	3	-1	1	-1	2	3	2	3	1	1	2	2	2	1	2	-2	1	2	-11	-1	7	11	6
31	Female	1	1	0	1	-2	0	-1	-1	1	-1	-1	-2	0	-1	2	-2	0	0	1	3	1	0	1	0	1	1	2	1	2	1	1	-5	-1	6	8
62	Male	-3	-2	-3	-1	1	-2	2	1	2	2	-2	1	3	-1	0	3	2	1	2	2	2	3	2	3	3	-1	3	2	2	3	-10	6	8	14	12
54	Female	2	-2	1	2	-1	-2	-1	-2	-2	-2	-2	2	-2	1	2	1	1	2	-3	3	2	0	2	3	1	2	3	1	2	1	0	-7	5	7	10
54	Female	-1	1	-2	-1	1	1	1	1	-1	-1	-2	1	1	-2	1	-1	-2	-1	1	1	1	3	1	1	2	1	2	1	-1	2	-1	-1	-4	8	7
67	Female	-3	0	-1	-1	1	-2	3	0	1	1	-1	1	2	0	-3	1	1	1	3	3	1	0	0	1	0	3	3	1	3	0	-6	5	2	8	10
29	Female	-3	-2	-1	-1	-2	-3	1	1	-1	2	1	-1	3	-1	1	2	0	-1	2	1	-1	-2	-2	2	1	-1	2	2	-2	1	-12	3	4	0	3
33	Female	-3	-1	-1	-2	-1	1	2	2	-1	2	0	3	2	1	3	1	2	-1	2	1	3	1	0	2	1	2	3	1	0	1	-7	8	8	9	8
72	Male	-3	-2	-2	-1	-2	-2	0	-1	-2	1	-1	-1	-1	0	-2	0	1	-1	1	1	0	1	2	1	2	2	2	-1	2	2	-12	-4	-3	6	9
67	Male	-2	1	1	2	-2	-1	-1	-1	0	0	1	0	-1	1	-1	1	0	-1	1	-2	-1	1	-2	-1	0	0	0	-2	-1	0	-1	-1	-1	-4	-3
56	Male	-2	-2	-2	-1	-2	-2	1	1	-1	2	-2	2	2	2	3	2	-1	-2	2	3	2	-2	2	2	1	3	3	2	2	1	-11	3	6	9	12
51	Female	-1	-1	-2	-1	-1	-1	2	-1	-1	1	-1	2	1	2	1	1	-1	2	1	3	2	2	2	2	2	1	2	0	2	2	-7	2	6	12	9
46	Female	-1	-1	-1	-1	0	-2	2	1	1	1	1	2	1	-1	1	2	1	1	1	1	1	2	-1	1	-1	-1	-1	0	-1	-1	-6	8	5	5	-5
34	Male	-2	-2	-2	-1	1	-3	1	1	1	1	2	2	1	1	1	1	2	-1	0	1	2	1	-1	1	2	2	2	0	1	2	-9	8	5	4	9
65	Female	1	2	0	3	1	1	0	-1	3	-2	-2	1	-3	0	2	-2	0	-1	1	1	2	2	2	2	2	0	2	-2	-1	2	8	-1	-4	10	3
69	Male	1	-1	1	1	-2	-1	-1	-1	-2	-1	-1	-2	0	-2	-2	0	-1	-2	2	-1	-2	1	-2	1	-2	2	1	-1	-2	-2	-1	-8	-7	-1	-4
42	Female	-3	-1	-1	-1	2	-1	2	0	1	-1	-1	1	0	-1	2	-1	0	1	2	2	0	1	0	2	2	1	1	2	1	2	-5	2	1	7	9
65	Male	-3	0	0	-1	1	-1	2	1	-1	1	-1	1	2	3	2	2	2	2	1	2	3	0	0	3	1	0	2	0	1	1	-4	3	13	9	5
33	Female	-2	-1	-3	-2	-1	-2	3	2	2	2	-1	1	1	1	3	1	-1	-1	2	1	2	1	-1	3	1	2	3	1	2	1	-11	9	4	8	10
46	Female	-1	-2	-1	-1	-1	-1	3	3	1	1	-2	1	1	2	2	-1	-1	1	0	-1	-1	2	-1	1	3	-1	2	1	1	3	-7	7	4	0	9
52	Male	-2	0	-2	-1	-3	-3	1	3	1	2	2	1	-1	2	2	3	0	2	-1	3	2	2	1	2	2	1	2	1	1	2	-11	10	8	9	9
46	Male	0	-1	-1	-1	-1	-2	-1	0	-1	0	-1	1	1	0	0	1	1	1	1	3	1	1	1	1	1	1	2	1	1	1	-6	-2	4	8	7
31	Female	1	-1	-1	-2	1	1	2	1	-1	-2	-3	1	1	1	2	-2	3	2	2	3	3	1	-1	2	3	1	3	2	2	3	-1	-2	7	10	14
35	Female	-1	-1	-2	1	-1	1	1	-1	3	1	-2	1	-1	1	1	-2	-1	-1	-1	1	1	-1	1	-1	2	3	2	1	2	2	-3	3	-3	0	12
50	Female	1	2	1	-1	2	-1	1	-3	2	-3	1	2	2	-1	3	2	2	3	2	-3	2	-2	-1	2	2	-1	2	-3	-2	2	4	0	11	0	0
33	Female	1	1	1	-1	1	-1	2	2	1	-1	-1	1	1	-1	2	1	1	1	2	-1	1	-1	-2	2	1	1	1	1	-2	1	2	4	5	1	3
53	Male	-3	-3	-3	-3	-3	-3	2	1	2	3	-2	3	2	-2	2	1	-2	3	2	3	3	3	-1	2	3	2	3	2	3	3	-18	9	4	12	16
39	Male	-3	-2	-2	-2	-3	-3	1	1	1	1	-2	-1	-1	2	2	0	2	0	1	3	3	2	-1	3	2	2	3	1	3	2	-15	1	5	11	13
67	Male	-3	-2	-2	1	-2	-3	1	-1	-1	1	-1	0	1	2	1	1	1	-1	1	2	-1	1	2	1	1	2	3	1	2	1	-11	-1	5	6	10
35	Male	-1	0	-1	-1	-1	-3	-1	-1	0	1	-1	-1	1	2	-2	1	0	-2	-2	-1	-1	-1	1	1	3	1	1	2	1	3	-7	-3	0	-3	11
29	Female	1	1	2	1	-1	-1	2	-1	2	-2	-2	1	-1	-3	1	-1	1	-1	-1	3	2	-1	-1	1	1	2	2	-1	-1	1	3	0	-4	3	4
37	Male	-2	-1	-2	-1	-2	-2	1	-1	2	1	-2	2	1	-2	2	-1	0	-1	1	3	0	2	-1	2	3	2	2	1	2	3	-10	3	-1	7	13
22	Female	-3	-3	-3	-2	-2	-3	2	1	2	2	-1	2	1	1	-1	1	2	3	2	3	3	2	-1	3	3	1	2	1	1	3	-16	8	7	12	11
34	Female	-1	-1	-1	-1	-1	-1	1	-1	-1	-1	-1	2	1	0	-1	1	2	-1	1	-1	2	-1	-1	1	-1	2	-1	0	2	-1	-6	-1	2	1	1
64	Male	1	0	1	-1	-2	-2	1	-1	0	-2	0	-2	1	-2	0	-2	0	-2	1	0	0	1	1	-2	0	-1	1	1	-1	0	-3	-4	-5	1	0
57	Female	-2	-2	-2	-1	-1	-3	2	-1	2	2	3	1	3	2	3	3	3	3	2	3	1	1	-1	3	1	1	3	3	1	1	-11	9	17	9	10
48	Female	-2	-2	-2	-1	-2	-1	2	1	2	2	1	3	1	2	2	1	2	2	1	2	2	3	-2	2	1	1	2	1	2	1	-10	11	10	8	8
45	Male	-3	-2	-1	-1	-2	-2	2	1	0	1	1	3	2	2	2	1	1	2	2	1	3	2	0	2	1	-1	2	2	-1	1	-11	8	10	10	4
57	Male	-2	-3	-2	-1	-1	-2	2	-2	-2	1	-2	-1	3	3	2	1	3	-1	2	3	2	2	3	3	3	1	2	2	1	3	-11	-4	11	15	12
43	Male	-2	-2	-2	-2	-3	-3	2	2	-1	1	1	3	2	2	3	2	1	-2	1	2	2	3	1	3	2	2	3	1	2	2	-14	8	8	12	12
41	Male	-2	3	-1	3	-1	3	-2	-3	-1	-3	-3	3	2	-3	-2	-3	-3	-1	-1	-1	-3	-3	3	-1	-2	-3	2	-3	-3	-2	5	-9	-10	-6	-11
32	Female	-2	-3	-3	-2	-1	-3	3	3	2	2	2	2	2	3	2	1	2	3	1	0	2	3	-2	2	1	-1	1	2	2	1	-14	14	13	6	6
65	Female	1	-1	-1	-1	1	-2	2	1	1	2	-1	-1	-2	-1	2	1	-1	3	2	2	2	2	1	1	-1	2	2	0	3	-1	-3	4	2	10	5
73	Female	0	-1	0	0	-3	-2	1	0	-1	2	3	1	0	-2	2	0	0	0	2	3	0	1	1	-1	2	3	-1	1	1	2	-6	6	0	6	8
37	Male	3	3	3	2	3	1	-2	2	1	-2	3	-1	1	-1	3	1	-1	-1	-1	-1	-1	-2	-1	1	-1	1	-1	1	-1	-1	15	1	2	-5	-2
72	Female	-1	-1	-2	0	-1	0	2	1	2	1	1	1	1	3	-1	1	1	-1	1	3	3	3	1	3	2	2	3	1	2	2	-5	8	4	14	12
64	Female	3	1	-2	-2	1	-1	3	2	2	1	-2	3	2	2	3	1	-1	2	3	2	3	3	-2	3	-1	-2	2	-2	-3	-1	0	9	9	12	-7
70	Female	-3	-2	-2	-2	-2	-3	2	1	3	3	-3	-2	1	3	2	1	-1	-2	2	3	3	3	-2	2	3	3	3	1	3	3	-14	4	4	11	16
71	Female	-2	-1	-1	-1	-3	1	1	1	-1	1	-1	-1	-3	-1	3	1	-1	0	1	3	3	3	1	1	3	1	1	1	3	3	-7	0	-1	12	12
45	Female	1	2	1	1	-1	1	2	1	2	-2	-1	-1	1	-1	2	1	2	-1	-1	-1	2	1	-1	1	2	1	1	1	1	2	5	1	4	1	8
66	Male	1	2	1	2	-3	-2	-2	-2	-3	-2	1	-3	-3	1	-3	-2	3	-3	2	1	-1	2	2	3	1	-2	3	-1	-2	1	1	-11	-7	9	0
70	Female	1	1	1	-1	1	1	-1	-2	-1	-2	1	-1	2	3	3	2	1	2	2	1	2	1	1	3	1	-1	2	0	-1	1	4	-6	13	10	2
35	Male	0	-1	0	-1	-1	-1	2	1	0	0	0	2	1	1	2	1	0	-1	-1	3	2	3	2	2	3	1	3	0	1	3	-4	5	4	11	11
28	Female	-2	-1	-1	1	-2	-1	1	1	-1	2	-1	-1	1	-1	0	1	-1	2	1	2	2	3	2	-1	2	2	2	1	2	2	-6	1	2	9	11
65	Female	-1	-2	-1	-1	1	1	1	2	-1	1	-2	1	1	1	1	2	-2	1	1	2	2	-1	1	2	1	3	3	1	1	1	-3	2	4	7	10
67	Female	-2	-1	-1	0	-1	-2	2	2	1	2	0	2	1	1	3	2	1	2	0	3	2	1	0	1	0	1	2	0	1	0	-7	9	10	7	4
68	Male	-3	-2	-3	2	-2	-3	1	-2	1	1	-2	-1	1	1	2	2	2	2	1	3	2	2	1	0	0	2	2	-1	1	0	-11	-2	10	9	4
67	Female	1	1	-2	-1	-2	-1	2	2	2	-1	-1	1	2	1	-1	1	1	-2	2	1	2	2	-1	2	2	1	1	-1	-1	2	-4	5	2	8	4
39	Male	-2	-1	-1	-1	-1	-2	1	-1	1	1	1	-1	1	-2	1	0	1	1	0	3	1	-1	0	-1	1	1	2	1	-1	1	-8	2	2	2	5
65	Female	-3	-2	-3	-3	2	-3	2	-1	1	-1	-3	3	-1	-1	-2	-1	-3	3	1	-2	-1	-1	3	-1	-2	3	3	1	2	-2	-12	1	-5	-1	5
32	Female	1	1	2	1	3	1	2	1	1	-2	-1	2	2	2	3	2	1	3	2	3	3	2	-2	3	1	1	1	-1	-3	1	9	3	13	11	0
53	Female	-2	-2	-2	1	-1	0	-2	-2	-1	0	-2	-1	1	3	0	-1	2	2	2	2	0	1	2	3	0	2	2	1	1	0	-6	-8	7	10	6
48	Male	-2	-2	-1	-1	-2	-2	2	-1	2	-1	1	1	1	-2	-1	1	1	2	1	2	-1	2	1	1	-1	-1	1	1	-1	-1	-10	4	2	6	-2
65	Male	-1	1	-1	0	0	-1	1	0	1	1	-1	0	1	0	0	0	-1	0	0	1	0	1	0	1	0	0	1	0	0	0	-2	2	0	3	1
54	Male	-1	-1	1	-2	-2	1	-1	-1	-1	1	-2	1	-2	-2	-2	1	-1	1	-2	-1	-1	-3	1	3	-1	2	2	1	2	-1	-4	-3	-5	-3	5
31	Female	-3	-1	-1	-1	-2	-2	2	1	2	2	1	2	2	-1	2	2	1	1	1	2	1	2	-2	1	2	1	2	1	1	2	-10	10	7	5	9
43	Male	1	-2	-1	-1	-2	-3	1	-2	1	-2	-3	2	2	2	-1	-2	2	3	3	3	1	2	1	1	2	2	3	1	1	2	-8	-3	6	11	11
60	Male	-3	-2	-3	-1	-2	-3	1	-2	2	2	1	-1	2	1	2	2	1	0	2	2	2	0	-1	3	2	2	2	1	3	2	-14	3	8	8	12
66	Female	1	1	-1	1	-1	-1	1	-1	1	-1	-1	-1	1	1	-1	1	1	1	2	1	1	1	1	2	1	1	1	1	-1	1	0	-2	4	8	4
56	Male	-2	3	-2	-2	1	-2	-2	2	3	2	-1	2	-2	2	3	2	-2	-1	-2	2	2	-1	-2	-1	-1	-2	2	2	2	-1	-4	6	2	-2	2
46	Female	-3	-2	-2	-2	-3	-3	-1	-3	2	-3	-3	-1	-3	2	2	-1	2	3	-1	3	3	3	1	1	3	3	3	3	2	3	-15	-9	5	10	17
66	Female	-3	-2	-2	-2	-3	-1	3	1	-1	1	-2	2	1	1	2	-2	-3	1	2	-1	2	3	1	1	3	3	2	1	2	3	-13	4	0	8	14
47	Female	-1	-1	-2	-1	1	-2	1	-1	2	1	-1	-1	2	-2	1	1	2	1	2	1	1	2	-1	2	1	1	1	1	-1	1	-6	1	5	7	4
29	Female	-1	-1	-2	-2	1	-1	3	3	2	1	2	3	2	3	3	3	3	3	2	3	3	3	-2	3	1	1	3	2	-2	1	-6	14	17	12	6
66	Male	-3	-1	-2	-1	-3	-2	2	2	1	1	-1	1	1	3	1	1	-1	2	2	2	2	3	-1	3	2	1	2	0	2	2	-12	6	7	11	9
79	Female	-1	1	1	1	1	1	-1	-1	-3	-1	-3	1	0	2	2	0	2	0	1	2	1	1	2	1	1	3	2	2	-1	1	4	-8	6	8	8
69	Male	-3	-3	-3	-1	-2	-2	1	-1	-2	-2	-3	-1	-3	-2	1	1	-3	-1	1	3	1	2	3	-1	3	2	3	1	2	3	-14	-8	-7	9	14
63	Male	-2	-1	-2	-1	-2	-3	2	1	1	1	-1	-1	2	1	-1	2	1	-1	2	2	1	2	1	1	3	2	2	1	1	3	-11	3	4	9	12
60	Male	-1	-1	1	-2	-1	-3	1	3	1	2	-2	2	2	3	2	3	-1	-1	-1	3	1	3	0	2	-1	1	3	2	3	-1	-7	7	8	8	7
33	Female	-1	-1	-1	2	-2	1	1	-1	1	2	-1	-2	2	1	3	1	3	1	2	2	2	1	1	3	2	2	2	1	2	2	-2	0	11	11	11
33	Female	-2	-1	-1	-1	1	-2	2	2	2	1	-1	2	3	3	3	3	2	3	1	3	3	-1	-2	3	2	-1	3	2	1	2	-6	8	17	7	9
54	Male	-3	-2	-3	-3	-2	-3	2	2	2	2	1	2	1	1	-1	1	0	-3	2	2	3	2	-2	2	2	1	3	1	2	2	-16	11	-1	9	11
51	Female	-2	1	1	1	1	-1	1	-1	-1	-1	-2	1	-1	-1	2	-1	0	1	1	2	1	1	2	1	1	2	2	1	1	1	1	-3	0	8	8
32	Male	-2	-2	-2	1	-2	-2	1	1	1	-1	1	-2	1	-1	0	0	1	3	3	-1	2	2	-1	3	2	1	2	-1	-1	2	-9	1	4	8	5
40	Female	1	1	-1	1	1	1	-1	-2	-1	-1	-1	1	1	1	1	-1	0	2	1	0	1	-1	1	1	0	-2	1	-1	-1	0	4	-5	4	3	-3
65	Male	-2	-1	-1	-1	-1	-2	0	-1	0	0	1	1	1	1	-1	1	0	0	1	2	0	-2	-1	1	2	1	2	0	-1	2	-8	1	2	1	6
27	Female	-2	-3	-2	-1	0	-2	2	0	-1	2	2	3	3	1	3	1	0	3	2	3	3	3	1	3	2	3	2	2	2	2	-10	8	11	15	13
37	Female	-2	-2	-2	-1	-1	-2	1	-1	1	-1	-1	1	3	1	3	1	-1	1	0	3	-1	2	-1	1	2	1	2	2	2	2	-10	0	8	4	11
54	Female	-3	-2	-1	1	-1	-1	2	1	-1	1	-1	3	3	-2	3	2	-2	3	3	2	2	-1	-1	3	-1	2	1	2	-2	-1	-7	5	7	8	1
37	Female	-3	-3	-3	-3	-2	-3	3	1	2	1	-3	3	2	-2	1	0	-2	1	1	2	2	2	0	1	3	2	3	2	3	3	-17	7	0	8	16
65	Male	-2	-2	-2	2	1	-2	2	1	2	-1	-1	-1	1	1	2	0	0	0	0	-1	0	2	1	1	2	3	2	2	-1	2	-5	2	4	3	10
57	Female	-3	-2	-2	-1	-2	-2	2	2	-2	1	-1	-1	-1	3	2	1	2	-2	1	3	2	2	2	2	2	2	3	2	2	2	-12	1	5	12	13
55	Female	-3	-1	-2	-2	-3	-3	2	2	2	2	2	2	2	1	3	2	2	2	1	3	2	3	-2	3	3	1	-3	3	2	3	-14	12	12	10	9
50	Male	-3	-1	-2	-2	-1	-3	2	1	1	2	-1	2	3	2	2	3	1	2	-2	-1	1	2	0	1	2	1	2	3	3	2	-12	7	13	1	13
71	Male	-2	-1	-2	-1	-2	1	-1	1	1	1	0	-2	1	-1	-1	1	2	1	1	0	1	-1	1	2	1	2	2	-1	2	1	-7	0	3	4	7
34	Female	-1	0	2	2	0	0	1	-1	1	-2	-1	-1	2	2	3	-1	2	3	2	2	2	3	2	2	1	1	1	1	-1	1	3	-3	11	13	4
56	Female	-2	-1	-1	-1	-1	-1	2	1	-1	2	-1	-1	0	1	2	1	0	-2	1	3	1	1	1	3	-1	3	3	1	-1	-1	-7	2	2	10	4
51	Female	-1	1	-1	2	-1	1	-2	-3	1	1	-2	2	1	-3	2	-3	0	-1	-3	3	3	1	-1	2	0	1	2	-1	1	0	1	-3	-4	5	3
51	Female	-2	-1	-2	-1	-2	-2	2	0	2	2	0	2	3	3	3	1	1	1	2	3	1	-1	-1	3	-1	1	3	2	1	-1	-10	8	12	7	5
56	Male	-2	-1	-2	-1	-2	-2	2	0	0	0	1	0	2	1	1	2	3	1	2	2	2	2	-1	2	2	1	2	2	-1	2	-10	3	10	9	8
57	Male	-3	0	-1	-1	-1	-1	0	1	1	1	1	0	1	-1	0	1	-1	-1	1	2	1	0	1	1	1	2	1	1	1	1	-7	4	-1	6	7
39	Female	-2	0	-1	-1	1	-3	2	1	1	1	1	2	2	2	0	0	1	2	1	2	1	1	0	2	-1	2	1	1	1	-1	-6	8	7	7	3
35	Male	-2	-2	-2	-1	-2	-2	1	1	1	1	-1	1	1	1	1	1	2	1	1	2	2	2	1	2	1	1	2	1	2	1	-11	4	7	10	8
30	Male	1	1	0	0	0	0	2	1	1	1	2	1	2	-1	1	1	0	1	-2	0	0	0	0	1	0	0	1	1	0	0	2	8	4	-1	2
49	Female	-3	-3	-3	-2	-3	-2	3	1	2	3	-3	2	-2	-2	-2	2	-2	2	2	3	1	2	1	2	-1	2	3	2	3	-1	-16	8	-4	11	8
42	Male	-2	-1	1	2	2	-2	2	-3	-1	-2	-1	-2	2	3	3	2	3	3	1	3	3	3	3	3	3	1	-3	2	2	3	0	-7	16	16	8
59	Female	-2	0	-2	-1	-1	-2	2	1	1	-2	-2	2	2	1	3	-1	2	1	1	3	2	2	1	2	2	2	3	1	2	2	-8	2	8	11	12
38	Female	-1	0	-1	2	-2	-2	2	-1	1	2	-3	2	3	1	3	-1	1	1	1	3	3	-2	1	3	1	2	3	2	3	1	-4	3	8	9	12
28	Female	-2	0	-2	-1	1	1	1	1	1	0	1	3	2	1	2	1	2	2	0	2	2	3	-1	1	2	2	2	1	2	2	-3	7	10	7	11
42	Male	1	-3	-2	-2	0	-1	-1	-2	2	0	-3	2	2	1	-2	-2	2	0	-2	-1	0	1	-2	1	-1	0	2	3	-1	-1	-7	-2	1	-3	2
46	Male	-3	-2	-2	-3	1	-3	3	2	3	3	3	3	2	2	3	3	2	0	1	1	3	3	-2	3	1	3	2	2	-1	1	-12	17	12	9	8
50	Male	-2	-1	-2	1	-1	-2	2	2	-1	1	-2	1	2	-1	2	-1	0	-1	1	1	2	3	-1	2	2	1	2	2	3	2	-7	3	1	8	12
72	Female	-3	-2	-2	-1	-2	-3	2	1	2	2	-1	2	2	2	-2	2	2	2	2	2	-1	2	2	3	-1	2	2	2	2	-1	-13	8	8	10	6
61	Female	-2	-1	-2	1	-2	1	1	-1	1	-1	-2	1	-1	1	1	-1	-2	-1	0	2	3	3	2	2	3	1	3	1	1	3	-5	-1	-3	12	12
62	Male	-1	0	1	2	-2	-2	2	1	2	1	-1	-1	1	-1	2	0	0	2	1	1	2	-2	-2	-2	2	-1	2	1	0	2	-2	4	4	-2	6
68	Male	-3	-2	-2	3	-3	-3	2	2	0	2	-3	3	-3	-3	3	2	3	-2	0	3	1	3	0	2	3	2	-3	2	3	3	-10	6	0	9	10
50	Female	-3	-2	-3	-2	-2	-3	2	-1	-1	2	-1	3	2	2	1	1	1	1	2	2	1	3	2	1	1	2	3	2	-1	1	-15	4	8	11	8
69	Male	-3	-2	-2	0	-2	-2	2	-1	-1	0	-2	-2	-1	0	1	-2	3	0	2	3	0	3	2	3	2	2	2	-1	2	2	-11	-4	1	13	9
36	Male	-2	-2	-1	1	1	1	1	-2	-1	-2	-1	-1	-2	1	1	1	-1	1	2	1	2	3	1	1	2	-1	2	0	1	2	-2	-6	1	10	6
70	Male	-1	1	1	-1	-1	1	1	-1	1	1	-1	-1	0	1	-1	1	1	1	1	1	1	1	1	1	-1	1	1	-1	1	-1	0	0	3	6	0
67	Male	-3	-3	-1	-1	-2	0	2	2	-1	1	-1	-2	1	2	2	1	2	1	2	2	-2	3	2	1	3	1	2	-1	-3	3	-10	1	9	8	5
47	Female	-1	-2	-3	1	-1	-1	1	1	1	1	-2	1	1	3	2	-1	3	1	2	3	2	3	1	3	2	1	2	1	2	2	-7	3	9	14	10
65	Female	-2	-1	1	-1	-1	-3	1	1	1	2	1	1	1	2	1	2	2	1	1	1	2	2	1	1	-1	1	2	1	2	-1	-7	7	9	8	4
66	Male	0	1	0	1	1	1	2	-1	0	-1	-3	-1	2	1	1	1	0	-1	1	2	1	1	2	1	0	1	1	0	-1	0	4	-4	4	8	1
32	Male	-1	-1	-2	-1	-1	-2	1	-1	-2	1	-1	-2	-1	-2	1	1	1	-2	1	2	2	3	2	1	3	2	3	1	2	3	-8	-4	-2	11	14
45	Female	-3	-2	-2	-2	-1	-2	3	2	2	2	2	3	1	2	3	2	2	3	2	2	3	3	-2	2	2	1	2	2	2	2	-12	14	13	10	11
44	Female	-3	-2	-3	0	-1	-2	1	-1	1	1	-1	1	0	-1	2	1	0	1	1	2	2	2	1	2	2	1	3	2	1	2	-11	2	3	10	11
59	Female	2	2	2	3	1	1	2	-3	-1	-3	-3	-1	-1	-1	1	-3	0	0	1	2	0	1	-1	3	2	2	3	-2	-1	2	11	-9	-4	6	6
37	Male	-2	-1	-2	2	1	-1	2	-1	-1	-2	-2	2	3	3	2	-1	-1	2	1	-1	1	2	1	1	3	-2	1	1	-2	3	-3	-2	8	5	4
34	Male	-1	0	2	2	-1	0	0	-2	0	-3	0	2	-1	-2	2	-1	0	-1	0	3	1	-1	-1	1	1	-2	3	0	-1	1	2	-3	-3	3	2
25	Male	1	1	2	2	-2	1	0	1	0	1	1	2	2	1	0	1	1	1	1	-1	2	0	-2	1	2	1	2	-2	1	2	5	5	6	1	6
56	Female	-1	0	-2	-1	1	-3	1	1	1	-2	-2	2	1	1	2	-2	-2	-2	1	3	3	3	-1	2	2	2	3	1	-1	2	-6	1	-2	11	9
53	Male	-1	-2	-2	3	-3	-2	2	-2	-1	1	-2	1	-2	-3	2	1	-2	0	1	3	2	3	2	1	3	2	2	2	2	3	-7	-1	-4	12	14
75	Male	1	-1	-2	-1	-2	-2	2	1	-1	1	-1	-1	1	1	-1	-1	-1	1	2	2	2	2	2	3	1	1	2	1	1	1	-7	1	0	13	7
44	Female	-2	-2	-2	-2	1	-1	2	-2	1	-3	1	2	2	-2	2	2	2	2	2	-1	2	-1	1	-1	-1	1	2	2	-1	-1	-8	1	8	2	2
55	Male	2	-2	-2	2	-3	3	1	-2	-1	2	-3	-2	-3	2	-1	-3	2	3	1	3	1	3	1	3	3	2	3	2	-2	3	0	-5	0	12	11
34	Male	-3	-2	-3	-2	-2	-3	3	0	2	3	-1	-2	2	-3	-2	0	2	-2	1	2	-3	1	-1	-2	3	-2	2	2	1	3	-15	5	-3	-2	9
51	Female	-2	1	-2	-2	-2	-2	3	2	2	1	1	3	2	-1	2	1	1	2	1	2	2	-1	-2	1	2	-1	2	1	1	2	-9	12	7	3	7
68	Female	-1	2	1	2	-2	0	2	2	0	1	-2	-1	-1	2	2	1	2	2	1	3	2	3	0	2	0	2	3	0	2	0	2	2	8	11	7
50	Male	-3	-2	-2	-1	1	-1	2	2	1	-2	-3	2	0	3	3	-1	2	3	3	1	2	3	-1	3	2	-2	2	1	2	2	-8	2	10	11	7
53	Female	-1	1	-1	-1	1	-2	2	1	1	-1	1	3	1	1	1	1	1	3	1	3	3	2	-1	3	-1	1	2	0	3	-1	-3	7	8	11	4
68	Male	-1	-1	0	1	-1	-1	1	-2	0	-1	-2	-1	0	1	0	-2	0	0	0	1	0	1	3	0	1	2	2	0	1	1	-3	-5	-1	5	7
71	Male	-3	-2	-2	-1	-2	-2	2	1	1	1	-1	1	2	2	0	1	2	3	2	2	0	3	0	2	3	2	2	1	0	3	-12	5	10	9	11
35	Male	-1	-2	-1	-1	1	1	2	0	1	-1	2	-1	1	1	1	2	1	-2	1	2	-1	1	-1	1	-2	-1	1	1	1	-2	-3	3	4	3	-2
46	Female	-1	-1	-2	3	1	-2	2	-2	1	1	-2	3	1	-1	2	-2	1	1	1	2	3	3	-2	0	-1	1	2	1	-1	-1	-2	3	2	7	1
37	Female	1	-2	-1	-2	2	-2	3	2	1	-1	-1	2	3	2	3	1	2	3	2	2	2	1	1	2	1	2	2	-1	-1	1	-4	6	14	10	4
68	Male	-2	-3	-1	-1	-1	-2	0	1	2	1	-2	0	1	-2	0	1	-2	-1	-1	0	-2	0	1	1	1	3	2	1	2	1	-10	2	-3	-1	10
35	Male	-3	-1	-2	-1	-1	-2	1	0	1	1	1	0	1	-2	1	1	0	2	1	1	1	1	-1	1	1	1	2	1	1	1	-10	4	3	4	7
60	Female	-2	1	1	1	2	0	2	2	1	-2	2	1	2	3	3	3	2	3	-1	2	2	0	2	3	-1	-1	1	1	-1	-1	3	6	16	8	-2
28	Male	-2	0	0	-1	0	-2	2	1	1	2	0	-1	1	1	-1	1	0	-2	1	0	0	2	-1	3	2	2	2	2	0	2	-5	5	0	5	10
70	Male	-1	1	-1	1	1	1	1	-1	-1	2	-2	-1	2	3	-1	2	2	-1	2	1	1	-1	2	2	1	2	2	1	-1	1	2	-2	7	7	6
48	Male	1	2	1	1	1	-2	0	-1	1	-1	-3	-2	-1	-2	0	-2	-2	-1	-1	-1	-1	-2	2	1	-2	-1	2	0	0	-2	4	-6	-8	-2	-3
51	Female	-3	2	-2	-1	-2	-2	1	-1	1	-1	-1	1	2	1	1	-1	2	2	1	2	1	2	1	2	1	-2	2	1	-1	1	-8	0	7	9	2
52	Female	-2	-1	-2	-1	1	-2	3	2	2	1	2	3	1	1	3	1	2	0	2	3	1	-1	-2	2	1	3	3	2	1	1	-7	13	8	5	11
29	Female	-1	-2	-1	-2	-2	-2	3	2	2	1	2	2	1	2	2	1	1	1	1	-1	2	-1	-2	-1	1	2	1	-1	-1	1	-10	12	8	-2	3
41	Female	-2	-1	-1	1	1	-2	-1	-2	1	-2	-1	-1	-2	1	0	-1	3	2	2	3	0	0	1	2	1	0	1	-1	-1	1	-4	-6	3	8	1
40	Female	-2	-2	2	-1	-2	-2	-1	0	-2	1	0	1	3	0	3	-1	0	0	1	-1	1	0	2	1	1	3	2	1	2	1	-7	-1	5	4	10
50	Female	-2	-2	-2	-2	1	-3	2	1	1	3	1	3	2	1	-2	2	2	3	1	2	3	2	1	3	0	1	2	1	3	0	-10	11	8	12	7
30	Female	-1	-2	-1	-1	-1	-1	2	1	1	1	-2	2	1	1	2	1	2	3	1	3	3	3	3	2	2	-1	3	1	3	2	-7	5	10	15	10
74	Female	-2	-2	-1	0	1	-2	1	1	-2	2	-2	1	2	3	2	2	2	-3	1	2	2	2	1	0	2	2	3	-1	-1	2	-6	1	8	8	7
57	Female	-3	-2	-3	-2	0	-2	2	2	1	2	1	3	1	2	-2	3	0	3	1	3	-2	3	-2	2	0	3	3	2	2	0	-12	11	7	5	10
50	Male	-1	-1	-1	0	-1	-1	0	0	1	0	0	1	1	0	1	1	0	0	1	3	1	1	0	0	1	1	3	0	-1	1	-5	2	3	6	5
31	Female	3	3	3	3	1	-3	-1	-1	3	3	3	-2	1	-1	3	3	3	3	1	3	3	-2	1	3	2	-1	-1	3	2	2	10	5	12	9	7
51	Male	-2	-1	-2	-1	-2	-1	1	0	-2	-1	-2	-2	1	-1	2	1	2	-1	2	2	2	3	2	2	1	2	1	1	-1	1	-9	-6	4	13	5
48	Male	-1	-2	-2	-1	-2	-2	1	2	-1	2	2	2	1	1	2	2	1	2	1	3	3	3	1	3	-1	2	3	1	1	-1	-10	8	9	14	5
45	Male	-2	-2	-3	-3	-2	-3	3	1	1	1	-1	1	1	1	2	-1	1	2	2	1	2	3	1	-2	2	2	2	1	2	2	-15	6	6	7	11
65	Male	-2	1	1	3	-2	-1	-1	0	-3	1	2	-1	1	0	2	2	-1	-1	1	3	-3	0	3	-1	1	2	3	0	2	1	0	-2	3	3	9
68	Male	-2	-1	-2	-1	-2	-1	0	0	1	1	-1	-1	0	-1	1	1	0	0	2	1	-1	-1	-1	2	2	1	2	2	2	2	-9	0	1	2	11
43	Female	-2	3	1	-1	2	-1	2	3	3	-1	2	3	2	1	3	1	-2	2	1	2	2	-1	-3	2	-2	-1	1	-1	-1	-2	2	12	7	3	-6
31	Male	-1	-1	3	1	2	1	-3	-3	2	-3	-1	-3	1	1	3	-2	-1	3	-3	3	2	-2	3	3	2	2	3	-3	-2	2	5	-11	5	6	4
41	Male	-3	-3	-2	-3	-2	-3	3	3	2	2	1	2	2	0	2	2	2	-2	3	2	2	0	-2	1	1	2	2	1	2	1	-16	13	6	6	9
55	Male	1	1	2	0	1	-1	-2	-2	-2	-2	0	-2	1	-2	-2	0	2	-2	-1	-2	-2	0	2	1	1	-2	2	1	2	1	4	-10	-3	-2	5
52	Male	-3	-2	1	-2	-2	-3	2	-1	-1	1	2	-2	2	1	2	-2	-1	-2	1	2	1	-1	-1	0	3	3	3	2	1	3	-11	1	0	2	15
48	Female	-2	-1	-2	-2	1	-2	2	-1	2	1	-1	2	-1	1	0	0	1	2	1	0	2	3	-2	3	2	-1	2	2	-1	2	-8	5	3	7	6
29	Male	-2	-2	-2	-1	-1	-1	1	-1	1	-1	-1	0	1	1	3	0	-1	-1	2	1	2	3	1	1	1	-1	1	-1	-1	1	-9	-1	3	10	0
50	Male	-1	-1	-2	-1	-2	-2	1	-1	1	1	-1	2	1	-1	1	1	0	1	1	0	2	1	-1	-2	1	1	2	1	-1	1	-9	3	3	1	5
46	Male	-1	-1	1	1	-1	-1	-1	-1	-1	-1	1	1	-1	-1	-1	2	-1	-1	1	0	1	-1	1	1	0	1	1	-1	-2	0	-2	-2	-3	3	-1
65	Male	1	-1	1	1	-2	-1	-1	-1	-1	-1	-1	-1	2	1	1	1	2	2	-1	1	1	1	-1	1	3	3	1	1	0	3	-1	-6	9	2	11
28	Female	1	1	2	2	1	-1	-2	-2	-1	-1	-2	-3	2	-1	2	-1	1	2	1	2	2	1	1	2	-1	1	2	1	-1	-1	6	-11	5	9	1
40	Male	-1	-2	-1	-1	-1	-1	2	1	-1	0	-2	1	-1	-1	2	0	1	0	0	1	1	2	-1	1	1	-1	0	0	-1	1	-7	1	1	4	0
56	Female	-2	-1	2	-1	1	-2	2	2	2	2	-1	1	1	3	-2	1	-1	2	1	2	2	1	-1	3	-1	2	2	2	2	-1	-3	8	4	8	6
68	Female	-2	-1	-2	0	-3	-3	-2	-1	1	-1	-2	0	-2	2	-2	1	1	-1	-2	2	0	2	1	2	2	2	2	0	1	2	-11	-5	-1	5	9
49	Female	1	1	2	1	2	-2	-1	-1	1	-2	2	-2	2	1	3	2	3	3	2	2	3	2	-1	2	-3	-3	1	-2	-1	-3	5	-3	14	10	-11
59	Female	-1	-1	-2	-2	0	-3	3	-2	-1	0	-2	3	-1	-2	2	2	0	2	3	3	-2	3	3	3	2	3	3	3	3	2	-9	1	3	13	16
68	Female	-2	-1	-2	0	-2	0	0	-1	-1	-2	-3	-1	-1	0	2	-1	3	-1	1	3	2	2	-2	2	2	1	3	0	0	2	-7	-8	2	8	8
61	Male	-3	-3	-3	-3	-3	-3	1	2	3	2	-3	-1	-1	-1	-1	1	-3	-1	1	-3	1	-1	1	2	3	3	3	3	-3	3	-18	4	-6	1	12
23	Male	-2	0	-1	0	1	0	-2	1	0	0	-1	0	-2	1	0	0	-1	0	-2	1	0	0	2	0	0	-1	1	0	0	0	-2	-2	-2	1	0
61	Male	-2	1	-1	-1	-1	-1	2	-1	1	1	-2	-1	-1	-2	0	1	-1	1	2	2	0	2	-1	1	-1	2	1	0	2	-1	-5	0	-2	6	3
68	Male	-1	2	0	-1	1	0	2	1	1	1	-1	-1	2	2	1	1	1	-1	1	3	-1	-1	-2	1	-1	0	2	1	-2	-1	1	3	6	1	-1
69	Female	1	-1	-2	-2	1	1	1	0	-1	0	-3	1	1	2	3	-2	1	2	-1	3	1	-2	0	3	0	-2	2	1	-3	0	-2	-2	7	4	-2
59	Male	-2	-3	-2	-1	-2	-2	-1	-1	-1	1	2	-1	2	1	1	2	2	-1	1	-1	1	2	1	1	1	-2	2	-1	1	1	-12	-1	7	5	2
45	Male	-2	-2	-2	0	-1	-2	2	1	1	1	0	1	1	1	1	0	-1	-1	2	1	-1	1	1	1	1	1	2	1	1	1	-9	6	1	5	7
50	Female	-2	-1	-1	0	-1	-1	1	0	0	0	1	1	1	0	-2	1	-1	1	1	2	0	1	1	1	1	1	1	1	1	1	-6	3	0	6	6
31	Female	0	1	2	2	-1	1	-1	-2	-1	-1	1	1	1	0	0	1	1	3	1	3	1	0	1	1	-1	1	1	-1	-3	-1	5	-3	6	7	-4
45	Female	-3	-1	-2	0	1	-3	1	2	2	0	2	2	3	3	2	2	2	2	-1	0	-1	-1	-2	-1	0	-1	1	1	-2	0	-8	9	14	-6	-1
28	Female	-1	-1	-1	-1	-2	-1	1	-2	-2	1	1	-1	-1	-1	1	-1	0	0	1	1	-1	2	1	1	0	1	2	1	2	0	-7	-2	-2	5	6
35	Male	-2	-2	-2	1	-2	0	2	-2	-2	1	-2	-2	1	-2	-2	-1	0	-1	2	2	1	2	2	1	2	-1	2	1	-1	2	-7	-5	-5	10	5
29	Female	-2	-2	-1	-2	-3	-2	2	-1	1	2	-3	1	1	1	2	-2	-1	2	2	3	3	3	1	3	3	2	3	2	2	3	-12	2	3	15	15
63	Male	-2	0	-2	-1	-2	-2	2	-1	-1	2	0	-2	0	0	2	2	0	0	2	3	2	2	2	3	0	1	2	2	-1	0	-9	0	4	14	4
70	Male	-1	1	-1	-1	-1	-2	1	1	-1	1	-1	1	1	1	1	1	1	0	-1	-1	1	1	1	1	1	-1	1	1	-1	1	-5	2	5	2	2
29	Male	-3	-3	-3	-2	-3	-3	1	-1	2	2	-3	2	1	1	1	-1	3	2	2	3	2	1	-1	3	3	1	3	2	2	3	-17	3	7	10	14
42	Female	-3	-1	-3	-2	-2	-3	2	2	2	2	-1	3	2	2	2	2	0	2	1	2	2	-2	-2	2	2	1	3	2	2	2	-14	10	10	3	12
28	Male	2	2	3	0	1	1	1	0	-2	-1	-2	-1	1	3	2	-2	1	2	-2	-2	0	-1	0	-2	2	-1	-1	-2	-2	2	9	-5	7	-7	-2
35	Female	-1	1	-2	3	1	1	-1	-2	-2	-1	-3	0	1	-1	2	-1	1	1	1	2	2	1	2	1	1	-1	2	-2	-1	1	3	-9	3	9	0
43	Male	1	1	-1	-1	-1	-2	-1	-1	-1	2	1	-1	0	-1	1	2	-1	2	-1	1	1	-1	1	2	2	0	1	1	1	2	-3	-1	3	3	7
31	Male	-1	0	1	-1	2	1	-1	-2	-1	-2	-1	1	2	2	2	1	0	1	1	2	1	1	2	1	-2	-1	1	-2	-2	-2	2	-6	8	8	-8
68	Female	-1	-1	-1	1	-3	-2	1	1	2	1	-1	0	1	3	2	2	-1	1	2	2	-1	-1	2	1	1	3	3	2	3	1	-7	4	8	5	13
47	Male	-3	0	-2	-1	-2	-3	1	1	1	1	1	1	1	1	3	0	1	1	1	0	3	1	-1	1	1	0	2	1	3	1	-11	6	7	5	8
65	Female	-2	0	0	1	0	1	0	-2	-1	-3	-2	0	-2	0	2	-2	0	1	2	2	0	2	2	2	0	1	2	0	-1	0	0	-8	-1	10	2
68	Male	-2	-1	-2	2	-2	1	0	-2	1	-1	-1	-1	1	1	1	2	2	-1	2	2	1	2	-2	2	1	-2	2	-1	-1	1	-4	-4	6	7	0
34	Female	-2	1	-2	-1	-1	-2	2	1	2	1	-3	3	2	1	3	-1	-2	2	2	2	3	2	1	3	2	-2	2	2	3	2	-7	6	5	13	9
44	Male	-1	1	1	1	1	-1	1	-1	-1	1	2	-2	2	1	2	2	2	1	2	2	2	1	-1	2	-1	-1	2	-1	-1	-1	2	0	10	8	-3
58	Female	-3	-3	-3	2	-2	-3	1	-2	3	2	0	-2	-2	-2	2	2	-1	-2	2	3	1	2	2	2	1	3	3	2	3	1	-12	2	-3	12	13
57	Male	-2	-2	-2	-1	-1	-2	1	1	2	1	-2	1	1	2	-1	-1	2	1	1	2	2	3	-1	1	2	2	2	2	1	2	-10	4	4	8	11
31	Male	2	-1	2	-1	2	-1	0	-1	-1	0	0	0	-2	-2	0	-1	0	1	-1	-1	1	2	1	2	-1	2	2	-1	1	-1	3	-2	-4	4	2
61	Female	-3	-2	3	-1	-2	-3	2	1	-1	3	-3	3	2	3	2	-2	-1	2	2	3	2	-1	-2	1	2	-1	-3	2	-2	2	-8	5	6	5	0
67	Male	-3	-3	-2	-3	-3	-3	3	3	3	3	-2	2	2	-2	2	2	-2	-2	2	3	3	3	2	-1	2	3	3	3	2	2	-17	12	0	12	15
39	Male	-2	-2	-2	1	-2	-1	1	1	1	1	-1	-1	1	-2	-1	-1	-1	-2	1	-1	-1	1	-1	1	1	2	1	1	1	1	-8	2	-6	0	7
65	Female	-2	-1	0	-2	-1	-1	3	2	1	1	2	1	3	3	-2	3	2	1	1	1	1	2	-2	3	1	2	2	2	3	1	-7	10	10	6	11
46	Male	-1	-2	-2	0	-1	0	1	0	0	1	1	1	2	1	1	1	0	1	1	2	1	2	1	1	2	1	2	1	1	2	-6	4	6	8	9
62	Female	1	-1	-2	-1	-1	1	2	1	-1	1	-2	1	1	-1	-1	1	-1	-1	2	1	2	1	1	2	-1	2	2	1	1	-1	-3	2	-2	9	4
42	Female	1	1	1	-2	1	-1	2	2	2	1	1	3	2	2	3	2	1	3	1	3	3	3	-1	2	2	1	2	2	-1	2	1	11	13	11	8
49	Female	2	2	1	1	-1	-1	1	-2	0	-1	-1	-1	1	-2	-1	-1	1	3	-1	-2	-1	-1	-1	2	0	2	1	2	2	0	4	-4	1	-4	7
66	Female	1	-1	1	-1	1	1	0	-1	1	2	-1	-1	1	2	1	1	1	2	2	0	1	3	1	2	2	3	3	1	1	2	2	0	8	9	12
19	Female	-2	-3	-3	-3	2	-2	3	3	1	1	2	2	2	-3	3	2	-1	3	1	-1	3	1	-3	2	-1	-2	2	1	2	-1	-11	12	6	3	1
56	Male	1	1	-2	1	1	1	2	-1	-1	0	-2	2	2	3	2	1	3	3	1	1	2	2	1	3	2	2	1	2	-1	2	3	0	14	10	8
55	Male	-3	-2	-3	-1	-1	-2	1	-2	-1	1	-1	3	3	2	2	-1	2	3	-3	3	0	3	3	2	1	-2	3	0	1	1	-12	1	11	8	4
43	Female	-2	-2	-2	1	-2	1	1	1	1	2	1	1	2	1	2	1	1	2	1	3	2	2	-1	3	1	1	2	-1	1	1	-6	7	9	10	5
64	Female	-2	-1	-2	0	-1	-2	1	0	0	0	0	1	1	2	2	1	2	-1	0	3	1	2	-1	2	2	-1	2	0	0	2	-8	2	7	7	5
50	Male	-1	-2	-1	-1	-2	-2	-1	-1	-1	-1	-1	0	-1	1	1	-2	2	1	1	3	2	3	1	1	2	2	2	-1	2	2	-9	-5	2	11	9
37	Female	2	1	3	2	3	2	1	2	-2	-2	-3	3	-1	2	1	-1	-3	2	-1	2	3	-2	3	2	3	1	3	-1	2	3	13	-1	0	7	11
60	Male	-3	-3	-2	-3	-3	-3	2	-1	3	2	-3	-2	3	3	2	1	3	3	1	3	2	3	2	3	3	1	3	1	1	3	-17	1	15	14	12
31	Female	-3	-1	-2	-2	-3	-2	3	3	3	1	-3	3	2	2	3	1	1	3	2	3	2	3	1	3	3	-1	2	2	-2	3	-13	10	12	14	7
59	Female	-3	-1	-2	-1	-2	-1	2	-1	-2	-1	-1	0	-2	-1	3	-1	-1	1	1	3	2	1	1	0	2	1	2	2	1	2	-10	-3	-1	8	10
69	Male	-3	-2	-2	0	0	-2	1	-2	-1	2	-3	-2	1	-3	0	-2	-1	-2	1	3	0	-1	2	0	0	3	3	0	1	0	-9	-5	-7	5	7
32	Female	2	3	2	2	-2	-2	1	-1	2	-1	2	3	2	1	3	-1	-2	3	2	2	1	2	-2	1	-2	2	1	1	1	-2	5	6	6	6	1
39	Male	1	-2	-1	2	-1	1	-2	-3	-3	-2	-1	2	-1	2	-1	-2	1	-1	-1	1	-1	3	2	2	2	-1	2	0	1	2	0	-9	-2	6	6
64	Male	-2	1	-2	2	-2	1	-1	-2	-2	1	-2	-2	-3	-3	-2	-2	-2	-2	1	-1	-1	-1	2	1	2	3	2	1	-2	2	-2	-8	-14	1	8
23	Female	-3	1	-1	1	-2	-3	2	-2	1	1	1	0	-1	1	3	2	2	1	1	2	3	2	-1	2	3	2	1	1	1	3	-7	3	8	9	11
52	Male	1	-2	-1	-2	-2	-2	1	-2	-1	-1	-1	-1	2	-1	2	-1	-2	-1	-1	1	1	2	1	2	1	1	2	-1	0	1	-8	-5	-1	6	4
42	Female	-3	-2	-3	-2	-2	-2	2	1	1	2	-1	2	1	2	3	2	2	-1	3	3	2	3	1	3	-1	-1	3	2	2	-1	-14	7	9	15	4
48	Female	1	3	1	2	2	3	1	-1	0	-3	-2	-1	1	1	3	-3	-2	-2	0	2	2	2	2	2	-1	-3	0	-2	-2	-1	12	-6	-2	10	-9
64	Female	-3	-3	-2	-1	-2	-3	2	2	-1	1	2	1	0	3	2	2	3	3	3	2	0	1	1	3	1	-1	2	1	1	1	-14	7	13	10	5
23	Male	-1	1	-1	1	-1	-1	0	-1	-2	-1	0	-1	1	-1	0	0	0	-1	0	1	0	0	2	0	0	1	1	0	-1	0	-2	-5	-1	3	1
28	Male	1	1	2	2	2	1	-1	-1	-1	-1	-2	-1	1	-2	1	2	2	1	2	2	2	-1	2	2	-2	1	1	1	1	-2	9	-7	5	9	0
41	Male	-1	2	1	2	-1	2	2	-1	2	-1	2	-2	1	-2	3	2	-1	-2	-2	2	3	-2	-1	-2	2	1	3	-1	1	2	5	2	1	-2	8
66	Female	-3	-1	-2	-1	-1	-1	2	1	1	0	-1	1	0	1	2	1	1	0	1	3	1	1	-1	2	1	-1	1	-1	-1	1	-9	4	5	7	0
54	Female	-3	-1	-2	1	-2	-2	3	-1	3	-1	-2	2	1	2	3	-1	1	1	1	3	3	3	-2	1	2	2	2	-1	-1	2	-9	4	7	9	6
60	Female	1	-1	1	-1	0	0	3	1	-1	-1	-1	0	0	1	2	1	-1	0	3	3	2	3	1	1	0	1	3	0	-1	0	0	1	3	13	3
31	Male	1	-1	1	3	-2	-1	-3	-3	-2	-2	-2	-3	3	-2	1	-2	2	-1	-2	1	1	1	2	3	3	-1	2	-2	-2	3	1	-15	1	6	3
61	Male	-2	-2	-1	-1	0	-1	2	-1	1	0	-1	0	0	0	1	-1	2	0	1	3	2	1	1	1	1	-1	2	1	0	1	-7	1	2	9	4
55	Female	-3	-1	-2	-1	-1	-2	1	1	1	1	-1	1	-1	-1	1	1	-1	1	1	1	1	1	1	2	1	1	1	1	1	1	-10	4	0	7	6
63	Male	-1	-1	-1	1	1	1	1	1	-1	-1	1	-1	1	1	1	-1	2	-1	1	-1	1	-1	1	-1	-1	1	1	-1	1	-1	0	0	3	0	0
29	Male	-2	-1	1	-2	1	-2	1	2	-1	1	1	1	3	-1	-1	1	1	1	2	-2	1	1	-1	1	-1	2	2	-1	-2	-1	-5	5	4	2	-1
52	Female	-2	-2	-3	0	-2	-2	2	1	1	1	-3	1	-1	-3	1	-1	-2	2	1	3	2	0	1	0	2	3	3	0	2	2	-11	3	-4	7	12
38	Male	-1	1	-1	-1	-1	-2	1	-1	-1	-1	0	3	3	-1	3	1	-1	1	2	2	2	2	1	1	2	1	1	-1	1	2	-5	1	6	10	6
45	Female	-3	-2	-2	-1	-2	-2	2	-2	-2	1	-2	-1	-1	1	-2	-1	-1	2	2	2	2	3	1	2	3	1	2	0	2	3	-12	-4	-2	12	11
66	Male	2	1	-2	1	3	2	0	2	-2	2	1	1	2	2	-2	2	1	1	3	-1	1	-2	2	3	-2	3	2	1	1	-2	7	4	6	6	3
64	Male	-3	-2	-3	-2	-2	-2	2	2	-1	1	-1	-1	1	1	3	2	-1	-2	3	3	3	3	-2	3	2	1	3	0	3	2	-14	2	4	13	11
58	Female	-3	0	-3	2	-2	-3	2	-1	2	1	-1	2	3	0	0	1	0	1	1	3	0	1	-3	2	3	2	3	1	2	3	-9	5	5	4	14
34	Male	1	-2	-2	-1	1	-2	3	3	3	3	1	-1	-1	1	3	2	1	2	-2	-1	2	-1	-2	3	-1	1	3	3	3	-1	-5	12	8	-1	8
69	Female	2	2	-1	1	-2	1	2	-1	-3	1	-1	-1	3	-1	3	-2	-2	1	2	2	2	2	2	1	1	-1	2	1	2	1	3	-3	2	11	6
69	Male	-1	-1	0	-1	0	0	2	2	0	0	1	1	3	2	-1	1	1	0	2	0	1	2	0	1	0	1	2	0	-1	0	-3	6	6	6	2
63	Male	-2	-1	-1	1	1	0	1	1	0	-1	-1	0	1	1	2	-1	1	-2	1	0	2	-1	0	1	-1	-1	0	-1	-1	-1	-2	0	2	3	-5
70	Female	-1	1	-1	2	-3	-2	1	-2	1	2	-3	-2	1	-1	3	-1	-3	-1	1	3	3	3	-1	2	3	3	3	3	3	3	-4	-3	-2	11	18
25	Male	-2	-3	-1	-2	-3	-2	2	1	-1	2	2	1	2	-3	-1	1	-2	3	2	1	1	3	0	-2	1	3	2	2	3	1	-13	7	0	5	12
52	Male	-3	-2	-1	1	-1	-1	0	-2	1	0	-1	-1	1	1	0	-1	1	1	1	1	0	0	2	1	1	2	2	0	0	1	-7	-3	3	5	6
67	Female	-1	-1	-2	-1	1	-1	2	2	1	2	1	1	1	1	1	2	-1	1	1	-1	1	-1	-1	2	0	-1	2	1	-1	0	-5	9	5	1	1
53	Male	-1	-2	1	-1	-2	-2	1	1	1	1	1	-2	1	1	1	1	2	-2	1	1	1	1	-1	1	2	2	2	2	1	2	-7	3	4	4	11
46	Female	-2	-1	1	1	1	-1	1	1	1	-1	1	3	1	-2	1	1	-2	2	-1	1	-1	-1	-2	2	-1	2	2	1	1	-1	-1	6	1	-2	4
61	Male	1	-2	-1	1	1	-1	0	0	-1	1	-1	-1	0	-1	-1	0	-1	-1	2	1	-1	1	1	1	1	1	2	1	-1	1	-1	-2	-4	5	5
61	Female	-1	1	1	2	-1	-2	1	-2	-1	-1	-2	-2	-1	2	1	1	1	-1	1	3	2	2	3	-1	3	3	3	1	2	3	0	-7	3	10	15
45	Female	-1	-2	-2	-2	-2	-2	2	2	1	2	-2	-1	0	2	2	3	-2	-1	1	2	2	2	1	2	1	2	2	2	2	1	-11	4	4	10	10
64	Male	-2	-3	-3	-1	-2	-2	1	-1	1	-1	-2	-1	1	3	1	1	-1	1	2	2	1	2	1	2	2	1	2	1	-1	2	-13	-3	6	10	7
32	Female	1	-2	-2	-2	-1	-1	1	-1	1	2	-2	2	2	3	2	2	1	1	1	3	2	1	-1	1	2	2	3	2	1	2	-7	3	11	7	12
61	Female	-1	-1	-1	-2	-2	-2	1	-1	-2	1	-3	-2	-2	-1	1	0	-2	-2	2	1	-1	2	3	3	2	3	3	-2	2	2	-9	-6	-6	10	10
59	Female	-2	-2	2	0	-2	-2	3	1	-1	2	1	1	2	2	3	2	2	-2	2	2	-1	2	2	2	2	0	2	1	-2	2	-6	7	9	9	5
24	Male	-3	1	2	-1	1	-2	2	2	-3	2	3	1	2	2	-1	2	-1	-2	1	3	2	3	-3	1	3	2	3	3	3	3	-2	7	2	7	17
60	Female	1	1	-2	0	1	-2	1	-1	-1	0	-2	2	1	0	1	2	0	1	1	0	1	2	1	2	1	1	1	1	-1	1	-1	-1	5	7	4
30	Male	-2	-2	-2	-1	-1	-1	2	1	-1	1	1	-1	2	1	-1	2	-1	2	2	2	2	2	-1	2	1	2	2	1	2	1	-9	3	5	9	9
26	Male	1	-1	0	-1	1	-1	3	-1	1	2	-1	2	2	-2	2	1	0	-1	-1	-1	0	0	0	-1	0	1	2	1	1	0	-1	6	2	-3	5
59	Female	-2	-2	-2	-2	-2	-2	2	2	2	2	-2	1	-2	-1	2	2	-3	1	-1	3	-2	3	3	3	2	3	3	2	3	2	-12	7	-1	9	15
31	Male	-2	-2	-1	-1	1	-1	1	-1	-1	1	-1	-1	2	2	2	2	2	-1	1	2	3	-1	2	3	2	2	3	1	-1	2	-6	-2	9	10	9
64	Male	-3	-2	3	-2	-3	-3	-1	-3	3	3	-3	-2	2	1	-3	1	3	-2	-1	0	-3	-2	-3	-1	1	1	3	0	3	1	-10	-3	2	-10	9
62	Female	-2	-2	-1	2	-3	-3	1	0	3	1	-2	1	-1	0	3	2	-1	2	-3	3	0	3	1	1	3	2	2	0	1	3	-9	4	5	5	11
41	Male	-1	-1	-1	-1	1	-1	1	-2	-1	1	-1	-1	-1	-2	1	1	-1	-1	2	1	2	1	2	2	2	2	2	1	2	2	-4	-3	-3	10	11
71	Male	-3	-2	-2	-2	0	-1	2	-1	1	1	-3	-1	2	2	-2	1	-3	2	2	3	1	-1	1	2	3	1	3	2	2	3	-10	-1	2	8	14
48	Female	1	1	-2	1	-2	1	2	-2	1	-2	-2	1	1	1	1	1	-2	1	1	-1	-1	-2	2	2	2	3	2	1	2	2	0	-2	3	1	12
34	Male	-2	-1	-2	-1	-2	-3	3	2	1	1	0	2	2	-1	2	1	1	2	2	3	1	3	-1	2	1	1	2	2	1	1	-11	9	7	10	8
54	Female	-1	2	2	-1	1	1	3	1	3	1	1	-1	2	3	3	3	3	3	1	3	3	3	-2	3	1	1	3	2	3	1	4	8	17	11	11
65	Female	1	-1	0	1	-2	1	-1	0	-2	3	-1	-3	2	3	3	-1	2	2	0	2	2	3	2	3	0	3	3	2	1	0	0	-4	11	12	9
43	Male	-3	-3	-3	-2	1	-3	3	2	-1	1	1	3	1	1	2	-1	-1	2	-1	0	-1	3	-1	1	2	2	3	1	-1	2	-13	9	4	1	9
33	Female	-2	1	-2	1	-1	-2	2	-1	1	1	1	3	3	3	3	0	3	3	1	3	2	-1	0	3	2	1	3	1	1	2	-5	7	15	8	10
45	Female	-2	1	1	-1	1	1	1	-1	1	-1	-2	-1	-1	1	1	-1	-1	-1	2	2	-1	-1	1	2	1	1	2	1	-1	1	1	-3	-2	5	5
29	Female	-2	-1	-1	-1	1	-1	2	2	2	-1	-1	2	1	1	1	-1	2	2	1	2	2	1	-1	2	1	1	2	1	-1	1	-5	6	6	7	5
31	Female	2	3	1	2	1	-1	2	1	-1	-1	1	2	1	2	3	-2	3	2	2	2	3	1	1	2	1	1	2	-1	1	1	8	4	9	11	5
59	Male	1	1	1	1	1	1	1	-1	0	-1	-1	1	0	-1	-1	-1	0	1	1	2	-1	1	0	1	-2	0	1	-1	-1	-2	6	-1	-2	4	-5
72	Male	-3	-1	-3	-2	1	-3	2	2	2	2	-1	2	1	3	3	1	-1	-1	1	3	3	2	-1	2	3	2	2	2	2	3	-11	9	6	10	14
46	Female	-1	1	1	-2	0	-2	2	1	1	2	3	2	3	3	3	3	3	3	1	3	3	2	3	3	-2	-2	3	1	1	-2	-3	11	18	15	-1
32	Male	-2	-2	-1	1	-2	-1	-2	-1	-1	1	-2	-2	1	1	-1	-2	-1	2	-1	3	0	3	2	3	3	1	2	-2	0	3	-7	-7	0	10	7
58	Male	-3	-2	-2	-1	-2	-2	1	1	2	2	-1	1	-1	-1	2	1	-1	1	-1	3	-1	3	2	1	2	1	2	2	1	2	-12	6	1	7	10
73	Female	1	-1	-1	2	-1	1	1	2	1	1	-1	-1	2	1	1	1	-2	-1	2	3	-1	-1	0	1	-2	3	2	-1	1	-2	1	3	2	4	1
59	Female	1	0	0	2	1	1	-1	-3	-1	0	-2	-2	1	2	2	-1	0	-2	-2	0	-1	1	1	1	3	2	3	0	2	3	5	-9	2	0	13
32	Male	0	-1	0	1	0	1	-2	-1	-3	-1	0	-1	-2	0	-1	-1	-1	0	2	3	-1	1	2	-1	0	2	1	0	0	0	1	-8	-5	6	3
61	Female	-1	0	1	0	1	0	1	-2	-1	1	1	1	1	2	1	1	0	2	2	2	2	2	2	2	-2	1	1	1	1	-2	1	1	7	12	0
65	Female	-2	1	-3	-3	1	-3	2	3	1	2	3	1	1	3	-1	3	3	3	3	2	1	1	1	-1	-1	-1	3	-2	-1	-1	-9	12	12	7	-3
30	Male	1	-1	-2	1	-2	1	-1	-1	-1	-1	0	-1	1	1	1	1	-1	-1	2	2	-1	1	0	0	2	0	2	0	1	2	-2	-5	2	4	7
32	Male	1	-2	-1	-1	-2	-2	-1	-1	-2	-1	-3	1	1	-1	1	1	2	2	1	0	0	3	-1	1	1	1	2	0	-1	1	-7	-7	6	4	4
49	Male	-3	-1	-1	-2	1	-2	2	0	1	2	1	2	1	-1	2	2	-1	1	1	2	1	2	-1	2	1	1	1	1	1	1	-8	8	4	7	6
45	Male	-2	-2	0	0	0	0	-2	0	-1	0	0	0	-2	0	1	0	0	0	-2	1	0	0	0	0	0	-2	0	0	0	0	-4	-3	-1	-1	-2
66	Male	-2	0	1	1	-1	-2	2	1	2	2	-2	-1	-2	-2	2	-2	-2	-2	1	1	1	-1	-1	1	0	2	2	2	2	0	-3	4	-8	2	8
69	Female	-2	0	-1	-1	-1	-1	1	1	2	1	1	1	-1	3	2	2	0	0	1	2	1	1	-1	2	1	1	1	0	1	1	-6	7	6	6	5
73	Male	-3	-2	-2	-2	-2	-1	3	2	-2	2	-2	1	3	2	-2	2	-3	0	2	2	-1	2	2	2	2	2	2	2	2	2	-12	4	2	9	12
70	Male	-3	-2	-3	-3	-2	-3	2	1	1	2	-2	2	2	2	3	1	1	3	2	3	2	3	-1	2	3	1	3	2	3	3	-16	6	12	11	15
66	Male	-2	-1	-1	-2	1	-1	2	2	1	-1	-2	2	-2	-2	-1	1	-2	0	-1	-1	2	-1	-2	0	-2	1	1	-2	0	-2	-6	4	-6	-3	-4
47	Female	-1	1	-1	-1	1	0	1	-1	2	-1	-1	1	-2	1	2	1	0	-1	0	1	1	1	1	0	1	-1	2	2	-2	1	-1	1	1	4	3
26	Male	-3	-1	-2	-1	-1	-2	2	-1	2	0	1	2	3	-1	1	2	-2	0	1	2	0	2	1	1	2	1	2	-1	0	2	-10	6	3	7	6
31	Female	-1	1	-2	-1	1	-1	2	1	2	-1	1	2	-1	-1	2	1	-1	2	-1	-1	-1	-1	-2	-1	1	-2	1	1	-1	1	-3	7	2	-7	1
68	Female	-2	-2	-2	2	-1	0	1	-1	-2	1	-3	-1	-2	3	3	0	1	1	2	3	3	0	-1	1	0	2	3	0	2	0	-5	-5	6	8	7
37	Male	-3	-1	-2	-2	-2	-2	2	1	2	2	2	-1	2	1	2	2	1	3	3	3	2	2	-3	1	1	2	3	2	3	1	-12	8	11	8	12
66	Female	-2	1	1	-2	-2	-3	2	2	3	1	1	3	3	3	2	2	3	1	1	1	2	1	-1	2	1	1	2	1	1	1	-7	12	14	6	7
25	Male	2	1	2	2	-2	1	1	-3	-1	-2	-2	-3	2	1	-1	-2	2	-1	1	1	-1	1	-1	-1	1	2	1	-3	-1	1	6	-10	1	0	1
45	Female	-1	-2	-1	-1	0	-1	1	-1	-1	1	1	-1	1	2	0	1	1	-2	2	0	-1	1	1	1	2	2	2	1	1	2	-6	0	3	4	10
32	Male	-2	-2	-2	-1	-2	-3	2	-1	2	1	1	1	1	1	1	1	1	2	2	3	2	2	-1	1	2	-1	2	1	2	2	-12	6	7	9	8
50	Female	-3	-1	-3	-3	-2	-3	3	2	2	3	-2	3	3	3	2	2	1	2	2	2	2	3	-1	1	2	2	3	2	3	2	-15	11	13	9	14
36	Female	-2	-2	2	-2	-2	-2	2	1	2	2	-2	1	1	-1	2	1	-1	0	1	2	2	-1	-1	2	1	1	2	1	2	1	-8	6	2	5	8
43	Female	-3	-2	-2	-1	-2	-3	2	1	3	2	1	3	3	2	3	1	1	2	3	3	2	3	-1	3	2	2	2	2	3	2	-13	12	12	13	13
59	Female	1	1	-2	-1	-1	-2	2	1	2	1	-1	1	1	1	3	1	1	2	1	2	2	1	1	2	1	1	2	1	-1	1	-4	6	9	9	5
53	Male	-1	-1	1	2	1	1	2	-2	-1	-1	-3	-2	1	2	2	2	2	-3	0	-2	2	-1	2	-3	2	3	3	1	-1	2	3	-7	6	-2	10
60	Female	-3	-2	1	-2	-2	-3	3	2	2	2	1	2	3	2	3	2	0	2	2	3	2	2	-2	0	-1	-1	3	2	2	-1	-11	12	12	7	4
60	Male	-2	-2	-2	-2	-2	-2	2	2	1	2	2	2	3	2	2	3	3	3	1	2	2	2	-1	3	-1	1	3	2	1	-1	-12	11	16	9	5
39	Female	-2	-1	-1	-1	-1	-2	1	-1	1	-1	-1	0	1	-1	2	1	1	1	-1	3	2	1	1	3	-1	2	2	2	2	-1	-8	-1	5	9	6
44	Female	-2	-1	-1	-1	1	-2	1	1	-1	1	-2	-1	0	-1	2	1	-1	1	-1	0	1	2	0	1	1	-1	1	-1	1	1	-6	-1	2	3	2
54	Female	1	-1	-1	1	1	-1	-1	-1	-2	-1	-2	1	1	-1	1	-1	0	1	1	2	1	3	1	1	-1	-1	1	-1	-1	-1	0	-6	1	9	-4
73	Male	-1	-1	-2	-2	-2	-2	2	2	1	1	1	-1	2	2	1	1	-1	-1	1	1	1	2	-1	2	2	-1	3	1	2	2	-10	6	4	6	9
30	Male	1	2	1	3	-2	2	2	-2	2	-2	-2	3	1	1	3	-2	3	2	-1	3	3	2	-2	3	3	-3	3	-1	-1	3	7	1	8	8	4
54	Male	0	1	0	1	-1	1	-2	-2	-1	1	1	-1	-1	-2	0	0	1	-1	0	1	0	-1	1	0	1	1	1	-1	-1	1	2	-4	-3	1	2
65	Female	1	1	1	-2	1	-1	2	1	1	2	-1	-2	1	-1	0	2	1	1	1	1	-1	-1	1	3	-2	3	1	2	1	-2	1	3	4	4	3
65	Female	-2	-1	-1	0	-2	-1	2	1	1	1	1	-1	2	-1	3	2	-2	0	2	3	3	0	0	1	2	2	3	1	0	2	-7	5	4	9	10
31	Male	-2	-1	1	-1	0	-1	2	1	1	-2	-2	-2	2	1	2	1	-2	3	3	2	0	1	-2	1	1	-1	2	-3	-1	1	-4	-2	7	5	-1
65	Female	-2	0	0	0	0	-1	1	0	0	0	0	-1	1	0	0	1	1	-1	1	1	0	1	1	1	0	0	1	1	1	0	-3	0	2	5	3
73	Male	-3	1	-2	-2	-2	-2	3	1	3	0	-2	3	2	-1	3	2	0	2	1	2	-1	-1	-1	1	2	2	3	1	1	2	-10	8	8	1	11
64	Female	1	-1	-1	1	0	-1	-2	-1	0	0	-1	-1	1	-1	0	1	-1	-1	0	0	0	-1	0	1	1	3	1	0	1	1	-1	-5	-1	0	7
61	Female	-2	-1	0	0	-1	-2	2	0	1	1	-2	1	1	-1	2	-1	-1	0	2	3	2	2	1	1	2	3	2	1	2	2	-6	3	0	11	12
66	Male	-3	-2	-2	-2	-2	-2	2	1	1	2	1	2	-1	1	2	2	2	1	1	2	2	2	-2	1	2	2	2	1	2	2	-13	9	7	6	11
49	Female	3	3	3	2	-1	3	1	-1	-2	-2	-2	-3	0	1	3	-3	-1	-2	-2	-2	3	-3	3	3	3	3	3	-2	-2	3	13	-9	-2	2	8
73	Female	-1	-2	-3	-3	-1	-1	2	1	1	2	-2	2	1	3	3	2	2	3	2	3	-2	2	2	3	1	1	2	1	2	1	-11	6	14	10	8
60	Male	1	1	0	2	0	-1	-2	-1	-2	-2	-2	-1	1	-2	2	-1	0	-1	1	2	1	1	2	0	0	0	2	0	-1	0	3	-10	-1	7	1
53	Female	-3	-1	-2	1	1	-1	1	-1	1	-2	-2	2	1	1	3	1	-2	-2	2	-1	2	1	-1	-1	-1	1	1	-1	-1	-1	-5	-1	2	2	-2
44	Female	-2	-1	-2	-1	-1	-2	2	-1	-1	2	-1	2	2	-1	1	1	1	1	1	2	-1	1	2	-1	1	3	2	2	2	1	-9	3	5	4	11
55	Female	1	1	0	-1	-1	0	1	-1	2	1	1	1	2	3	3	1	3	2	-1	3	2	0	1	3	1	0	2	2	2	1	0	5	14	8	8
73	Female	-1	-1	-1	-2	-1	-2	-1	2	1	-2	-1	-2	1	2	1	-2	2	-1	1	2	1	2	1	1	2	-2	1	-1	-1	2	-8	-3	3	8	1
66	Female	-2	0	2	1	-1	-1	1	-1	-1	-1	-1	1	-1	2	1	-1	1	-1	1	3	0	1	1	1	1	-1	2	0	1	1	-1	-2	1	7	4
66	Male	1	-2	1	-1	-1	-2	2	2	2	1	1	2	1	1	-1	1	-1	2	-1	1	1	2	-1	1	-1	2	1	2	2	-1	-4	10	3	3	5
62	Male	-3	-1	-1	-1	-1	-2	0	-2	1	1	-2	-1	-2	-2	0	-2	0	-1	-2	1	2	3	2	3	1	-1	2	2	-1	1	-9	-3	-7	9	4
26	Male	1	-2	-2	-1	-1	-1	2	1	0	-1	-3	2	0	0	1	0	0	1	1	2	1	3	1	-2	2	2	2	0	2	2	-6	1	2	6	10
70	Female	0	1	-1	1	-1	0	1	-1	1	-1	-1	-1	1	3	1	1	0	1	1	3	2	0	1	2	1	-1	3	0	0	1	0	-2	7	9	4
64	Female	-3	-2	-3	2	1	0	3	1	1	1	-3	0	0	3	3	2	0	0	2	3	2	3	3	3	3	3	3	2	2	3	-5	3	8	16	16
29	Male	-2	-1	-2	-2	1	-3	1	2	2	-1	-2	2	2	1	2	1	-2	-1	2	2	2	1	1	2	0	1	2	0	0	0	-9	4	3	10	3
60	Female	1	-1	1	-1	-1	-1	3	2	-2	1	1	2	3	3	3	-1	2	2	2	3	3	-2	-1	3	2	3	3	1	1	2	-2	7	12	8	12
62	Female	1	-1	0	0	0	0	-1	-1	-2	-3	0	-1	-1	-2	0	0	0	-1	2	1	-1	2	2	1	2	1	1	1	-1	2	0	-8	-4	7	6
70	Female	-2	-1	-1	-1	1	-1	2	-1	1	1	-1	-1	1	1	1	-1	0	1	1	2	1	1	-1	3	1	1	2	0	2	1	-5	1	3	7	7
53	Female	1	1	1	1	-1	1	1	-1	0	-2	-2	-1	1	1	2	-2	0	-1	-1	2	2	-1	2	3	2	2	2	0	-1	2	4	-5	1	7	7
62	Female	-3	-3	0	-3	-3	-3	0	-2	-2	1	-3	-2	-3	-3	-2	-3	-3	-2	0	3	1	3	3	2	3	1	3	3	3	3	-15	-8	-16	12	16
46	Female	-3	0	2	1	1	-1	2	2	-1	-1	0	2	-1	-2	3	0	-1	3	-1	3	2	0	0	1	-1	-2	1	-1	1	-1	0	4	2	5	-3
74	Female	-2	-3	-3	-2	-2	-2	3	-1	-2	2	-2	1	3	2	3	2	2	3	2	3	3	3	1	2	1	2	3	3	2	1	-14	1	15	14	12
64	Male	-3	-1	-2	1	1	-2	2	1	1	2	1	2	2	1	2	2	-2	0	0	1	1	-1	-1	2	-2	2	2	2	-1	-2	-6	9	5	2	1
45	Male	-3	-3	-3	-2	-3	-3	2	2	3	2	1	2	-1	-1	2	2	-1	1	3	3	2	3	-2	2	3	3	3	2	3	3	-17	12	2	11	17
55	Female	-2	-2	-3	-3	-2	-3	2	2	3	2	2	3	2	3	-3	2	2	2	2	3	3	3	1	3	2	2	3	2	2	2	-15	14	8	15	13
66	Female	-3	-2	-2	-2	-2	-2	3	1	-2	2	-2	1	1	2	3	2	2	1	2	3	2	3	2	3	2	1	3	1	2	2	-13	3	11	15	11
56	Female	-3	-2	-1	1	-2	-2	1	-3	-2	-3	-2	-1	-3	2	2	-3	-2	1	1	3	1	2	3	2	2	-2	2	-2	-1	2	-9	-10	-3	12	1
32	Female	2	2	2	1	0	1	1	1	-1	-2	-1	2	1	1	2	1	-2	3	0	-1	1	1	-1	1	1	-1	1	-2	-1	1	8	0	6	1	-1
50	Female	2	1	2	-1	1	-1	2	2	2	-1	-2	-2	1	2	3	-2	1	2	1	1	2	2	-1	3	2	2	-1	1	1	2	4	1	7	8	7
40	Male	-3	-2	-2	-2	-1	-3	2	2	3	1	2	3	2	-1	-1	2	1	-2	1	1	-1	-1	-3	-2	1	-1	2	3	1	1	-13	13	1	-5	7
70	Female	-3	-1	-1	-1	1	1	3	1	-1	-2	-3	3	1	2	2	-2	0	3	2	3	3	-1	1	3	3	1	2	1	-1	3	-4	1	6	11	9
60	Male	-2	-1	-3	1	-1	-2	0	-2	-1	2	1	1	3	3	2	1	1	-1	2	-1	1	-1	1	2	-1	3	3	1	-2	-1	-8	1	9	4	3
61	Female	-2	-1	-2	-1	-1	1	2	1	-1	0	-2	-1	0	-2	2	-1	-2	1	2	3	2	2	2	3	1	-1	2	-1	1	1	-6	-1	-2	14	3
51	Male	-2	-2	-2	-2	-3	-3	3	2	1	2	-1	1	0	-1	3	2	-1	2	1	2	2	3	-1	2	3	2	2	2	3	3	-14	8	5	9	15
51	Male	-1	-2	-1	1	1	-1	1	-1	-1	1	-2	-3	-2	-1	1	-1	-1	-2	3	3	1	1	2	2	1	3	2	-1	-1	1	-3	-5	-6	12	5
74	Male	2	1	1	0	-3	-1	2	2	2	1	1	1	3	2	3	1	1	0	2	0	1	2	-1	1	-1	1	1	1	2	-1	0	9	10	5	3
67	Female	-2	-2	-2	-1	-3	-1	1	-1	2	0	-3	-1	-1	0	3	1	3	0	2	3	3	3	1	2	3	2	3	0	2	3	-11	-2	6	14	13
51	Male	-2	-2	-2	-2	-3	-3	2	2	3	2	3	3	3	3	3	3	3	3	-1	-1	3	2	2	3	3	1	2	3	2	3	-14	15	18	8	14
70	Female	-3	-2	-2	-1	-2	-2	2	1	-1	-1	2	1	1	2	1	-1	-2	-1	1	2	1	-1	-1	1	2	-1	2	1	2	2	-12	4	0	3	8
68	Male	-2	-1	-2	-2	-2	-2	2	-1	1	2	-1	-1	1	3	1	1	1	1	1	2	2	1	-1	1	2	2	3	2	3	2	-11	2	8	6	14
58	Female	1	-1	1	-1	-2	-1	-1	-1	-1	1	-2	-1	2	2	1	1	1	-1	1	2	1	1	-1	2	-1	1	2	-1	-1	-1	-3	-5	6	6	-1
49	Female	-3	-2	-2	2	-3	-3	3	1	-2	-3	-2	-1	3	1	2	-2	-1	2	1	3	3	3	3	3	3	1	3	2	2	3	-11	-4	5	16	14
52	Male	-2	-1	-2	-3	-2	-3	2	2	-1	1	1	3	3	1	3	3	0	2	3	3	2	2	-1	2	3	2	3	1	-1	3	-13	8	12	11	11
55	Female	-3	-3	-2	-3	-3	-3	3	2	-2	2	-2	2	1	-2	3	2	1	3	3	3	3	3	-1	3	3	2	3	2	2	3	-17	5	8	14	15
63	Female	1	2	-3	0	-1	-1	2	-2	-2	0	-1	2	3	3	3	1	3	0	2	3	3	0	2	3	3	-3	3	0	0	3	-2	-1	13	13	6
60	Male	2	-2	-1	-1	-1	1	2	1	1	1	-2	-1	2	1	2	1	-2	1	2	2	1	2	2	1	3	3	3	2	1	3	-2	2	5	10	15
40	Female	1	-1	-1	0	-1	0	1	0	1	-1	-3	1	1	2	2	0	0	1	-1	3	2	1	1	1	1	3	2	1	1	1	-2	-1	6	7	9
51	Male	-2	-1	-2	1	-1	-1	2	-1	-1	-1	-2	1	-1	1	1	1	-1	1	1	2	1	1	2	1	1	2	2	1	1	1	-6	-2	2	8	8
48	Male	-2	-2	-1	-1	-2	-1	1	-1	1	-1	1	-1	2	1	3	1	3	2	3	3	2	2	2	2	1	2	2	3	2	1	-9	0	12	14	11
51	Female	-1	1	-3	-1	-3	-2	0	-1	-2	2	-3	-1	-2	1	-1	2	-2	1	-2	2	2	2	2	0	2	2	2	1	3	2	-9	-5	-1	6	12
62	Female	-2	-2	-1	-1	-2	-2	2	-1	2	2	2	-2	2	-1	2	2	2	2	1	-2	2	-2	-2	1	-2	1	1	-1	-1	-2	-10	5	9	-2	-4
60	Female	3	1	3	2	2	3	3	1	-3	0	1	0	3	0	3	3	0	0	2	3	0	3	3	-2	-3	-1	3	1	-1	-3	14	2	9	9	-4
62	Female	-2	-1	-2	-1	-2	-2	1	-1	-1	2	-2	-1	1	1	1	2	-1	1	1	3	2	2	1	2	2	2	2	0	2	2	-10	-2	5	11	10
57	Female	-2	-3	-3	-2	-3	-3	1	-2	1	2	-2	2	3	-3	3	2	-1	2	2	3	2	3	2	2	3	3	3	1	3	3	-16	2	6	14	16
61	Female	3	2	2	1	1	2	-1	-1	1	-2	-2	-1	1	1	-1	-1	1	-1	-1	2	1	1	1	2	-1	2	1	1	-2	-1	11	-6	0	6	0
48	Female	-2	-2	-2	1	1	1	1	-1	1	-1	-2	-1	1	-1	3	1	-2	1	1	2	1	-1	2	1	1	3	2	1	1	1	-3	-3	3	6	9
77	Male	-1	1	-1	-2	-2	-2	2	1	-2	1	1	1	1	2	-1	1	1	0	1	-2	2	2	-2	2	-1	1	1	1	1	-1	-7	4	4	3	2
43	Female	-2	-2	-2	-1	-3	-2	1	1	1	-1	-3	-1	1	-2	2	-1	2	-1	-2	3	-2	-2	1	-2	2	2	2	1	2	2	-12	-2	1	-4	11
59	Female	-1	-1	-1	-2	1	-2	1	1	2	-2	-2	0	0	3	3	-1	2	2	1	1	2	1	-1	3	0	1	1	1	-3	0	-6	0	9	7	0
30	Female	-2	1	-3	-1	-2	-2	3	2	2	1	2	3	1	1	2	1	0	3	1	2	2	-1	-2	1	1	-1	3	3	2	1	-9	13	8	3	9
54	Male	1	1	-1	1	-2	-1	2	-1	1	-2	-2	1	2	-1	2	-3	-1	3	1	3	3	3	-1	3	1	-1	3	-1	-1	1	-1	-1	2	12	2
66	Male	-3	-2	-2	0	0	-1	0	-2	-2	0	0	0	0	-3	-2	1	1	0	-1	1	0	1	3	1	1	1	2	1	1	1	-8	-4	-3	5	7
34	Female	-2	-1	-1	2	1	-2	1	-1	-1	1	2	1	2	3	3	2	3	3	3	3	1	2	2	2	2	1	2	1	2	2	-3	3	16	13	10
36	Male	-1	-1	0	2	-1	1	-2	-3	-2	-2	-1	-1	-1	-3	-3	-1	0	-1	-2	-1	1	-1	2	1	-1	-3	1	-1	-1	-1	0	-11	-9	0	-6
45	Female	-3	1	-2	1	-2	-3	3	2	-2	1	-2	-2	-1	2	1	2	2	-1	2	3	-1	3	2	3	-2	2	2	-1	-1	-2	-8	0	5	12	-2
49	Female	-3	-1	-2	-1	-2	-3	3	2	1	2	2	2	2	1	2	2	2	1	2	2	2	3	-2	1	2	1	1	1	-1	2	-12	12	10	8	6
64	Male	-1	-2	-2	-2	-2	-1	2	2	-1	2	-2	-2	1	2	-2	1	1	-1	3	2	2	-1	1	2	-1	3	3	2	-1	-1	-10	1	2	9	5
65	Female	-2	-2	-2	-2	0	-1	2	1	1	-1	-2	0	1	2	2	1	-1	2	1	3	3	3	0	3	3	2	3	3	2	3	-9	1	7	13	16
61	Male	-3	-1	-2	-1	-1	-2	2	-1	1	2	1	0	-1	-2	1	0	1	2	-1	2	1	2	0	-1	1	2	2	1	1	1	-10	5	1	3	8
27	Female	1	0	-1	2	0	-1	2	-1	-1	2	-2	2	1	0	3	-1	1	3	2	3	3	2	2	2	2	3	2	1	1	2	1	2	7	14	11
30	Male	-2	-2	-2	-1	-2	-1	-2	2	-2	1	1	1	1	-2	2	1	-2	2	-1	-1	2	2	2	-1	2	2	2	1	1	2	-10	1	2	3	10
51	Male	-2	-1	-3	1	-2	-2	1	-1	-3	-1	-3	-2	1	2	2	-3	-1	-3	-3	-3	2	-1	3	2	-1	3	3	1	2	-1	-9	-9	-2	0	7
66	Male	-2	-1	-2	-1	-1	-2	2	1	2	2	-1	2	2	3	2	1	2	1	1	3	2	1	-1	2	1	2	3	3	2	1	-9	8	11	8	12
71	Male	-2	-2	-2	1	-2	-1	1	-2	-1	1	-2	-1	0	1	1	-1	-2	-1	2	2	0	2	1	1	2	2	2	0	1	2	-8	-4	-2	8	9
34	Male	1	-1	1	1	-2	-2	-1	1	-2	1	1	-1	1	-1	2	2	1	2	-1	-1	2	2	2	1	1	-1	2	1	1	1	-2	-1	7	5	5
65	Female	1	2	1	-1	-1	2	2	2	-2	-1	-3	-1	3	3	3	1	-1	0	3	3	-1	2	2	1	1	2	2	2	1	1	4	-3	9	10	9
41	Female	-1	-1	-2	1	-2	-2	1	-1	1	1	-1	-1	-1	1	2	1	2	-1	2	2	1	3	1	-1	3	2	2	2	1	3	-7	0	4	8	13
52	Female	-1	1	1	-1	1	2	2	1	-1	1	1	1	3	0	1	1	1	1	2	2	1	-1	1	2	-1	1	1	-1	-1	-1	3	5	7	7	-2
34	Male	2	1	1	2	-1	1	-2	-2	-2	1	0	-2	1	-2	1	0	-1	0	1	1	0	-2	1	0	1	-2	0	-1	-1	1	6	-7	-1	1	-2
52	Male	-2	-1	2	2	-1	0	2	-3	-2	-3	-2	-3	0	-3	0	-3	0	-3	-2	1	-2	-1	3	3	1	2	3	-2	-2	1	0	-11	-9	2	3
53	Male	-3	0	-1	-1	1	-3	3	-3	-1	-1	3	0	1	2	2	3	3	-3	-2	1	-3	1	1	3	1	3	3	3	1	1	-7	1	8	1	12
28	Female	-1	-2	-1	-1	-1	-2	2	-2	-1	3	-3	-1	-3	0	-1	0	-3	-1	2	3	2	2	2	3	1	3	3	2	2	1	-8	-2	-8	14	12
57	Male	-2	0	-2	1	-2	-2	1	0	1	2	-2	-1	1	-1	0	1	1	0	2	-2	1	-1	1	0	1	0	2	0	2	1	-7	1	2	1	6
64	Female	-2	-1	-2	-2	3	-2	3	3	2	2	-2	1	2	2	2	2	-1	-1	2	1	1	3	1	2	-2	-2	2	0	2	-2	-6	9	6	10	-2
51	Male	-2	-2	-2	-2	2	-2	1	-1	-1	-1	1	-1	2	-2	1	0	-3	2	2	-1	-1	2	2	0	2	-1	2	2	2	2	-8	-2	0	4	9
45	Male	2	-3	-2	-2	-2	-1	3	3	-2	3	-2	1	2	1	1	1	2	1	3	1	3	1	-2	1	1	2	2	3	2	1	-8	6	8	7	11
25	Male	-2	-3	-2	0	-2	-1	1	1	0	0	-1	0	2	2	-1	1	1	1	1	2	-1	2	1	0	2	1	2	1	-1	2	-10	1	6	5	7
65	Female	1	-1	-2	-1	-1	2	3	1	1	-1	-3	-2	-1	2	-3	-1	2	0	2	3	3	3	-2	3	-1	1	3	1	-1	-1	-2	-1	-1	12	2
37	Male	-3	-3	-2	-2	-2	-2	2	3	-2	2	2	-1	2	3	2	3	2	1	3	3	2	3	-1	2	2	1	2	2	2	2	-14	6	13	12	11
65	Female	-2	2	-2	2	1	-2	-1	-3	2	-1	-2	-2	-2	1	2	1	-3	2	2	3	2	2	1	2	2	-2	2	1	-2	2	-1	-7	1	12	3
32	Male	-1	-2	-2	-3	-1	-3	2	2	1	2	3	2	3	1	2	3	2	3	2	3	2	-2	-1	2	1	0	2	1	0	1	-12	12	14	6	5
64	Male	-1	-1	-1	-1	1	-1	1	-1	0	0	-1	-1	1	2	1	1	-1	-1	1	1	1	1	2	1	1	1	2	1	1	1	-4	-2	3	7	7
32	Female	1	3	2	2	3	-1	1	2	2	1	0	1	2	1	3	2	2	-1	-1	3	2	-3	-1	3	-1	-2	2	1	-1	-1	10	7	9	3	-2
67	Female	-1	0	-1	0	1	-1	1	1	-1	1	1	-1	2	2	1	1	1	1	1	2	1	1	1	1	1	0	2	0	1	1	-2	2	8	7	5
45	Female	-3	-2	-2	-2	1	1	3	2	1	1	1	3	3	0	3	2	0	0	3	3	2	-1	-3	3	-2	1	3	1	-2	-2	-7	11	8	7	-1
49	Female	1	2	1	1	-2	-1	2	1	2	1	-1	2	2	2	3	2	1	1	-1	3	2	2	-1	2	2	-2	1	2	2	2	2	7	11	7	7
43	Female	-1	-1	-2	1	-2	-1	1	-1	-1	1	-1	-1	1	0	1	-1	2	1	1	3	2	3	2	3	3	1	2	1	2	3	-6	-2	4	14	12
36	Male	-2	-1	-2	-1	3	-2	2	2	2	-1	2	2	3	2	3	3	2	3	2	1	1	1	-2	-1	1	-1	2	1	1	1	-5	9	16	2	5
41	Male	-2	-2	-1	-1	-3	-2	-1	-2	-1	-1	-3	1	-1	-1	2	1	-1	-1	-1	3	1	2	2	2	3	2	3	1	-1	3	-11	-7	-1	9	11
47	Male	-2	-2	-2	-2	1	-1	2	-1	-1	1	-2	2	1	-1	1	-2	0	2	0	2	2	2	1	2	-1	-2	2	-1	-1	-1	-8	1	1	9	-4
51	Female	-3	-1	-1	1	1	-1	1	-1	1	1	-2	2	1	1	1	0	-2	-3	1	2	2	-1	-1	3	2	2	2	-1	-1	2	-4	2	-2	6	6
48	Male	-3	-3	0	1	-1	-1	2	-1	-1	-2	-1	-2	1	1	0	1	1	-2	1	3	0	-1	-1	2	2	1	3	1	-1	2	-7	-5	2	4	8
31	Male	-1	-2	-2	-3	-2	-1	-1	-1	-2	0	-2	1	1	0	-2	1	-2	0	1	-1	-1	-1	1	-1	1	2	2	2	-1	1	-11	-5	-2	-2	7
52	Male	-2	-1	-1	2	1	1	-2	-3	-2	-1	-1	-2	2	1	-2	-1	-1	-1	-1	-1	-1	1	1	-1	1	1	1	1	-1	1	0	-11	-2	-2	4
52	Male	1	-1	0	1	0	1	1	1	0	-1	-1	1	0	1	0	0	-1	0	1	0	0	0	0	1	1	1	1	1	1	1	2	1	0	2	6
71	Female	1	1	-2	-2	1	-2	3	3	-3	2	0	3	1	3	3	3	2	2	2	3	2	0	-2	1	-2	3	3	2	2	-2	-3	8	14	6	6
44	Male	-2	-2	-1	-2	1	1	2	0	2	-1	-1	3	2	1	3	1	1	3	1	2	3	3	-1	2	-2	-1	1	-1	-1	-2	-5	5	11	10	-6
25	Male	0	1	0	0	1	-1	2	0	-2	0	1	0	3	3	3	0	-1	-1	0	0	2	-1	2	1	1	-1	2	2	0	1	1	1	7	4	5
39	Male	-1	-1	-1	-2	-2	-2	3	2	1	-1	2	1	1	1	2	2	0	2	2	2	3	2	0	2	3	-2	3	3	2	3	-9	8	8	11	12
41	Male	1	1	-1	2	-1	0	-1	-3	0	-2	0	-1	0	3	0	1	-1	-2	-1	1	0	-2	3	1	0	1	2	0	0	0	2	-7	1	2	3
26	Male	3	2	-1	2	1	-1	-3	-3	-3	-1	3	-3	3	3	-2	2	3	-1	-3	3	1	-2	3	1	-2	-3	3	3	-2	-2	6	-10	8	3	-3
47	Male	-3	-2	2	-2	-3	-3	2	2	0	2	0	-2	1	0	-1	2	2	0	2	3	0	3	-1	-2	3	2	2	2	3	3	-11	4	4	5	15
48	Female	-2	-1	-1	3	1	-1	2	-3	1	-1	-3	-1	-2	-3	1	-3	-1	-1	-1	-1	1	3	3	3	2	-1	2	2	1	2	-1	-5	-9	8	8
56	Male	2	1	3	3	1	1	-1	-1	-2	-2	1	-1	2	1	3	-1	2	0	0	2	0	2	2	0	2	1	2	-1	-2	2	11	-6	7	6	4
74	Male	1	-1	-1	1	-2	1	-1	-2	-3	-2	-1	-1	-2	-2	-2	-2	-1	-1	2	-1	-2	2	3	-1	-1	2	2	1	-1	-1	-1	-10	-10	3	2
54	Male	-2	-1	-2	-1	-1	-1	-1	-1	-1	-1	-2	0	-1	-1	1	1	-2	1	1	1	1	2	1	1	1	-1	1	1	1	1	-8	-6	-1	7	4
40	Female	-2	-2	2	1	-1	2	-2	-3	-2	-3	-3	-2	-2	1	-2	1	2	1	-2	2	1	0	3	3	1	2	3	2	-2	1	0	-15	1	7	7
71	Male	-2	0	0	1	-1	-1	0	0	-1	-2	0	1	0	0	0	0	0	2	-1	-2	1	0	-1	2	0	-2	0	0	2	0	-3	-2	2	-1	0
50	Male	-3	0	-2	-2	0	-2	3	2	2	0	0	3	3	-2	2	1	0	2	2	3	2	3	-1	3	-1	2	1	0	2	-1	-9	10	6	12	3
48	Male	-2	1	-2	-1	1	-2	1	-2	3	1	-2	3	-2	-3	3	-1	-1	-1	-2	-1	-1	3	-2	1	-1	-3	-1	-3	1	-1	-5	4	-5	-2	-8
53	Male	1	0	-1	0	1	-1	2	1	0	1	-1	0	-1	-1	0	1	-1	0	1	1	0	-1	1	1	-1	-1	1	1	0	-1	0	3	-2	3	-1
47	Male	3	1	1	1	1	-2	2	-1	1	3	-2	1	-1	-1	-1	-1	-3	0	2	3	0	-1	2	-1	-1	3	2	3	3	-1	5	4	-7	5	9
55	Male	-1	1	-1	2	-1	1	1	-2	-2	-2	-2	-2	-1	-2	-1	-2	-1	-2	1	2	-1	1	2	2	1	-1	3	1	-1	1	1	-9	-9	7	4
37	Male	-3	-2	-2	-2	2	-3	3	2	2	-2	2	2	3	2	2	3	3	3	2	2	2	2	-2	3	2	-2	2	-3	-2	2	-10	9	16	9	-1
65	Male	-3	-1	-3	2	1	-3	-1	-1	-2	2	1	1	2	1	1	2	2	-1	1	-2	0	-1	2	1	1	3	1	1	2	1	-7	0	7	1	9
31	Male	1	-2	1	1	-2	1	1	1	-1	-1	-3	1	1	-1	2	-2	3	1	2	3	2	-1	1	3	2	-1	2	-1	-1	2	0	-2	4	10	3
65	Female	3	-3	-2	-2	1	0	1	2	-2	2	-2	-2	1	2	3	2	-2	-2	2	3	-2	0	2	2	-1	3	3	3	-1	-1	-3	-1	4	7	6
47	Male	-2	-1	-1	1	-1	-1	2	-1	1	1	-1	1	1	1	1	-1	-1	-1	2	1	0	1	1	-1	-1	2	2	1	1	-1	-5	3	0	4	4
55	Female	-1	-1	-1	1	-1	0	0	-2	-1	-1	-1	0	0	-1	0	-1	0	0	1	3	1	2	1	2	2	1	2	0	1	2	-3	-5	-2	10	8
67	Female	-2	-2	-2	-2	-2	-2	2	1	2	2	1	1	-2	-2	1	2	-2	2	2	2	2	2	-2	2	2	1	2	2	1	2	-12	9	-1	8	10
45	Male	1	-2	-1	-1	-2	-1	2	2	-2	-2	-3	-1	1	1	2	-1	0	-2	2	2	1	3	2	1	2	-1	2	1	1	2	-6	-4	1	11	7
24	Male	-2	-1	-2	-2	-2	-1	2	0	2	-1	-2	3	2	0	2	-2	3	-3	0	2	2	-1	-2	-2	2	3	3	2	-2	2	-10	4	2	-1	10
44	Female	-2	-2	-2	-2	-2	-2	2	1	2	1	1	-1	1	1	-3	2	1	-1	2	2	2	3	-1	2	2	2	2	2	2	2	-12	6	1	10	12
53	Male	-3	-2	-3	-2	-2	-3	3	3	2	2	-2	-1	1	-1	2	2	-1	-1	2	3	0	2	2	2	0	2	3	2	1	0	-15	7	2	11	8
63	Male	-1	1	2	1	-1	-1	2	-2	1	-1	1	2	2	-1	2	-2	2	1	-2	1	1	1	-2	-1	1	2	-1	-1	1	1	1	3	4	-2	3
75	Male	1	-2	-2	-3	1	-2	2	1	3	1	1	1	3	3	2	1	2	3	2	3	0	2	-2	3	1	1	-2	2	-1	1	-7	9	14	8	2
59	Male	-1	0	-2	1	-1	-1	-2	-3	1	-1	-1	-1	0	-2	1	0	-1	-2	0	0	-1	1	2	1	1	2	2	1	0	1	-4	-7	-4	3	7
70	Male	-3	-3	-2	-2	-2	-2	1	1	2	2	-1	-2	1	1	2	1	1	1	2	2	2	2	-2	2	2	3	2	2	2	2	-14	3	7	8	13
62	Male	-1	1	1	1	1	0	-2	-1	-1	-1	-1	-1	1	-1	-1	-1	-1	-1	1	-1	-1	-1	-1	0	1	1	1	1	-1	1	3	-7	-4	-3	4
46	Male	-3	0	-3	0	0	-3	1	-1	3	0	0	0	3	-1	0	0	1	0	0	3	3	3	0	3	3	3	3	0	3	3	-9	3	3	12	15
36	Male	-2	-3	-3	0	-1	-2	1	0	-1	-2	-2	1	-1	-1	0	0	3	0	0	2	2	3	2	0	1	-2	2	-3	-1	1	-11	-3	1	9	-2
73	Male	-2	1	-2	0	0	-2	2	-1	2	2	-3	-3	2	-2	-2	-1	-2	-2	1	3	-1	-1	2	1	-1	0	2	2	0	-1	-5	-1	-7	5	2
48	Female	-3	-2	-2	-1	-2	-2	2	1	0	1	0	0	0	0	0	0	-2	2	2	2	2	2	0	1	2	1	2	1	2	2	-12	4	0	9	10
67	Female	-1	0	-1	1	-1	1	1	-1	0	-1	-1	1	-1	1	1	-1	-1	-1	-3	1	-1	-1	1	1	-1	1	1	1	-1	-1	-1	-1	-2	-2	0
54	Male	-2	0	-1	2	-2	0	-2	-2	-1	-1	-1	-1	-1	1	2	-2	0	-2	-1	3	2	2	2	0	0	2	2	1	2	0	-3	-8	-2	8	7
64	Female	2	2	-1	2	2	2	-1	2	2	1	2	2	3	0	2	3	2	-3	-1	2	2	-1	-2	-2	-2	-2	2	-2	-2	-2	9	8	7	-2	-8
66	Male	-2	-1	-1	-1	-2	-2	2	-1	-2	3	1	1	1	-1	2	1	0	1	1	1	2	1	-1	3	1	3	3	2	3	1	-9	4	4	7	13
66	Male	-2	-2	-2	0	-1	-2	0	0	1	0	0	0	1	-1	1	3	-2	0	-2	2	0	0	0	1	2	2	3	0	1	2	-9	1	2	1	10
45	Male	2	-2	-1	-1	1	-2	-1	-2	2	-1	1	-3	-1	3	1	-2	2	1	2	2	1	3	2	2	3	2	2	2	-1	3	-3	-4	4	12	11
76	Female	-2	-1	-2	1	-1	-2	2	-1	2	2	0	3	2	3	3	1	2	3	2	3	2	3	1	3	2	1	2	-1	1	2	-7	8	14	14	7
54	Female	-3	1	-2	-1	1	-2	3	3	2	2	1	3	3	2	3	2	2	2	1	3	3	-1	-2	3	1	-1	1	1	1	1	-6	14	14	7	4
32	Female	-2	-1	2	-1	-1	-1	2	1	1	2	2	2	0	-1	1	3	-1	2	1	2	2	2	-2	1	2	3	2	1	2	2	-4	10	4	6	12
66	Male	-2	0	-2	-1	-1	-2	-1	-1	1	1	-3	-1	1	-2	-1	-1	-1	-2	-1	1	-1	-1	-1	-1	1	2	2	1	1	1	-8	-4	-6	-4	8
34	Female	-2	1	-3	-2	-1	-2	3	2	3	2	1	3	1	1	3	2	1	3	3	3	2	1	-3	2	-2	-1	2	2	2	-2	-9	14	11	8	1
50	Male	-3	-1	2	-2	-3	-3	-2	2	3	3	-2	2	1	2	1	3	2	3	-3	3	-1	2	-3	2	2	-2	3	3	3	2	-10	6	12	0	11
27	Female	0	0	-1	2	-2	1	2	1	-3	0	2	0	2	2	3	1	0	3	-2	0	3	2	2	0	0	-3	0	-2	-2	0	0	2	11	5	-7
61	Male	-1	-1	0	-1	1	-1	1	1	-2	-1	-1	-1	1	-2	-1	1	-2	1	1	2	2	2	1	1	0	1	0	-1	-1	0	-3	-3	-2	9	-1
39	Female	-3	-1	-1	-3	-2	-2	2	1	1	-1	-2	1	2	-1	3	1	0	1	-1	3	1	1	-1	2	1	-1	2	1	-1	1	-12	2	6	5	3
36	Female	-3	-1	-2	-1	-1	-2	2	-1	-1	1	-1	2	1	1	3	-1	-1	1	3	3	2	3	1	3	2	1	3	1	2	2	-10	2	4	15	11
58	Female	-3	-3	-3	-2	-3	-3	2	2	2	2	1	1	1	1	-1	3	1	1	2	3	2	3	1	1	3	2	3	2	1	3	-17	10	6	12	14
62	Female	-3	-2	-2	0	-2	-1	2	-1	-1	0	-2	-1	0	-1	1	-1	-1	0	1	3	-1	3	0	2	2	2	1	0	0	2	-10	-3	-2	8	7
47	Female	1	-1	2	1	3	2	1	1	-1	-2	-2	-1	2	0	3	-1	-1	2	1	3	3	2	-1	1	-1	-1	3	-1	-2	-1	8	-4	5	9	-3
53	Male	-3	-2	-3	-2	2	-3	2	1	3	1	2	-1	2	-1	-2	2	2	1	2	3	2	3	-2	3	-1	1	3	2	2	-1	-11	8	4	11	6
24	Male	-2	-3	-2	-2	-2	-3	1	-1	-2	2	-1	1	2	3	0	1	3	2	1	-1	1	2	-1	2	2	1	1	2	2	2	-14	0	11	4	10
65	Female	-1	0	1	1	-1	-1	2	-1	-1	1	-2	-1	2	2	2	-1	2	0	2	3	1	1	2	2	2	3	2	2	2	2	-1	-2	7	11	13
62	Female	-3	-3	-3	-3	-2	-3	3	3	2	2	-3	3	-1	1	1	1	-3	2	2	3	-1	3	-1	1	3	2	3	2	2	3	-17	10	1	7	15
40	Female	-2	-2	-2	2	-2	1	3	3	-2	1	-2	2	1	2	3	-1	3	1	3	3	3	3	3	1	2	1	2	2	1	2	-5	5	9	16	10
29	Female	-1	-1	-1	1	-2	1	1	-1	1	2	-1	-1	2	2	3	3	-2	1	2	3	2	1	0	1	1	2	2	3	2	1	-3	1	9	9	11
57	Male	-1	1	1	1	-2	2	1	-2	-3	1	-2	-2	2	-1	-1	1	-2	-1	2	-1	2	1	2	2	2	2	2	-1	-2	2	2	-7	-2	8	5
50	Male	1	1	1	3	2	1	-1	-2	-2	-2	-1	0	0	1	-1	-2	0	-1	1	2	1	1	2	2	2	0	2	-2	-1	2	9	-8	-3	9	3
68	Female	-3	-2	-3	-3	1	-3	3	3	2	2	-2	2	1	3	2	3	2	3	1	1	-1	3	-2	3	2	-2	2	1	2	2	-13	10	14	5	7
48	Male	-3	1	-3	-2	-2	-2	2	-1	1	1	1	1	1	1	2	2	2	1	1	3	2	2	1	2	3	1	3	2	2	3	-11	5	9	11	14
35	Male	-1	-1	-1	1	-2	-1	-1	-2	-1	-1	-1	-2	-1	2	1	1	1	2	1	2	2	-2	2	1	2	2	2	-2	1	2	-5	-8	6	6	7
38	Female	-2	1	2	-1	-2	-1	2	1	1	-1	-2	1	-2	1	2	-1	0	1	-2	2	3	2	-1	0	1	2	1	-2	3	1	-3	2	1	4	6
34	Male	0	0	-1	0	-1	-2	0	-2	-2	-1	-1	-1	-1	0	1	1	-2	2	-1	2	0	0	1	2	1	1	1	0	-1	1	-4	-7	1	4	3
37	Female	-2	-2	-2	-1	-1	-1	1	-1	-1	-1	-3	3	2	1	1	-1	3	3	2	3	2	3	1	1	2	1	3	-1	1	2	-9	-2	9	12	8
49	Female	-2	-2	-3	-1	-1	-2	1	1	1	2	2	2	2	1	2	2	-1	2	1	2	1	2	-2	1	2	2	2	2	2	2	-11	9	8	5	12
70	Female	-1	-1	-1	-1	1	-1	1	1	1	1	-1	1	1	2	1	1	0	1	1	2	1	1	-1	2	1	1	1	1	2	1	-4	4	6	6	7
64	Male	-2	-2	-2	-2	-2	-2	0	-2	-1	-1	-2	-1	2	-3	-1	-1	1	-2	2	2	0	2	2	1	2	1	2	1	2	2	-12	-7	-4	9	10
53	Male	-2	-2	-2	2	-1	-2	1	-1	-1	0	0	1	1	1	2	1	0	1	0	2	2	3	1	2	2	0	2	0	2	2	-7	0	6	10	8
65	Female	-3	-1	-2	-1	-2	-1	2	1	1	2	-1	1	1	1	-2	1	0	1	2	3	1	3	-1	3	0	1	1	1	1	0	-10	6	2	11	4
40	Male	-2	-1	-1	1	-2	-2	1	-1	1	1	-1	1	1	1	1	-1	1	3	1	1	1	2	1	1	2	0	1	0	1	2	-7	2	6	7	6
25	Female	-3	-1	-2	-1	-1	-2	2	0	2	1	0	2	1	-2	3	1	-1	1	2	3	2	2	1	0	2	1	2	1	2	2	-10	7	3	10	10
73	Female	-1	-2	-2	-2	0	-2	1	-1	-2	1	-2	-2	2	1	1	1	-2	-2	2	-1	0	2	1	2	1	2	2	1	-2	1	-9	-5	1	6	5
67	Male	3	1	-2	-3	2	-3	3	2	3	1	-3	2	-3	-2	3	-1	-3	-1	-2	-3	1	2	2	3	2	1	3	3	0	2	-2	8	-7	3	11
66	Male	-2	-1	-1	0	1	-1	0	-1	-1	1	-2	-1	1	3	-1	1	2	1	2	3	1	2	1	2	-1	1	2	1	-1	-1	-4	-4	7	11	1
46	Male	-2	-2	-2	-1	-2	-2	2	-2	-1	-1	-3	-1	1	-1	-1	-1	2	-1	1	-1	1	3	2	1	3	2	3	1	1	3	-11	-6	-1	7	13
34	Male	2	-2	-2	-1	-2	-1	2	1	1	2	2	1	2	-1	2	2	-1	2	1	0	1	-1	-2	2	2	3	3	3	2	2	-6	9	6	1	15
66	Male	-1	-1	-2	-1	-1	-1	0	0	0	1	-1	-1	1	-2	-1	1	2	0	1	0	0	1	0	0	-1	-2	0	0	0	-1	-7	-1	1	2	-4
57	Male	-2	-3	-1	-3	-1	-2	3	3	3	2	2	3	1	-2	2	2	-2	2	2	2	2	3	-3	2	2	3	2	1	0	2	-12	16	3	8	10
72	Female	-3	-2	0	0	0	0	2	0	0	0	0	0	0	0	0	0	0	0	2	1	0	0	0	0	0	2	0	0	0	0	-5	2	0	3	2
68	Male	-2	-2	-2	-1	-1	1	2	-1	-1	2	-2	1	-2	2	2	1	-2	1	1	1	2	1	-1	2	2	-2	2	1	1	2	-7	1	2	6	6
79	Male	-1	-1	-2	-1	-2	-1	1	-1	1	-2	-2	-2	2	-3	-1	1	-2	-1	2	-1	-2	0	0	-1	2	-1	2	0	-1	2	-8	-5	-4	-2	4
48	Female	-1	-1	-2	1	-2	-2	-1	-2	-1	1	-3	0	1	1	1	2	2	1	0	2	2	2	2	2	2	2	3	2	2	2	-7	-6	8	10	13
28	Male	1	1	2	2	1	2	-2	1	-2	-1	-2	1	0	1	2	1	0	0	1	0	0	1	2	1	1	1	1	-1	-2	1	9	-5	4	5	1
37	Male	-3	-1	-3	-1	-2	-2	1	0	-1	1	1	1	-1	-1	2	1	1	-1	-2	1	1	1	1	-2	1	1	3	1	1	1	-12	3	1	0	8
38	Female	0	2	1	1	-1	1	0	-3	-1	-1	-2	0	-3	-1	1	-2	-1	-1	-1	0	0	0	2	-2	1	2	2	0	-1	1	4	-7	-7	-1	5
20	Male	1	-2	-1	-2	-1	1	-1	-1	-2	0	-2	-3	0	-2	-1	0	1	-2	1	2	2	2	-1	2	2	2	3	3	1	2	-4	-9	-4	8	13
59	Female	-3	-3	1	-2	-1	-2	2	1	2	2	2	-1	2	2	3	2	-1	-1	2	2	3	2	-1	2	3	2	2	2	2	3	-10	8	7	10	14
27	Female	-2	-2	-2	-1	-2	-2	1	2	-2	1	-2	2	3	1	2	1	2	-1	2	3	3	3	-1	2	1	3	3	2	3	1	-11	2	8	12	13
63	Male	-1	1	1	0	-1	-1	2	1	-1	1	1	-1	1	1	1	1	1	1	1	-1	-1	1	-1	1	-1	1	1	-1	-1	-1	-1	3	6	0	-2
66	Male	-3	-1	-3	3	1	-2	2	1	2	1	-3	-2	2	2	2	1	3	-1	1	3	-2	3	1	1	3	3	3	1	-2	3	-5	1	9	7	11
69	Male	2	2	-1	-1	1	-3	0	1	0	1	0	-3	-1	-1	3	2	0	-1	1	1	2	2	-2	0	-1	3	2	1	-1	-1	0	-1	2	4	3
68	Male	-1	-1	-2	-1	1	-1	1	1	-1	2	1	-1	2	3	2	2	1	1	1	-1	1	-1	1	2	-1	2	1	1	2	-1	-5	3	11	3	4
66	Female	0	1	-1	1	1	-1	1	1	1	1	-1	1	1	1	1	1	1	1	-1	1	1	1	1	1	1	2	1	1	1	1	1	4	6	4	7
38	Female	-1	1	0	2	1	-1	-1	-1	-1	-1	1	-1	3	1	2	1	1	0	2	1	-2	2	1	3	1	1	2	2	-1	1	2	-4	8	7	6
24	Male	2	0	2	3	1	3	-3	-1	-3	-3	1	-3	-2	-2	0	2	1	2	2	3	1	-1	3	0	-1	1	2	-1	-3	-1	11	-12	1	8	-3
70	Female	-3	-1	-2	0	-2	-3	1	-1	-1	-1	-2	1	0	0	3	0	-1	0	-1	2	2	3	2	0	1	-1	-3	0	1	1	-11	-3	2	8	-1
32	Male	-2	-1	-2	-1	1	-1	0	-2	-1	-1	0	2	2	-1	1	1	0	1	1	1	2	1	2	1	0	-1	1	0	0	0	-6	-2	4	8	0
64	Male	-2	-2	-2	-2	-1	-2	2	2	2	2	1	1	2	2	2	2	-1	-2	-1	2	2	-1	1	2	3	3	3	3	2	3	-11	10	5	5	17
52	Male	1	-1	0	0	-2	1	1	-2	-1	0	-1	0	1	-2	1	0	-1	0	1	1	1	1	1	0	0	0	1	0	1	0	-1	-3	-1	5	2
34	Female	1	-1	1	0	-2	1	-1	-3	-1	-2	2	1	2	1	2	2	2	3	2	3	-1	2	1	2	-2	-2	3	1	-1	-2	0	-4	12	9	-3
36	Female	0	0	-1	-2	-2	-2	2	2	2	1	2	2	2	1	3	1	0	0	0	1	2	1	-1	0	2	-1	1	0	2	2	-7	11	7	3	6
63	Male	-1	-1	-2	0	1	0	0	0	1	0	-2	0	1	1	-1	0	-1	0	1	2	-1	0	1	0	0	1	2	0	1	0	-3	-1	0	3	4
57	Female	0	-3	-1	0	1	0	0	2	-3	1	0	0	0	2	-2	2	0	-2	0	-1	0	1	1	2	0	2	0	1	1	0	-3	0	0	3	4
60	Male	-2	-1	-3	0	-1	-2	2	0	-1	0	-2	0	0	-2	0	-1	-2	-2	1	1	-2	1	2	0	1	2	2	0	2	1	-9	-1	-7	3	8
71	Male	-3	-1	-3	-3	1	-2	2	2	-2	2	1	1	1	1	1	1	0	1	-2	1	-1	1	2	1	-1	1	3	3	2	-1	-11	6	5	2	7
73	Female	-2	-3	-3	-3	1	-3	2	-1	1	-2	2	2	1	2	2	1	2	2	3	3	2	0	-1	3	2	-1	2	-1	1	2	-13	4	10	10	5
37	Female	-2	-3	-3	2	-3	-3	-1	-3	3	-1	-3	1	1	1	1	-3	0	3	-1	3	2	-3	-1	3	3	2	3	-2	2	3	-12	-4	3	3	11
31	Male	-3	-2	-2	1	-2	-1	-1	-1	-1	1	-2	-1	-1	-1	2	-2	0	1	2	3	2	1	1	3	3	3	3	1	2	3	-9	-5	-1	12	15
70	Female	-2	1	-2	-1	-1	-3	1	-2	3	2	-1	1	3	3	3	2	3	3	3	3	1	1	-3	3	2	1	3	0	1	2	-8	4	17	8	9
27	Female	2	1	3	0	1	2	2	1	-1	-1	1	2	0	2	2	1	1	3	0	1	3	3	2	1	1	-1	3	0	-3	1	9	4	9	10	1
41	Male	0	-1	0	1	0	0	-1	-1	-1	-1	0	0	0	-1	0	-1	1	-1	1	1	1	1	1	0	0	1	1	0	1	0	0	-4	-2	5	3
24	Female	-2	1	-2	1	1	-3	1	-1	1	-1	-1	2	1	-3	2	-1	1	-1	1	-1	2	-1	2	1	2	1	1	1	0	2	-4	1	-1	4	7
33	Male	-1	1	-1	0	1	-1	1	1	1	1	2	2	1	-2	2	-1	1	1	0	1	1	-1	0	-1	1	-2	1	-1	1	1	-1	8	2	0	1
57	Female	-2	0	-1	0	-2	1	2	1	-1	-1	-2	0	1	3	1	1	1	1	2	3	2	2	3	2	1	-2	1	0	-1	1	-4	-1	8	14	0
49	Male	-2	-1	-2	0	-3	-2	2	2	3	2	-1	2	2	2	3	2	3	0	1	3	0	3	2	2	3	2	2	2	3	3	-10	10	12	11	15
50	Female	-2	0	-2	-1	1	-2	2	2	2	2	2	2	2	0	-1	1	2	2	1	0	2	2	-2	2	-1	0	0	1	2	-1	-6	12	6	5	1
28	Female	3	1	2	-2	0	3	2	0	-1	2	0	1	3	1	2	2	0	1	-1	1	2	1	-2	1	-1	-1	2	0	-1	-1	7	4	9	2	-2
48	Male	2	-1	2	2	2	2	3	2	1	3	1	1	3	3	2	2	1	-2	1	3	3	-2	-2	3	2	1	3	2	-2	2	9	11	9	6	8
45	Male	2	1	2	2	2	1	-1	-2	-2	-1	-2	-2	1	1	-1	1	1	-3	-1	1	-1	1	3	2	-1	1	3	0	-2	-1	10	-10	0	5	0
25	Male	-1	-3	2	-1	-2	-1	0	1	-1	0	-2	3	0	-3	-1	-2	-3	0	1	3	1	3	1	-1	3	2	2	2	1	3	-6	1	-9	8	13
37	Male	-2	0	1	2	0	1	1	-1	-1	-1	-1	-2	-1	3	2	1	2	0	-2	1	2	2	-1	-2	-1	-1	2	-1	2	-1	2	-5	7	0	0
30	Male	1	-2	1	1	1	1	2	2	-1	0	0	1	2	1	2	1	1	2	1	1	2	1	1	1	1	-1	0	-1	-1	1	3	4	9	7	-1
77	Female	-1	-1	-2	-1	-2	-1	1	1	-1	1	-1	-1	1	1	-1	1	-1	-1	1	-2	-2	2	1	1	2	1	1	2	-1	2	-8	0	0	1	7
58	Male	-2	-2	-2	1	-2	-2	1	-1	1	1	-1	2	2	-1	2	1	0	-2	-1	3	2	3	-1	1	1	2	3	1	2	1	-9	3	2	7	10
51	Male	1	-2	1	2	1	-1	-2	-3	-1	-3	-1	-2	1	2	-2	2	3	2	-1	2	-1	2	3	2	2	2	2	-2	-1	2	2	-12	8	7	5
63	Male	-2	0	-1	-1	1	-3	2	1	2	1	-1	-1	2	1	2	2	-1	-1	1	0	-1	-1	1	1	-1	-1	1	1	-1	-1	-6	4	5	1	-2
58	Female	-1	0	-2	-1	-2	-2	-1	-1	1	1	-1	1	1	2	-1	-1	2	2	-1	2	0	2	1	1	2	2	3	2	2	2	-8	0	5	5	13
59	Female	-1	-2	-2	1	-3	-2	2	1	-1	-1	-3	1	-1	2	-1	-1	-1	1	2	3	3	3	0	1	2	2	3	1	1	2	-9	-1	-1	12	11
38	Male	-3	-2	-2	1	-1	-2	-2	-3	-1	1	-2	-2	-1	-2	-1	-1	-1	-1	-1	-1	3	-1	3	1	1	1	2	2	-1	1	-9	-9	-7	4	6
51	Male	-1	-1	-1	1	-1	-2	2	2	2	2	2	-1	2	1	0	2	2	0	2	3	2	0	-2	3	0	1	-2	2	2	0	-5	9	7	8	3
66	Female	-2	-1	-2	1	1	-1	3	2	2	1	1	2	3	2	2	2	0	-2	2	-3	2	0	1	2	-1	2	3	3	2	-1	-4	11	7	4	8
65	Female	0	0	1	1	-1	1	0	-1	-2	-1	-2	-1	1	-1	0	-1	-1	0	-1	0	0	0	1	2	1	-1	0	-1	-1	1	2	-7	-2	2	-1
50	Female	-1	0	-2	-2	-2	-2	2	2	2	1	-1	2	2	2	-1	1	2	2	1	3	1	-1	-2	2	1	-1	1	1	-1	1	-9	8	8	4	2
54	Male	-2	-1	-2	1	-2	-1	1	-1	1	1	-2	-1	-1	1	1	1	-2	1	1	1	-1	2	1	1	2	2	2	-1	1	2	-7	-1	1	5	8
70	Male	-3	-1	-2	0	1	-3	1	0	-2	-1	2	-1	1	0	-1	-1	2	2	2	3	2	2	2	1	2	1	2	1	1	2	-8	-1	3	12	9
57	Male	-3	-2	-3	-2	-3	-3	2	2	2	-2	-2	3	2	2	2	2	3	3	-1	3	3	3	-3	0	3	1	3	3	3	3	-16	5	14	5	16
30	Female	-2	-1	-1	-1	-2	-2	1	0	0	1	0	1	1	3	2	0	3	1	1	2	2	2	1	2	0	2	2	3	0	0	-9	3	10	10	7
35	Male	-2	2	-1	0	-2	-1	0	0	1	0	1	-1	1	-3	-1	0	0	-1	1	3	2	1	0	0	1	1	1	1	0	1	-4	1	-4	7	5
68	Female	-2	-3	-1	-2	-2	-3	2	2	2	3	-2	2	1	2	-2	2	-1	1	1	3	2	2	-1	1	-1	2	3	1	1	-1	-13	9	3	8	5
56	Female	-3	-3	-3	-1	-3	-3	3	3	3	2	-2	3	3	3	3	2	2	3	3	3	2	3	1	3	3	2	3	3	3	3	-16	12	16	15	17
55	Male	-1	1	-3	1	1	-2	-1	-2	-3	1	-3	-1	2	-2	1	-1	-1	-2	-1	-1	-1	-1	2	-3	-1	-3	2	1	-1	-1	-3	-9	-3	-5	-3
71	Female	-3	-2	-2	-2	-1	-3	3	2	2	2	2	2	2	3	3	3	3	2	2	3	3	3	2	2	3	2	3	2	2	3	-13	13	16	15	15
67	Male	-3	-1	-3	-1	-2	-2	0	-1	1	-1	-1	1	1	-1	2	1	-1	1	-1	2	-2	1	1	-1	2	1	2	2	1	2	-12	-1	3	0	10
45	Male	0	3	0	1	0	-2	1	-1	3	0	-2	2	2	-1	1	1	2	-2	-1	2	3	-2	1	1	1	-1	2	-2	-1	1	2	3	3	4	0
33	Male	1	2	1	1	-1	1	-1	-2	2	-1	1	1	2	2	2	1	2	2	1	-1	1	-1	1	2	1	-1	-1	1	-2	1	5	0	11	3	-1
66	Male	-2	1	-1	1	2	1	-1	0	0	1	-2	-1	1	-2	-1	1	1	0	0	2	0	-1	2	-1	2	2	-2	-1	2	2	2	-3	0	2	5
73	Male	-1	0	-1	-1	1	-2	1	2	2	1	-2	0	2	2	0	1	3	-1	2	3	1	2	-1	2	1	1	3	-1	1	1	-4	4	7	9	6
58	Male	-3	-2	-2	-2	-1	-1	2	2	1	1	1	3	2	2	2	3	2	3	2	3	2	3	1	2	2	2	2	1	1	2	-11	10	14	13	10
67	Female	2	-1	0	2	-2	-1	1	-1	-1	1	-3	0	-1	3	2	2	0	3	1	3	3	3	1	3	2	1	3	1	2	2	0	-3	9	14	11
55	Male	1	-1	1	-1	-2	-2	-1	-1	1	1	1	-1	1	-1	1	1	1	1	2	2	1	1	1	1	2	1	2	1	-1	2	-4	0	4	8	7
57	Male	-2	-1	-1	-1	-2	-1	2	2	1	1	-1	0	1	0	0	2	0	1	1	-1	-1	2	-1	0	-1	0	1	-1	1	-1	-8	5	4	0	-1
54	Female	-1	-2	-2	-1	-1	-2	2	1	1	1	0	3	3	3	2	2	2	3	1	2	2	3	1	3	-1	2	2	0	2	-1	-9	8	15	12	4
53	Female	-2	-1	-1	-1	-1	-2	2	1	1	0	-1	2	-1	1	2	1	1	1	1	3	2	2	0	1	2	1	2	1	1	2	-8	5	5	9	9
23	Male	1	-1	3	1	-2	-2	-1	0	0	-1	2	0	2	0	-2	2	1	1	0	2	1	1	0	0	2	0	0	1	-1	2	0	0	4	4	4
37	Female	1	1	1	1	1	1	1	0	0	-1	-1	1	1	-1	1	-1	1	1	1	2	2	1	1	1	1	1	2	1	1	1	6	0	2	8	7
49	Female	3	-3	-3	-3	3	3	3	3	-3	3	-3	-3	3	3	1	3	-3	-3	3	1	-3	-3	3	3	-3	3	3	3	-3	-3	0	0	4	4	0
75	Male	-2	-2	-2	-1	-2	-2	-1	-1	-1	1	-1	-2	1	-2	1	1	-2	1	1	2	1	2	2	2	-1	2	2	1	2	-1	-11	-5	0	10	5
72	Female	1	0	-2	-1	-1	-1	1	-1	1	1	0	1	-1	2	2	1	1	0	1	2	0	1	0	1	1	2	2	1	1	1	-4	3	5	5	8
76	Female	1	-1	-2	3	-2	-1	-1	-3	-1	1	-2	-1	-1	-2	3	-2	-2	1	1	3	2	3	2	2	2	1	2	-2	2	2	-2	-7	-3	13	7
42	Female	2	3	0	2	3	0	-2	-3	-2	-1	1	3	3	2	2	-3	3	2	-2	-1	2	-2	1	2	-2	2	-1	-3	0	-2	10	-4	9	0	-6
38	Female	-1	-1	-2	-1	1	-2	2	2	1	1	-3	2	2	2	3	2	3	1	1	2	2	1	-1	2	2	2	2	2	1	2	-6	5	13	7	11
54	Male	-1	-2	-2	-1	1	-2	2	-1	-1	-1	-1	-1	-1	-2	1	-1	1	0	2	2	1	1	1	2	2	1	3	1	1	2	-7	-3	-2	9	10
43	Female	-1	-2	1	1	-2	1	2	2	1	1	1	1	1	3	3	1	3	1	2	3	3	3	2	3	3	3	3	3	3	3	-2	8	12	16	18
71	Male	-1	0	-3	3	1	0	1	2	2	0	1	3	2	2	-2	2	-2	3	1	0	2	2	-1	2	2	2	1	0	1	2	0	9	5	6	8
69	Female	-2	1	-2	-2	-1	-2	2	1	2	-1	-1	2	2	2	1	-1	-1	1	1	2	3	-1	-1	-3	1	1	2	0	1	1	-8	5	4	1	6
70	Female	-2	-1	-1	1	1	-1	1	-1	1	1	-2	-1	2	-1	1	2	-1	-1	1	2	1	2	1	1	1	3	1	1	1	1	-3	-1	2	8	8
66	Female	-3	-2	-2	1	-2	-2	-1	-2	-1	-1	-2	-1	1	2	-1	-1	2	-2	1	2	-2	2	2	1	2	2	2	2	2	2	-10	-8	1	6	12
32	Female	-2	-1	-2	2	-2	-2	2	-1	-1	1	0	0	0	2	1	3	1	0	2	2	2	2	1	3	2	1	3	1	1	2	-7	1	7	12	10
68	Female	-1	0	-1	1	3	-3	3	3	3	2	2	-3	-1	3	3	3	3	1	2	3	1	3	-3	3	0	3	3	2	2	0	-1	10	12	9	10
52	Female	-2	-1	-2	-1	1	-2	2	1	1	1	-1	2	3	1	-1	1	2	1	1	2	-1	1	-1	1	2	1	1	1	1	2	-7	6	7	3	8
64	Male	-2	-2	-3	-2	-1	-3	3	3	2	3	2	3	3	2	2	2	-1	2	2	1	2	1	-3	3	1	1	2	3	-1	1	-13	16	10	6	7
56	Female	1	-1	-1	-2	1	-3	1	1	-1	-2	3	-2	2	1	-1	2	3	-2	2	3	-1	3	1	2	2	1	1	2	2	2	-5	0	5	10	10
34	Male	3	-2	-2	-3	2	-3	3	0	-1	1	-1	-1	3	-1	-2	3	1	-2	-3	1	-1	1	3	2	2	1	1	0	1	2	-5	1	2	3	7
60	Male	-2	-1	-2	-1	-2	-1	3	2	1	1	-1	1	2	-2	2	2	-1	1	2	3	2	3	1	1	2	1	2	1	1	2	-9	7	4	12	9
49	Male	-3	-3	-3	-3	-2	-3	3	1	1	2	-1	-1	1	1	-2	2	-1	2	2	3	1	3	-1	1	2	-2	3	2	-1	2	-17	5	3	9	6
33	Male	1	1	-1	-1	-2	-1	2	-1	1	0	-1	1	1	-1	1	0	-1	1	1	1	1	-1	1	1	0	0	1	0	1	0	-3	2	1	4	2
27	Male	-2	-1	-1	-1	-1	-2	1	-2	-1	-1	-1	1	2	1	1	1	2	3	-1	1	2	2	2	1	2	1	2	-1	1	2	-8	-3	10	7	7
26	Male	-3	-2	-2	-2	-2	-3	2	-2	-1	-2	-1	3	3	-1	3	1	-1	0	2	3	3	2	1	1	3	-1	3	1	-2	3	-14	-1	5	12	7
55	Female	-3	-3	-3	1	-1	-2	2	3	1	2	1	1	1	1	0	3	0	0	2	0	0	2	3	3	3	-1	3	2	3	3	-11	10	5	10	13
52	Female	-1	2	-1	3	1	1	-2	-2	1	-2	-2	1	2	-1	1	-2	-2	0	-2	2	0	-1	2	0	1	3	1	-1	-1	1	5	-6	-2	1	4
36	Male	-2	-2	-2	-1	-2	-2	2	2	2	1	-2	2	-1	2	2	1	-1	2	1	3	3	3	-1	1	3	2	3	1	1	3	-11	7	5	10	13
43	Male	1	1	2	1	-2	1	1	-1	1	-1	-3	-1	-1	2	2	0	1	2	1	3	1	3	-1	1	2	-1	-1	-2	2	2	4	-4	6	8	2
35	Male	-1	-2	-2	-2	-2	-2	3	3	3	2	3	3	3	2	1	3	0	1	1	1	2	-1	-3	1	-1	-2	2	2	2	-1	-11	17	10	1	2
34	Male	1	1	0	-2	1	-2	2	1	2	0	1	2	1	-2	2	-1	0	1	0	-1	-1	0	-1	0	0	-1	0	1	1	0	-1	8	1	-3	1
69	Female	-3	-3	-3	-3	-3	-3	3	3	3	2	0	-1	1	3	3	2	0	-3	1	3	3	3	0	3	3	3	3	3	3	3	-18	10	6	13	18
54	Male	-2	-2	-2	-1	-2	-3	2	-1	2	1	-2	2	0	-2	1	2	2	3	1	2	2	1	-2	2	3	1	2	0	2	3	-12	4	6	6	11
51	Female	-2	-1	0	-2	0	-2	2	1	2	1	2	0	2	3	2	3	3	3	0	2	2	0	-1	3	1	-1	2	-1	-1	1	-7	8	16	6	1
34	Male	-2	-2	-3	-1	-2	-3	2	1	3	2	0	1	2	-1	2	2	-1	2	2	3	2	2	-1	2	2	-3	3	0	2	2	-13	9	6	10	6
73	Female	-2	-1	-1	-1	-2	-1	1	2	1	1	1	-1	-1	3	2	-2	2	0	2	3	-1	0	0	2	3	3	3	1	2	3	-8	5	4	6	15
70	Female	1	-1	-2	0	1	0	0	-2	-1	-1	-2	-1	1	3	0	1	2	3	0	2	-1	-1	2	1	2	-1	2	0	0	2	-1	-7	10	3	5
51	Female	-1	0	-1	0	2	2	0	-2	-1	-2	-1	-3	-1	-1	-1	1	1	0	3	3	2	2	0	1	2	2	3	-2	0	2	2	-9	-1	11	7
56	Female	-2	-1	-2	-2	-2	-1	2	2	2	1	-1	3	3	2	3	1	3	1	1	3	2	2	-2	3	2	-2	3	2	2	2	-10	9	13	9	9
27	Male	1	-1	1	1	0	1	-2	-2	-2	-2	-1	-3	1	2	-1	-1	1	1	0	2	1	3	2	3	2	-1	2	1	0	2	3	-12	3	11	6
64	Female	0	0	0	0	0	0	0	0	0	0	0	0	0	0	0	0	0	0	0	0	0	0	0	0	0	0	0	0	0	0	0	0	0	0	0
66	Female	2	2	-1	1	-1	1	0	-2	1	-1	-3	-2	3	1	3	3	2	2	2	3	1	2	3	3	2	-1	2	-1	1	2	4	-7	14	14	5
69	Female	-2	-2	-2	0	1	1	1	1	2	2	-2	-1	-3	-2	2	-2	-1	0	1	3	3	-1	-1	2	1	-1	2	-2	1	1	-4	3	-6	7	2
33	Female	-2	-1	-2	-1	-1	-2	2	-1	2	1	-1	1	1	3	2	2	2	3	1	2	-1	-1	0	1	-2	-1	2	-3	-3	-2	-9	4	13	2	-9
29	Female	-2	-2	-2	-1	1	-1	3	2	1	-1	1	2	-1	1	2	1	2	2	1	2	1	2	-2	-1	1	1	3	1	-1	1	-7	8	7	3	6
52	Female	-1	-2	-2	2	-1	1	-1	-2	-1	-1	-2	1	-1	-1	2	-1	-1	-2	2	2	-1	2	1	1	2	2	2	1	1	2	-3	-6	-4	7	10
62	Male	-2	-2	-2	-2	1	-2	2	-1	1	1	-2	-1	0	2	-1	1	0	2	-1	0	-1	1	1	1	1	-1	1	0	1	1	-9	0	4	1	3
54	Female	-3	-3	-3	-3	-3	-3	3	0	3	1	-3	0	3	-3	-1	1	0	1	3	3	3	3	-2	2	3	3	3	2	3	3	-18	4	1	12	17
59	Male	-1	-1	-2	1	1	1	2	-3	-2	-2	2	2	-1	1	-1	-3	3	-2	2	3	0	1	2	1	2	2	2	-1	-1	2	-1	-1	-3	9	6
35	Female	-2	0	2	-1	-3	-1	2	2	-1	-2	-1	3	2	1	3	2	1	2	2	2	3	2	2	3	2	1	3	1	-1	2	-5	3	11	14	8
65	Female	-2	-2	-1	2	-2	-1	1	1	-1	-1	-2	-1	1	2	3	-1	2	1	1	2	2	3	2	3	3	-1	2	-1	2	3	-6	-3	8	13	8
67	Female	-1	1	-2	1	1	-2	2	2	3	2	2	2	3	3	2	3	-3	3	3	0	-2	-3	-3	3	-2	-3	1	-1	-2	-2	-2	13	11	-2	-9
47	Female	-2	-1	-2	-2	2	-1	2	2	1	1	2	2	1	1	3	2	-1	1	2	2	2	1	1	2	-2	2	2	-1	-1	-2	-6	10	7	10	-2
44	Male	1	-1	-1	-2	-2	-2	3	1	-1	1	0	1	2	2	1	2	2	-1	-1	2	1	2	1	1	-1	1	2	2	1	-1	-7	5	8	6	4
39	Female	2	-2	-1	1	1	-1	2	1	-2	-1	-1	1	2	1	-2	-1	-1	1	2	-2	-1	1	1	-1	1	2	1	-1	-1	1	0	0	0	0	3
26	Female	-3	1	-1	-1	-2	0	2	2	2	-1	-2	-1	2	-1	2	1	0	2	1	2	2	-1	0	2	2	2	2	1	-2	2	-6	2	6	6	7
50	Male	-2	0	-1	-2	1	1	1	1	0	1	0	-2	-2	1	1	2	-1	-2	-1	1	-1	-2	1	2	-1	1	1	2	-1	-1	-3	1	-1	0	1
75	Male	-2	-2	2	-2	-2	-3	2	1	2	2	2	1	1	0	2	2	2	1	2	2	-1	1	-2	1	-2	3	2	3	1	-2	-9	10	8	3	5
68	Female	-3	-3	-3	2	1	-3	-1	-2	-2	-1	-3	-2	-1	2	-1	0	-1	-1	1	2	-2	3	2	2	3	2	3	-2	-3	3	-9	-11	-2	8	6
33	Female	2	1	3	1	2	-2	2	1	2	2	3	1	3	3	-3	3	1	3	1	-1	3	2	-2	3	-2	3	2	-1	-1	-2	7	11	10	6	-1
32	Female	-2	-2	-2	-1	-2	0	1	2	-2	1	2	2	1	1	2	1	-1	1	1	1	2	-1	-1	2	-1	2	2	1	1	-1	-9	6	5	4	4
39	Male	-2	-1	-1	1	-2	-2	-1	-2	-1	-1	-1	-1	2	0	-1	-1	1	-1	-2	2	-1	0	1	1	1	1	1	0	1	1	-7	-7	0	1	5
48	Female	-2	0	-2	-2	1	-2	2	0	1	1	-1	2	0	-1	2	1	0	2	1	3	2	2	-1	2	0	-1	2	2	2	0	-7	5	4	9	5
28	Male	-3	-1	0	-1	-2	-3	-1	-2	0	1	1	1	0	-2	-1	-1	-2	-2	0	3	1	0	0	1	2	2	3	0	0	2	-10	0	-8	5	9
55	Female	-3	-2	-2	0	-3	-1	0	-1	1	1	-1	1	0	1	2	0	0	-1	-1	1	1	0	-1	-1	-1	3	1	1	-1	-1	-11	1	2	-1	2
26	Female	1	1	-2	1	-2	1	2	-1	1	1	-2	1	2	-1	2	2	-2	1	1	1	2	-1	-1	2	2	3	3	2	2	2	0	2	4	4	14
54	Female	1	-1	1	3	1	2	-1	-3	-2	-1	-2	-1	2	1	2	-1	1	0	1	0	-1	-2	1	1	-2	-1	2	-1	-2	-2	7	-10	5	0	-6
50	Male	-3	-2	-3	-1	-2	-3	2	2	-2	1	-1	2	-1	-2	1	1	-3	2	2	1	-3	0	2	1	2	1	2	0	-1	2	-14	4	-2	3	6
67	Female	-3	-2	-3	-1	-3	-2	-2	-3	2	-2	1	-1	-2	3	-2	-2	1	-3	3	3	2	3	3	2	3	-2	3	2	2	3	-14	-5	-5	16	11
43	Female	2	0	2	1	-3	0	-1	-2	1	1	-3	-3	1	3	-2	-3	3	3	0	3	-1	2	1	3	0	3	3	0	0	0	2	-7	5	8	6
62	Male	-2	-1	-1	1	0	-2	-2	1	1	-1	-1	-1	-3	1	1	0	0	2	-1	2	-1	2	0	1	1	-1	1	0	1	1	-5	-3	1	3	3
66	Male	3	0	2	1	-1	2	2	-1	-1	-2	-3	0	2	-3	1	-2	-1	-1	0	3	2	3	1	1	2	1	1	-2	-1	2	7	-5	-4	10	3
36	Female	-1	2	1	1	-2	-2	1	1	2	1	-2	3	-1	-3	3	-2	-1	2	2	3	1	1	1	3	2	1	3	1	3	2	-1	6	-2	11	12
59	Female	0	-2	0	-1	1	0	2	0	0	-1	-1	0	0	-1	2	0	0	-1	2	0	1	0	1	1	0	0	1	2	1	0	-2	0	0	5	4
67	Male	-2	1	-2	2	-1	-2	-2	-3	1	-2	-2	1	1	-1	1	-1	0	-1	-1	0	-1	1	1	1	2	-1	2	-2	1	2	-4	-7	-1	1	4
65	Female	-3	-2	-3	1	-2	-3	1	-1	1	1	-1	-1	1	2	3	1	1	-1	1	2	2	2	-1	3	2	1	3	1	2	2	-12	0	7	9	11
47	Male	-2	-1	-1	-1	-2	-2	1	-2	1	1	-1	1	-2	-2	1	1	0	-1	1	2	1	2	1	2	2	2	2	-1	2	2	-9	1	-3	9	9
68	Female	-1	-1	-3	-2	-1	-2	2	2	1	2	-2	-2	2	2	2	1	0	-2	0	3	3	3	-2	2	3	2	2	2	2	3	-10	3	5	9	14
60	Male	-3	-2	-2	-1	-2	-2	2	2	1	2	2	2	2	1	3	2	2	2	2	3	2	-1	1	3	2	1	3	1	2	2	-12	11	12	10	11
50	Female	1	1	0	1	1	-1	2	2	2	1	1	2	2	2	2	1	1	2	-1	-1	0	-1	-2	0	-1	3	2	1	1	-1	3	10	10	-5	5
54	Male	1	-1	-1	0	1	-2	1	0	0	1	-1	1	1	0	2	1	-1	-1	2	1	-1	2	1	2	-1	0	2	1	1	-1	-2	2	2	7	2
67	Male	-1	-1	-1	-2	-2	-3	2	-1	1	-1	-2	1	1	1	2	1	2	1	2	-1	2	2	-2	2	2	1	1	1	-1	2	-10	0	8	5	6
52	Male	-2	-2	-2	-1	-2	-2	2	2	2	1	-1	2	3	-1	2	2	2	1	1	2	2	1	-2	1	2	-1	2	1	1	2	-11	8	9	5	7
31	Female	-3	-2	-2	-2	-2	-3	3	1	2	1	1	3	0	-2	3	2	-1	2	1	2	2	3	-1	3	2	-1	3	2	2	2	-14	11	4	10	10
66	Female	-3	0	-1	-1	-1	-1	2	1	1	0	-1	-1	0	1	0	1	-1	1	0	1	1	1	1	1	1	-1	1	-1	-1	1	-7	2	2	5	0
72	Male	-3	1	-2	2	1	-1	2	2	1	1	-1	1	-2	-1	2	1	-2	2	-2	-1	2	1	1	1	1	0	2	-1	0	1	-2	6	0	2	3
68	Male	1	0	-1	1	-1	-2	1	-1	1	0	0	-1	1	-2	0	1	1	0	-1	2	0	2	1	2	0	0	2	1	-1	0	-2	0	1	6	2
49	Female	1	2	0	1	-1	0	1	0	0	-1	0	1	0	-1	1	0	-1	0	-1	0	1	-1	1	1	0	1	0	-1	0	0	3	1	-1	1	0
66	Female	0	0	0	1	1	0	2	-1	2	1	1	2	-2	2	3	1	-1	1	2	3	-1	2	-1	2	-1	2	2	2	1	-1	2	7	4	7	5
51	Male	-3	-2	-3	-1	-2	-3	1	-1	-1	2	-2	-1	-1	-3	-1	1	-2	-2	1	3	-2	2	2	1	2	-2	2	1	2	2	-14	-2	-8	7	7
61	Female	-2	-2	-2	-1	-2	-3	1	1	2	3	1	2	1	2	-2	2	1	2	2	3	2	3	1	2	-1	1	3	2	3	-1	-12	10	6	13	7
54	Female	1	-1	-2	1	1	-2	2	-1	-2	-1	-2	-1	-1	-1	2	-1	-1	1	1	2	2	2	1	2	2	1	3	1	1	2	-2	-5	-1	10	10
38	Male	-1	-3	1	-1	1	-1	-1	1	-1	-2	-1	-1	-2	2	-1	-1	2	1	2	2	1	3	2	2	2	1	1	-2	1	2	-4	-5	1	12	5
30	Male	-1	2	-1	-2	2	-1	2	3	2	-2	-2	2	2	-2	-2	-2	1	1	-2	2	-1	-1	-2	2	0	1	1	-3	-1	0	-1	5	-2	-2	-2
30	Male	-2	-1	-2	-1	1	-3	3	2	1	2	3	-1	2	0	1	2	2	3	1	-1	-1	3	-2	-1	-1	-1	2	-2	-1	-1	-8	10	10	-1	-4
69	Female	-3	-1	-3	-1	1	-3	2	1	1	2	-1	-1	1	-1	3	2	-3	1	1	3	2	3	3	3	-3	1	1	2	3	-3	-10	4	3	15	1
22	Male	-3	-2	-2	0	-2	-2	1	-2	-1	-1	-1	0	0	1	1	-1	-1	0	1	2	1	2	1	2	2	1	2	0	1	2	-11	-4	0	9	8
70	Female	1	-1	-2	1	-2	-1	1	0	2	1	1	1	1	3	3	2	3	3	1	2	3	3	2	1	3	1	2	2	1	3	-4	6	15	12	12
30	Female	2	-1	1	0	1	0	2	0	2	0	0	2	2	3	3	1	0	3	2	2	3	3	-1	3	2	1	2	1	-1	2	3	6	12	12	7
61	Male	-2	-1	-2	1	-1	-1	1	-1	-1	-1	-2	1	2	2	2	-1	-2	1	2	2	1	1	2	2	1	1	2	0	0	1	-6	-3	4	10	5
29	Female	-2	-1	1	1	-1	-2	1	3	3	0	2	-1	-1	-2	1	2	-1	1	2	3	3	2	-2	3	3	3	3	2	2	3	-4	8	0	11	16
42	Female	-1	-1	-1	-1	1	-1	3	2	1	1	-1	2	1	2	2	2	1	2	2	2	3	2	-1	2	-1	2	1	1	-1	-1	-4	8	10	10	1
40	Female	-2	-1	-2	-1	-2	-2	1	-1	1	-1	-1	2	-2	-2	3	1	-2	-2	1	3	2	2	2	2	3	3	3	2	2	3	-10	1	-4	12	16
23	Female	-1	-3	0	1	-1	-1	1	0	0	0	-1	2	1	3	3	-2	-1	1	3	3	3	3	1	2	2	1	2	1	1	2	-5	2	5	15	9
55	Female	-3	-2	-2	-1	-2	-2	2	1	1	2	-1	-1	2	2	2	1	2	1	2	2	2	2	1	1	2	2	3	1	2	2	-12	4	10	10	12
24	Female	3	2	2	3	2	2	-2	-3	-3	-2	-2	-1	1	2	1	0	0	1	-2	2	1	-1	1	1	-1	-2	2	-1	0	-1	14	-13	5	2	-3
36	Male	-2	-2	-2	1	-2	-2	1	0	0	2	1	-1	0	-2	0	1	0	-1	-1	1	1	1	-1	1	1	0	1	2	1	1	-9	3	-2	2	6
30	Female	1	2	3	3	1	2	-2	-3	-1	-3	-2	-3	2	2	-1	-3	3	1	-3	0	-1	2	-1	-2	3	1	1	-3	-1	3	12	-14	4	-5	4
46	Female	-3	-1	-2	1	-3	-1	-1	-3	1	-3	-3	2	-2	-3	1	1	-3	-2	-2	3	-2	3	1	0	3	2	3	-2	3	3	-9	-7	-8	3	12
33	Female	-2	1	-2	-1	-2	-2	-1	-2	2	-1	-2	1	2	1	2	1	3	2	1	2	1	1	1	2	2	-2	1	1	1	2	-8	-3	11	8	5
27	Female	-2	-1	-1	0	1	-2	3	1	2	1	0	2	1	1	2	2	1	2	2	2	2	1	-1	0	0	3	2	1	1	0	-5	9	9	6	7
49	Female	-3	-1	-2	1	-2	-2	1	1	-1	-1	-1	-1	-2	1	1	-1	-1	1	-2	2	-1	2	2	1	2	-1	2	0	2	2	-9	-2	-1	4	7
59	Female	-3	-1	-2	-1	-2	-3	2	2	2	2	-2	2	1	-1	2	-2	-1	2	2	3	2	3	-2	2	2	1	3	1	3	2	-12	8	1	10	12
63	Male	-1	-1	-2	-1	-2	-2	1	1	-1	1	-2	2	-2	-2	2	0	-1	-1	2	2	2	2	0	1	-1	2	2	2	2	-1	-9	2	-4	9	6
31	Female	-3	2	-1	-1	2	-1	1	2	-2	0	-2	2	-1	-3	2	1	-1	-1	2	-1	-1	-1	2	-2	-2	-3	1	-2	-2	-2	-2	1	-3	-1	-10
40	Female	-2	1	1	1	-1	-2	-2	-1	0	-1	-1	-1	-2	-1	2	-1	1	1	2	2	1	2	1	2	2	0	2	1	1	2	-2	-6	0	10	8
64	Male	-2	-2	-2	-2	-2	-3	2	2	2	3	1	3	2	3	2	2	2	2	1	3	3	2	-2	2	2	3	3	-2	3	2	-13	13	13	9	11
51	Male	-3	-3	2	-2	-2	-3	3	1	-2	2	2	2	0	-2	1	2	0	2	1	-1	0	2	-2	0	2	2	2	2	2	2	-11	8	3	0	12
38	Female	1	-1	-1	-1	-1	-1	-1	-1	1	-1	-1	1	-1	1	-1	-1	-1	1	1	2	1	2	-1	1	3	1	2	1	1	3	-4	-2	-2	6	11
40	Male	-2	-1	-2	-1	-1	-2	1	1	-1	0	1	-1	0	-1	-1	1	-1	1	2	2	1	-1	1	1	1	1	2	1	-1	1	-9	1	-1	6	5
24	Female	1	1	-1	1	0	1	2	-1	2	-2	-2	-1	1	0	2	-1	3	3	-2	3	2	1	-1	2	1	2	2	-1	-1	1	3	-2	8	5	4
43	Female	-3	-1	-1	1	-2	-1	2	1	1	-1	1	3	2	2	3	1	1	2	2	3	2	3	-1	0	3	1	1	-1	-1	3	-7	7	11	9	6
27	Female	-2	-1	-2	-1	-1	-1	2	1	1	2	-1	3	3	1	3	1	1	3	2	2	3	2	-1	3	-1	-1	1	2	1	-1	-8	8	12	11	1
51	Female	-3	2	2	1	-3	-1	2	-1	-2	-2	-3	-2	1	1	3	-3	3	-1	3	3	-3	1	1	2	3	3	3	1	3	3	-2	-8	4	7	16
44	Male	-3	-2	-2	-2	-1	-3	2	-1	1	2	1	1	2	-2	1	2	-1	1	-1	-1	-1	2	1	1	1	2	2	1	2	1	-13	6	3	1	9
32	Male	-2	-2	-2	-1	-2	-2	2	1	0	2	-1	2	1	3	2	1	2	3	2	3	2	3	1	2	2	-1	2	1	2	2	-11	6	12	13	8
36	Female	-2	-1	1	1	-2	-2	-3	-2	1	1	-2	-1	2	3	3	1	-2	2	1	2	2	2	-1	2	2	1	2	-2	2	2	-5	-6	9	8	7
49	Female	-3	-2	-2	-1	1	-2	3	2	2	2	-1	2	1	2	3	2	2	2	2	2	2	3	-1	2	2	1	3	2	2	2	-9	10	12	10	12
47	Male	2	1	1	1	-2	1	-1	-2	-1	-2	-2	-1	-1	-2	-1	-2	-1	-1	1	3	2	2	1	1	2	1	2	-1	2	2	4	-9	-8	10	8
65	Female	-2	-1	-1	1	1	-2	-1	1	1	-2	-1	-1	-2	3	2	1	1	1	1	3	2	2	2	2	3	2	3	1	-1	3	-4	-3	6	12	11
30	Male	-3	-2	-3	-2	-2	-2	2	0	1	1	1	2	2	-2	3	0	-1	-1	2	2	2	-1	1	0	2	-1	2	-1	2	2	-14	7	1	6	6
38	Male	-1	-2	1	-1	-2	-2	1	-1	-1	1	-2	-1	2	1	2	-1	3	2	2	2	1	-1	-1	1	2	2	2	1	2	2	-7	-3	9	4	11
29	Female	1	1	-1	1	-1	-1	2	1	-1	-1	-1	3	-1	-1	2	1	1	2	-1	3	3	2	1	2	2	1	1	1	-1	2	0	3	4	10	6
35	Female	-2	-1	0	1	1	-3	-2	-3	1	-1	-2	2	-2	-2	-1	-2	0	-2	1	2	3	-1	3	2	3	1	3	-1	-2	3	-4	-5	-9	10	7
30	Male	-2	2	3	3	-3	-3	-2	-3	2	-3	3	3	-2	-3	2	-3	3	3	-2	2	3	3	-3	-3	3	-2	-3	-3	3	3	0	0	0	0	1
64	Female	-2	-2	-3	0	-3	-1	2	-1	1	2	-3	1	1	2	3	-1	2	0	1	0	2	3	2	1	3	1	3	1	1	3	-11	2	7	9	12
48	Male	-3	1	-2	-1	-3	-3	0	2	2	1	1	2	1	2	3	1	2	2	2	3	2	1	-2	2	1	-2	2	2	1	1	-11	8	11	8	5
41	Male	-1	-2	-1	-1	1	-2	1	-1	-1	-1	-3	2	-2	1	3	1	-1	-1	-3	2	2	3	-1	-3	3	2	3	2	2	3	-6	-3	1	0	15
66	Female	-1	-2	-2	0	-1	-1	1	-1	-2	-1	-2	-2	-2	0	0	-2	-2	-2	1	2	0	2	2	2	2	3	3	2	-1	2	-7	-7	-8	9	11
69	Female	-2	-1	-2	-1	-1	-2	2	2	3	2	1	2	-2	2	-2	2	1	2	2	2	2	2	-2	2	2	-1	1	1	-1	2	-9	12	3	8	4
66	Male	-2	0	-2	-2	-2	-2	1	0	2	1	1	2	1	1	-1	2	-2	2	0	2	2	2	-1	2	0	2	2	1	2	0	-10	7	3	7	7
55	Female	-2	-1	-2	-1	-2	-2	1	-1	2	-1	-1	-1	-2	-1	-1	0	2	3	1	1	2	1	2	3	0	-3	1	-1	-1	0	-10	-1	1	10	-4
69	Male	-3	3	-1	2	-3	-1	2	-2	-2	-2	-2	1	-1	2	3	-3	-1	2	1	3	2	3	1	3	3	-2	3	-1	2	3	-3	-5	2	13	8
30	Male	1	-2	-1	-2	2	-2	2	2	1	2	-1	1	1	3	2	-1	1	-1	3	2	3	2	-2	1	2	3	3	1	-1	2	-4	7	5	9	10
68	Female	-2	-1	-1	1	-2	-2	0	-1	-1	0	-1	-2	1	1	1	-1	1	-1	1	3	1	2	-1	1	2	2	2	0	1	2	-7	-5	2	7	9
59	Male	-2	-1	-2	-1	-2	-3	1	-1	1	-1	0	1	-2	-1	2	-1	-1	-2	1	3	0	1	2	2	2	-1	2	1	1	2	-11	1	-5	9	7
30	Male	-3	-2	-3	-3	-1	-2	3	2	2	1	2	3	-1	-3	2	2	3	2	1	1	3	3	2	-2	2	1	2	2	3	2	-14	13	5	8	12
42	Female	-3	0	-3	-2	-3	-3	2	3	2	3	-1	2	1	1	3	2	-1	2	2	3	2	2	-2	1	0	2	3	1	2	0	-14	11	8	8	8
48	Male	-3	-2	-3	-2	-2	-2	2	1	2	2	-1	1	2	2	2	2	0	-2	1	2	-2	1	-1	2	1	1	2	2	1	1	-14	7	6	3	8
62	Male	-3	-2	-3	-2	-2	-2	2	2	3	2	-1	2	1	2	2	2	-1	1	1	2	-1	3	-3	2	1	-1	2	2	1	1	-14	10	7	4	6
34	Male	-3	0	-1	-1	-1	0	2	-1	0	1	1	-1	-2	-1	-1	1	1	0	1	1	0	1	1	0	0	1	2	0	-1	0	-6	2	-2	4	2
58	Female	1	1	-2	0	0	1	-1	0	-2	0	-3	-1	2	0	-2	0	0	0	-3	2	-1	-1	2	2	-1	2	3	1	0	-1	1	-7	0	1	4
36	Male	-3	-2	-3	-3	-2	-3	2	1	1	0	2	1	0	1	1	2	-1	1	1	2	1	2	-1	0	3	1	3	2	1	3	-16	7	4	5	13
68	Male	-1	-3	-3	-3	-2	-2	3	2	3	2	-2	2	2	2	2	2	3	3	3	3	1	3	2	3	2	3	3	2	-2	2	-14	10	14	15	10
70	Female	-1	1	-2	2	-1	1	1	-1	-1	-2	-2	-1	-2	1	-1	-1	-1	2	1	2	1	3	3	3	3	-2	2	-1	-1	3	0	-6	-2	13	4
64	Male	-1	-1	-2	2	1	-1	1	-1	-1	-2	-1	-1	2	-2	-2	-1	1	-2	2	1	-1	0	2	2	1	3	3	-1	-2	1	-2	-5	-4	6	5
46	Male	-1	0	-1	0	1	-1	1	0	-1	0	-1	0	1	0	0	-2	1	-1	0	2	0	0	-1	2	0	0	2	0	0	0	-2	-1	-1	3	2
67	Male	-3	1	-2	-1	1	-1	2	2	2	1	1	2	1	2	2	1	2	2	2	2	2	1	-2	2	-1	-2	1	1	-1	-1	-5	10	10	7	-3
70	Female	-2	0	2	1	-1	-1	-1	-1	-2	-1	-1	-2	1	1	2	1	-1	1	1	3	1	-2	2	2	1	1	2	0	0	1	-1	-8	5	7	5
69	Male	1	-2	-1	-2	2	-2	3	2	-1	-1	-3	-2	3	1	-1	3	-3	-1	2	-2	1	2	1	1	1	2	1	-1	-1	1	-4	-2	2	5	3
50	Female	1	1	1	-1	2	-2	1	-1	1	-2	1	-1	3	-1	-3	-2	1	-1	-1	1	-3	1	-1	-2	1	-1	-1	1	1	1	2	-1	-3	-5	2
39	Female	-2	-1	-1	-1	-1	-1	1	-1	1	1	-1	2	-1	-1	2	-1	-1	-1	1	1	1	2	1	1	1	2	1	1	1	1	-7	3	-3	7	7
68	Male	1	-1	-2	1	-1	-2	-1	-2	-2	0	1	-1	-1	-1	-1	2	-1	-2	-1	1	-1	0	2	1	1	2	2	1	2	1	-4	-5	-4	2	9
39	Female	-2	-2	-1	-1	-1	-3	2	1	2	2	-1	2	1	2	2	1	2	1	2	2	1	3	-2	2	2	1	3	2	3	2	-10	8	9	8	13
66	Female	-1	1	-2	-1	-1	-1	1	1	1	1	-1	-1	2	2	2	1	-1	-2	2	1	1	-1	1	2	-3	3	2	1	2	-3	-5	2	4	6	2
67	Male	-1	-2	-1	-1	-1	0	-1	-2	1	-2	1	1	1	1	0	2	-2	-2	0	2	2	1	1	2	2	2	2	1	1	2	-6	-2	0	8	10
71	Male	-2	-2	-3	-1	1	-2	3	1	3	1	-2	2	-1	-1	1	2	1	-2	-1	3	-2	1	-2	3	1	2	3	1	3	1	-9	8	0	2	11
30	Female	-2	-2	-2	-1	-2	-2	2	1	2	1	-2	-2	0	3	1	1	1	-2	1	0	-1	2	-2	0	0	1	2	2	2	0	-11	2	4	0	7
60	Male	-1	-2	-2	-1	0	-2	1	1	2	-1	-2	1	1	-2	-2	1	-1	-1	1	3	0	3	2	1	3	-1	1	1	1	3	-8	2	-4	10	8
78	Male	-1	0	-1	-1	1	-1	3	1	-1	0	0	-1	-2	1	2	0	2	1	1	2	1	2	2	1	-1	2	3	-2	3	-1	-3	2	4	9	4
64	Male	-3	1	-2	-1	1	-1	1	-1	2	1	-2	1	-2	-1	0	1	1	-1	-3	-1	1	1	1	1	1	-1	2	1	1	1	-5	2	-2	0	5
67	Female	-3	-3	-3	-1	1	-3	2	1	3	3	-1	2	0	2	-3	1	-1	2	2	3	3	2	0	1	1	1	3	1	-3	1	-12	10	1	11	4
63	Male	1	-1	-1	-1	1	-2	2	2	2	2	1	2	2	3	2	2	0	2	2	1	-1	2	-2	0	-1	1	1	1	2	-1	-3	11	11	2	3
65	Female	1	1	1	1	-2	2	-1	1	-1	1	-3	2	2	1	3	0	1	2	1	2	2	3	1	3	2	2	2	-1	3	2	4	-1	9	12	10
56	Male	-2	-3	-2	-1	-2	-2	2	-1	-1	1	1	-2	1	3	3	2	3	2	1	2	2	2	-1	3	-1	3	2	2	2	-1	-12	0	14	9	7
65	Female	-1	-1	-1	0	-1	-2	1	-1	-1	1	-1	2	1	1	1	0	0	0	1	1	2	3	1	2	3	1	1	1	0	3	-6	1	3	10	9
46	Male	-1	-2	-2	-1	1	-2	0	0	1	1	1	1	-1	1	2	0	1	1	1	3	2	2	1	1	1	-2	2	-1	1	1	-7	4	4	10	2
39	Female	-2	-1	-1	1	-2	-2	-1	-2	1	2	1	-1	1	1	1	3	1	2	1	2	1	1	1	1	1	3	2	-1	2	1	-7	0	9	7	8
72	Female	-1	-2	-1	-1	1	2	3	2	1	-1	-1	1	2	2	1	1	-1	1	2	1	1	-1	-1	3	-1	1	2	-1	-3	-1	-2	5	6	5	-3
51	Female	-1	-1	-2	-1	-1	0	1	1	1	1	-2	2	2	2	2	-1	-1	1	2	2	1	2	-1	1	2	-1	2	1	0	2	-6	4	5	7	6
23	Female	-1	-2	-2	1	-1	1	1	0	0	0	-1	1	0	0	2	-1	1	-2	1	1	2	1	-1	-1	3	2	1	-1	0	3	-4	1	0	3	8
57	Male	-2	-3	-3	-2	-3	-3	2	2	2	2	-3	2	1	1	-2	1	0	2	1	3	-2	1	1	3	1	2	3	2	-2	1	-16	7	3	7	7
68	Female	-2	-1	-2	-1	-1	-1	0	-2	-2	-2	-2	0	-2	-1	-1	-3	-2	-2	2	2	-1	3	2	2	2	2	2	2	0	2	-8	-8	-11	10	10
65	Male	-2	-2	-2	0	-1	-3	1	1	-2	1	0	1	-2	1	1	1	1	-1	2	-2	1	2	1	1	1	-1	2	1	1	1	-10	2	1	5	5
37	Female	-1	-1	-1	-1	-2	-2	2	1	1	1	-1	2	2	2	2	1	0	2	1	2	2	2	-1	1	2	-1	3	2	1	2	-8	6	9	7	9
36	Female	-1	-2	-3	-2	-2	-3	2	1	2	1	-2	1	2	3	3	1	3	3	3	3	2	2	-2	-1	1	1	3	2	1	1	-13	5	15	7	9
72	Male	-2	-1	-2	-2	-2	-2	2	1	1	2	-2	1	-2	1	2	-1	-2	-1	2	2	1	1	1	1	2	2	2	1	2	2	-11	5	-3	8	11
75	Male	-3	-2	-3	-2	-3	-3	3	1	-1	1	-2	2	-2	-1	-1	-1	-2	-2	-1	3	-1	3	-1	0	3	2	2	1	2	3	-16	4	-9	3	13
39	Female	1	1	1	0	1	1	1	-1	0	1	1	1	3	3	2	1	3	1	2	1	2	1	-2	2	1	1	2	1	-1	1	5	3	13	6	5
42	Male	2	0	-1	1	1	1	1	-1	1	0	-1	-1	-1	-3	2	1	0	2	-1	0	1	1	1	1	2	2	2	-1	1	2	4	-1	1	3	8
41	Male	-2	-1	1	-1	1	-2	2	1	1	0	-1	2	2	1	2	1	-1	-1	1	1	1	1	-1	1	1	1	2	-1	-1	1	-4	5	4	4	3
33	Female	-2	-1	-2	-2	1	-2	3	2	2	2	-1	3	3	3	3	2	2	2	3	3	3	3	-2	2	1	1	2	1	-1	1	-8	11	15	12	5
39	Male	0	0	0	0	0	0	0	0	0	0	0	0	0	0	0	0	0	0	0	0	0	0	0	0	0	0	0	0	0	0	0	0	0	0	0
40	Female	-2	-2	-1	-1	1	-3	2	1	0	1	2	2	1	-2	2	0	-2	1	2	2	3	3	-1	2	2	3	3	2	2	2	-8	8	0	11	14
33	Male	1	-2	-2	1	1	1	-2	-2	-2	-1	-2	-1	2	2	1	0	-1	-1	1	3	2	2	2	1	2	1	2	1	-2	2	0	-10	3	11	6
65	Male	-3	-2	-3	-1	-3	-3	2	-2	-2	2	-2	-2	1	2	-2	-1	2	-2	2	3	-1	-1	3	2	-1	2	3	2	3	-1	-15	-4	0	8	8
32	Male	-3	-2	-3	-1	-2	-2	2	1	1	2	1	2	2	1	1	2	1	3	2	2	2	3	-1	1	-1	1	2	1	2	-1	-13	9	10	9	4
66	Male	-3	-2	-2	-1	-3	-3	-1	2	2	2	1	1	1	1	0	0	2	1	0	1	2	2	-1	1	1	2	3	1	2	1	-14	7	5	5	10
69	Female	-1	1	-2	-1	-2	-2	2	2	-1	1	-1	1	1	2	3	1	2	-1	1	3	2	2	-1	3	-1	2	3	1	2	-1	-7	4	8	10	6
53	Male	-3	-2	-2	-2	-1	-1	2	2	1	1	-1	1	1	1	1	1	-2	-1	2	2	1	2	-1	1	1	1	1	1	1	1	-11	6	1	7	6
20	Female	1	-1	1	1	0	-1	2	1	-2	-1	1	1	2	1	1	1	1	2	1	0	1	1	2	0	0	1	1	-1	-1	0	1	2	8	5	0
66	Female	-2	-2	-2	1	-1	-2	0	-1	-1	1	-3	-1	-1	1	1	0	1	2	1	2	1	2	1	2	1	2	2	1	2	1	-8	-5	4	9	9
61	Male	-3	-2	-3	-3	1	-3	2	2	1	1	2	2	2	2	-2	3	-1	-1	2	3	2	3	-1	2	1	3	3	1	1	1	-13	10	3	11	10
69	Male	-3	-2	3	-2	1	-2	2	-1	2	1	-3	-2	1	-1	1	-1	2	-1	2	-1	1	-3	2	-1	2	1	2	2	2	2	-5	-1	1	0	11
67	Male	-2	0	-2	2	-2	-2	0	-2	-2	1	1	-2	2	1	-1	1	2	2	1	2	-1	0	-1	0	2	-2	-1	-1	1	2	-6	-4	7	1	1
67	Male	-3	-2	-2	-1	-2	-2	1	-2	1	-1	-2	-1	1	-2	2	-1	2	2	3	1	2	3	-1	1	3	2	2	2	3	3	-12	-4	4	9	15
63	Male	-2	-3	-2	-1	-2	-2	2	-1	-2	2	-2	-2	-1	1	3	2	-2	-2	2	3	3	-3	3	2	2	2	3	1	1	2	-12	-3	1	10	11
55	Male	-1	-1	-1	2	-2	-1	0	-2	-1	-1	0	0	1	0	0	0	2	0	-1	1	0	0	0	0	2	1	1	-1	0	2	-4	-4	3	0	5
26	Female	2	2	3	3	1	1	-2	-3	1	-2	1	1	3	1	1	1	1	2	0	2	2	-1	-1	3	2	2	2	1	1	2	12	-4	9	5	10
42	Male	-2	-1	-2	1	-1	-1	2	-2	-1	-2	-2	2	2	-2	0	-1	-2	0	2	1	0	2	2	1	3	2	2	-1	-1	3	-6	-3	-3	8	8
30	Male	-1	-1	-1	-1	1	-1	-1	-1	-1	1	-1	1	2	1	-1	-1	-1	-2	2	1	-1	1	2	-1	-1	1	2	-1	-1	-1	-4	-2	-2	4	-1
69	Female	-1	0	-1	-2	-2	-1	1	0	1	0	-2	0	0	3	1	1	1	-1	1	2	0	1	0	1	2	2	1	1	2	2	-7	0	5	5	10
68	Male	-3	1	-2	-1	1	-2	2	1	-1	-2	-1	2	2	0	3	0	3	0	0	2	3	0	-1	2	0	0	2	2	2	0	-6	1	8	6	6
54	Female	-3	-2	-2	-2	-1	-2	3	1	0	0	-1	2	1	2	2	1	1	2	2	2	2	2	-1	2	0	1	2	0	2	0	-12	5	9	9	5
68	Male	-2	2	-2	-1	-2	-1	-2	-1	1	1	-1	-1	-1	-1	1	1	-1	1	-2	1	0	2	1	2	2	1	2	1	-1	2	-6	-3	0	4	7
55	Female	-3	-1	-3	-3	1	1	3	3	-3	2	-2	3	-1	-3	3	-1	-1	-2	1	-3	-3	-2	3	-3	3	3	3	3	-3	3	-8	6	-5	-7	12
27	Male	1	-2	-2	0	-1	-3	1	-2	0	0	-1	-2	3	1	1	2	3	2	-1	0	0	3	2	1	3	3	3	0	2	3	-7	-4	12	5	14
25	Female	2	1	2	1	1	-1	-1	-1	2	-1	2	-1	2	2	3	1	1	2	2	2	2	2	-1	2	1	-1	1	-1	-3	1	6	0	11	9	-2
49	Female	1	-1	-1	1	1	-1	2	-2	1	1	-2	1	-2	1	1	-1	2	1	1	3	2	3	2	2	2	3	3	2	1	2	0	1	2	13	13
26	Female	-2	1	-2	1	1	-1	-1	-2	2	-1	-2	-2	-1	-2	2	1	-1	-1	1	1	-1	-1	2	-1	3	3	2	1	3	3	-2	-6	-2	1	15
65	Male	-2	-1	2	1	1	-1	1	2	2	1	-3	1	2	-2	-1	2	1	-2	1	1	-2	1	-2	0	-1	2	1	-1	2	-1	0	4	0	-1	2
72	Female	-2	-2	-1	-1	-2	-1	2	1	1	1	-1	1	-1	2	2	-1	1	1	2	3	2	3	1	2	2	1	2	1	2	2	-9	5	4	13	10
32	Female	1	1	-2	2	-2	-1	1	-1	0	-1	0	0	-1	-1	2	1	0	2	2	3	2	2	1	2	1	2	3	-2	2	1	-1	-1	3	12	7
65	Female	-2	0	-2	2	-2	1	-3	-3	-3	-3	-1	-2	-2	1	-2	2	-1	2	1	2	1	2	3	2	1	1	2	-2	1	1	-3	-15	0	11	4
32	Female	-3	-1	-2	-1	-2	-2	2	1	2	1	-1	0	0	1	3	2	3	1	-1	3	3	2	1	3	2	1	3	2	2	2	-11	5	10	11	12
36	Female	-2	-1	-2	-2	-2	-1	1	1	1	1	-3	-1	-1	-1	1	1	1	-1	1	0	1	2	1	2	2	2	2	1	2	2	-10	0	0	7	11
55	Female	-3	-2	2	-1	-2	-1	2	1	-2	0	-2	1	2	2	2	0	-1	2	2	2	2	2	2	2	2	-1	2	1	-1	2	-7	0	7	12	5
47	Female	-2	-1	-2	-2	-3	-2	2	2	1	-1	-2	3	3	2	2	2	2	3	2	2	2	3	2	2	3	-1	2	-2	-1	3	-12	5	14	13	4
69	Female	-1	0	0	0	-2	-1	1	1	1	1	-1	2	1	1	2	1	0	1	0	3	2	2	0	3	2	1	2	0	2	2	-4	5	6	10	9
31	Male	-2	-3	-3	-3	-2	-3	2	1	1	2	1	3	1	-2	-1	1	1	-1	3	3	3	3	-2	2	1	-1	3	-1	2	1	-16	10	-1	12	5
49	Female	-3	2	-3	1	-1	-3	-1	-2	3	1	1	1	1	1	3	1	1	3	-1	-1	1	-3	-1	1	1	3	3	1	2	1	-7	3	10	-4	11
65	Male	-2	2	0	0	-1	-1	-1	-2	1	-1	1	-1	1	3	-1	-1	1	1	0	2	0	1	1	1	1	-1	1	0	1	1	-2	-3	4	5	3
45	Male	-3	-1	-1	1	-2	-2	0	0	-2	0	-2	1	1	0	2	1	0	-2	0	3	0	2	2	1	2	3	3	0	2	2	-8	-3	2	8	12
70	Female	-2	-2	-2	1	-2	-2	2	2	1	2	-2	1	-1	1	-1	2	-1	0	2	2	2	3	-2	2	-1	2	3	2	2	-1	-9	6	0	9	7
34	Female	-2	-3	-1	2	-3	-3	2	-1	2	1	-3	-3	-2	2	-1	-2	0	2	-3	3	3	3	3	3	3	3	3	2	3	3	-10	-2	-1	12	17
53	Female	-2	-2	-3	-1	-2	-2	2	1	-1	3	-3	1	-1	-1	3	2	-1	-3	1	3	3	3	1	3	1	2	3	1	3	1	-12	3	-1	14	11
70	Female	-2	-1	2	-1	1	1	1	2	3	2	-1	-1	1	3	2	1	-1	-1	1	-1	-1	-1	-1	1	-1	-2	1	1	-1	-1	0	6	5	-2	-3
69	Female	1	-2	-1	0	0	1	0	1	1	0	-1	-1	-2	1	1	1	0	-1	1	3	0	3	-1	2	0	3	2	1	3	0	-1	0	0	8	9
71	Female	-1	-1	-1	-1	-2	1	1	1	-1	-1	-1	0	-2	2	1	-1	1	1	1	1	1	1	1	1	1	1	2	0	0	1	-5	-1	2	6	5
71	Female	-3	-3	-1	1	-1	-2	1	1	-1	1	-2	-1	1	2	-1	1	0	-1	1	3	2	1	0	3	2	2	3	0	2	2	-9	-1	2	10	11
56	Female	-2	0	-3	-3	-2	-2	0	-1	-1	2	-3	-2	-3	-2	1	-3	-3	-2	1	3	2	3	3	2	-1	1	3	0	0	-1	-12	-5	-12	14	2
51	Female	-3	-1	-1	2	-2	1	-2	-3	0	-2	-2	2	1	1	-1	1	2	2	2	3	3	3	1	2	2	-2	3	-1	-2	2	-4	-7	6	14	2
57	Female	-2	-2	-2	-2	-2	-3	2	1	2	1	-1	-1	1	1	2	1	-1	1	1	1	1	2	-2	1	1	2	2	1	2	1	-13	4	5	4	9
66	Male	-1	-1	-2	-1	-1	1	2	0	-1	1	-2	-1	2	1	3	2	-2	-2	2	3	-2	1	-1	3	1	2	2	2	-1	1	-5	-1	4	6	7
49	Female	1	-1	1	1	-2	-1	-1	-2	-1	-1	-2	-1	1	1	-1	-1	-1	-1	-2	3	2	1	2	1	2	1	2	1	2	2	-1	-8	-2	7	10
56	Female	1	-1	1	-1	-2	-2	1	-2	2	0	-2	-2	3	1	2	-1	1	0	1	2	2	-2	-1	2	2	2	3	0	3	2	-4	-3	6	4	12
64	Male	-3	-3	2	-2	-2	-3	3	2	2	1	-1	2	2	2	1	2	2	2	2	3	3	3	-2	2	-1	2	2	3	2	-1	-11	9	11	11	7
55	Female	-2	-1	-2	-1	-2	-3	2	1	3	1	-1	2	2	2	3	1	2	3	1	3	2	2	-3	1	2	1	2	1	2	2	-11	8	13	6	10
60	Male	3	3	3	3	3	3	3	-3	3	-3	3	-3	3	-3	-3	-3	-3	-3	-3	-3	-3	3	3	-3	-3	-3	-3	-3	-3	-3	18	0	-12	-6	-18
68	Male	-2	1	-2	-1	-2	-2	2	2	2	1	-3	2	-2	2	3	1	-3	2	3	3	3	2	1	-3	2	2	3	0	3	2	-8	6	3	9	12
24	Female	-2	-1	-2	-1	-2	-1	2	1	2	3	-1	2	3	1	2	2	3	1	2	3	3	3	2	2	3	1	3	-2	2	3	-9	9	12	15	10
55	Female	-2	-1	-3	-1	-2	-2	1	1	1	1	1	3	1	3	1	3	1	3	1	3	2	3	-1	3	3	1	2	1	1	3	-11	8	12	11	11
65	Male	-2	0	-1	-1	-1	-2	1	-1	2	1	0	1	-1	2	2	-1	1	-1	-1	2	-1	2	-2	1	1	0	1	0	-1	1	-7	4	2	1	2
70	Male	-3	-1	-2	-1	-2	-2	1	1	1	1	-3	-2	1	2	0	1	1	-1	1	2	0	-1	2	1	1	-2	2	1	-1	1	-11	-1	4	5	2
53	Female	-1	-2	-2	-1	-2	-2	1	-1	1	-1	-2	-1	-2	-2	-2	-1	1	-1	-1	2	1	2	2	-1	2	2	2	-1	2	2	-10	-3	-7	5	9
63	Male	1	-3	-2	1	-1	-1	2	-2	1	1	-3	1	2	-1	1	-2	-1	1	1	2	-1	2	-1	2	3	2	3	1	-1	3	-5	0	0	5	11
61	Female	-1	-3	-2	-2	-1	-2	1	1	3	2	-1	3	1	-1	3	1	-1	3	-1	3	1	3	-2	3	3	3	3	3	1	3	-11	9	6	7	16
35	Female	2	1	-1	-1	-1	-1	2	1	1	1	-2	1	2	1	3	2	1	1	2	3	3	-1	-1	3	1	1	1	1	3	1	-1	4	10	9	8
36	Male	-2	-2	-2	1	-2	-2	-1	-2	-1	-1	1	2	3	1	1	2	3	1	2	2	1	1	1	3	2	1	3	-2	2	2	-9	-2	11	10	8
71	Male	-2	0	-2	0	-2	-2	0	-1	1	0	-1	0	0	0	0	-1	0	-1	1	2	0	0	0	0	1	0	2	1	1	1	-8	-1	-2	3	6
30	Female	1	-1	1	1	-1	-1	-1	-1	2	-2	-1	-1	3	1	3	-2	1	-1	-2	2	1	-2	1	2	2	1	2	1	2	2	0	-4	5	2	10
64	Male	-2	1	-2	1	1	-2	2	1	0	2	-3	0	1	-2	1	2	2	-1	1	-1	0	1	2	3	-2	-2	1	1	1	-2	-3	2	3	6	-3
70	Male	-3	-1	-2	0	-2	-1	1	1	1	1	1	1	1	-3	1	2	3	-1	1	1	1	1	-1	1	1	2	3	2	2	1	-9	6	3	4	11
72	Male	-1	1	-1	-1	-1	-1	1	0	2	0	1	0	0	-1	0	1	1	-1	1	0	-1	0	-1	0	1	2	2	0	-1	1	-4	4	0	-1	5
64	Male	-2	2	-1	-1	2	2	-3	2	1	3	-2	-3	-3	2	3	1	-2	3	-1	2	-1	3	2	3	2	-3	3	2	-2	2	2	-2	4	8	4
50	Female	-2	0	-2	-2	1	-3	3	2	2	2	-2	3	3	1	-3	2	-1	3	1	-2	2	3	-1	3	0	0	2	2	2	0	-8	10	5	6	6
38	Female	-2	-1	-1	1	1	-1	2	-1	1	-1	-1	1	1	-1	1	1	1	1	1	2	2	1	1	1	-1	1	2	1	1	-1	-3	1	4	8	3
46	Female	-1	2	2	2	0	1	-1	-1	-2	-1	-2	-2	-1	-1	2	-1	1	1	-1	-1	1	-1	2	1	1	2	2	-2	1	1	6	-9	1	1	5
34	Male	-1	1	0	0	2	0	-1	1	-2	0	0	0	-1	1	-1	0	0	0	-2	-1	0	0	0	0	0	-1	0	0	0	0	2	-2	-1	-3	-1
71	Male	-3	-2	-1	0	-1	-2	-1	-2	-1	-1	2	-1	0	-3	-1	1	0	-1	1	-1	1	2	-1	0	1	2	2	1	2	1	-9	-4	-4	2	9
43	Male	-1	-3	-2	-1	-2	-1	1	1	-1	1	-2	2	1	0	3	1	2	1	2	0	2	3	3	1	3	3	3	1	-1	3	-10	2	8	11	12
44	Female	2	1	2	1	1	2	-1	-2	-1	-2	-2	-1	1	1	2	-1	1	-2	-2	1	-2	-1	0	2	1	1	2	-2	-2	1	9	-9	2	-2	1
61	Male	-2	-2	-1	0	-1	-1	1	1	-1	1	1	1	-1	-1	-1	0	-1	1	1	0	0	2	1	2	1	-1	2	0	-1	1	-7	4	-3	6	2
49	Female	-3	-2	-3	-2	3	-3	0	3	0	0	-3	-2	-2	1	0	1	3	1	1	3	0	3	2	2	3	3	3	0	3	3	-10	-2	4	11	15
60	Female	-1	-2	-1	-1	-1	-1	2	2	-1	2	-1	-2	1	1	-2	2	-1	-1	2	3	2	3	1	2	2	1	3	2	2	2	-7	2	0	13	12
71	Female	-3	-2	-2	0	-2	-2	2	1	2	1	-3	-1	-1	1	2	0	0	-1	1	3	3	3	-2	1	2	3	3	1	3	2	-11	2	1	9	14
60	Female	0	-2	-3	-1	-3	0	1	-1	1	-1	-1	2	0	1	1	1	3	3	2	3	3	3	1	2	2	-1	3	2	2	2	-9	1	9	14	10
33	Female	-3	-1	-1	2	1	-2	-2	-3	-1	-2	3	-3	-2	-2	2	3	-1	-2	-3	1	0	2	2	1	2	-1	3	-3	-1	2	-4	-8	-2	3	2
57	Female	-2	-2	-1	-1	-1	-2	3	2	2	-1	1	2	1	-1	2	2	-1	2	1	2	1	3	0	1	2	2	2	1	1	2	-9	9	5	8	10
56	Male	-3	-3	-3	2	-3	2	2	-2	-2	-2	-3	2	2	2	2	2	0	-1	2	2	2	3	2	3	2	1	3	1	2	2	-8	-5	7	14	11
50	Male	-3	-3	-2	-1	-1	-2	2	-1	1	2	-1	-2	3	-1	1	0	1	2	2	3	1	1	-1	1	1	-1	2	1	0	1	-12	1	6	7	4
53	Female	2	-1	-1	-2	-3	-2	2	-1	2	1	1	1	2	-3	-2	-1	1	-1	-1	1	2	1	-1	-1	2	2	1	3	2	2	-7	6	-4	1	12
49	Male	-2	-2	-2	-1	1	-2	3	-1	3	1	-2	2	1	-1	2	1	2	1	3	1	1	1	-1	1	1	1	2	1	1	1	-8	6	6	6	7
[truncated: 2,917 more rows]
