# Supplementary material for: Measuring single constructs by single items: Constructing an even shorter version of the “Short Five” personality inventory
Source: PLoS One. 2017 Aug 11;12(8):e0182714. doi: 10.1371/journal.pone.0182714 (PMC5553894; doi:10.1371/journal.pone.0182714)
Supplement: S1 Data — (ZIP) [file pone.0182714.s003.zip › Variables.txt]

# Study1Data.csv

Demographic variables: Country, Sex (1=Male, 2=Female), Age (Years)
XS5 scores: "N1", "N2", "N3", "N4", "N5", "N6", "E1", "E2", "E3", "E4", "E5", "E6", "O1", "O2", "O3", "O4", "O5", "O6", "A1", "A2", "A3", "A4", "A5", "A6", "C1", "C2", "C3", "C4", "C5", "C6", "N", "E", "O", "A", "C",
   - scaled to range from -1 (minimum possible value) to +1 (maximum possible value)
S5 scores: "S5.N1", "S5.N2", "S5.N3", "S5.N4", "S5.N5", "S5.N6", "S5.E1", "S5.E2", "S5.E3", "S5.E4", "S5.E5", "S5.E6", "S5.O1", "S5.O2", "S5.O3", "S5.O4", "S5.O5", "S5.O6", "S5.A1", "S5.A2", "S5.A3", "S5.A4", "S5.A5", "S5.A6", "S5.C1", "S5.C2", "S5.C3", "S5.C4", "S5.C5", "S5.C6", "S5.N", "S5.E", "S5.O", "S5.A", "S5.C",
   - scaled to range from -1 (minimum possible value) to +1 (maximum possible value)
Type of the "long" test used: "Longtest" (EPIP-NEO or NEO PI-R)
EPIP-NEO (Estonia) or NEO PI-R (other countries) scores: "L.N1", "L.N2", "L.N3", "L.N4", "L.N5", "L.N6", "L.E1", "L.E2", "L.E3", "L.E4", "L.E5", "L.E6", "L.O1", "L.O2", "L.O3", "L.O4", "L.O5", "L.O6", "L.A1", "L.A2", "L.A3", "L.A4", "L.A5", "L.A6", "L.C1", "L.C2", "L.C3", "L.C4", "L.C5", "L.C6", "L.N", "L.E", "L.O", "L.A", "L.C"

# Study2Data.csv
Demographic variables: Sex (Male, Female), Age (Years)
XS5 scores: "N1", "N2", "N3", "N4", "N5", "N6", "E1", "E2", "E3", "E4", "E5", "E6", "O1", "O2", "O3", "O4", "O5", "O6", "A1", "A2", "A3", "A4", "A5", "A6", "C1", "C2", "C3", "C4", "C5", "C6", "N", "E", "O", "A", "C"
